# Supplementary material for: Bis(pyridine-2-carboxyl­ato-κ2 N,O)copper(II)]–benzene-1,3,5-tri­carb­oxy­lic acid–water (1/2/2)
Source: IUCrdata. 2021 Jul 9;6(Pt 7):x210672. doi: 10.1107/S2414314621006726 (PMC9462360; doi:10.1107/S2414314621006726)
Supplement: Supplementary file 1 [file x-06-x210672-sup1.cif]

##############################################################################
#                                                                            #
# This CIF contains the data for a data article accepted for                 #
# publication in IUCrData. It conforms to the requirements of                #
# Notes for Authors for IUCrData, and has been                               #
# peer reviewed under the auspices of IUCrData.                              #
#                                                                            #
# Full details of the Crystallographic Information File format               #
# are given in the paper "The Crystallographic Information File (CIF):       #
# a New Standard Archive File for Crystallography" by S. R. Hall, F. H.      #
# Allen and I. D. Brown [Acta Cryst. (1991), A47, 655-685].                  #
#                                                                            #
# The current version of the core CIF dictionary is obtainable from          #
# ftp://ftp.iucr.org/pub/cif_core.dic.                                       #
#                                                                            #
# Software is freely available for graphical display of the structure(s)     #
# in this CIF. For information consult the CIF software page                 #
# http://www.iucr.org/resources/cif/software.                                #
#                                                                            #
# This file may be used for bona fide research purposes within the           #
# scientific community so long as proper attribution is given to the data    # 
# article from which it was obtained.                                        #
#                                                                            #
##############################################################################
data_I
_database_code_depnum_ccdc_archive 'CCDC 2092720'
_audit_creation_method     'SHELXL-2014/7'
_journal_date_recd_electronic     2021-05-13
_journal_date_accepted     2021-06-28
_journal_name_full     'IUCrData'
_journal_year     2021
_journal_volume     6
_journal_issue      7
_journal_page_first     0
_journal_page_last     0
_journal_paper_category     HM
_journal_paper_doi     10.1107/S2414314621006726
_journal_coeditor_code     BV4039
_publ_contact_author_name     'Bingguang Zhang'
_publ_contact_author_address
;
Key Laboratory of Catalysis and Materials Sciences of the State Ethnic Affairs
Commission & Ministry of Education, College of Chemistry and Material Science,
South-Central University for Nationalities, Wuhan, 430074, China
;
_publ_contact_author_email     '3092809@mail.scuec.edu.cn'
_publ_contact_author_fax     ?
_publ_contact_author_phone     ?
_publ_section_title
;\
Bis(pyridine-2-carboxylato-\k^2^<i>N</i>,<i>O</i>)copper(II)]--benzene-1,3,5-\
tricarboxylic acid--water (1/2/2)
;
loop_
    _publ_author_name
    _publ_author_address
    'Zhang, Wenkai'
;
Key Laboratory of Catalysis and Materials Sciences of the State Ethnic Affairs
Commission & Ministry of Education,
College of Chemistry and Material Science,
South-Central University for Nationalities, Wuhan 430074,
People's Republic of China
;
    'Zhang, Bingguang'
;
Key Laboratory of Catalysis and Materials Sciences of the State Ethnic Affairs
Commission & Ministry of Education,
College of Chemistry and Material Science,
South-Central University for Nationalities, Wuhan 430074,
People's Republic of China
;
    'Sun, Qiaozhen'
;
Key Laboratory of Non-ferrous Metals of the Ministry of Education,
School of Materials Science and Engineering,
Central South University, Changsha, 410083,
People's Republic of China
;
_publ_section_synopsis
;
The structure of a copper(II) complex is described.
;
_chemical_name_systematic
;\
Bis(pyridine-2-carboxylato-\k^2^<i>N</i>,<i>O</i>)copper(II)]--\
benzene-1,3,5-tricarboxylic acid--water (1/2/2)
;
_chemical_name_common     ?
_chemical_formula_moiety     'C12 H8 Cu N2 O4, 2(C9 H6 O6), 2(H2 O)'
_chemical_formula_sum     'C30 H24 Cu N2 O18'
_chemical_formula_iupac     '[Cu (C6 H4 N1 O2)2], 2C9 H6 O6, 2H2 O'
_chemical_formula_weight     764.05
_chemical_melting_point     ?
_space_group_crystal_system     triclinic
_space_group_name_H-M_alt     'P -1'
_space_group_name_Hall     '-P 1'
loop_
    _space_group_symop_operation_xyz
    'x, y, z'
    '-x, -y, -z'
_cell_length_a     7.9262(6)
_cell_length_b     8.5356(6)
_cell_length_c     12.3629(9)
_cell_angle_alpha     107.081(2)
_cell_angle_beta     90.644(2)
_cell_angle_gamma     108.679(2)
_cell_volume     752.26(10)
_cell_formula_units_Z     1
_cell_measurement_reflns_used     5514
_cell_measurement_theta_min     3.06
_cell_measurement_theta_max     26.88
_cell_measurement_temperature     296(2)
_exptl_crystal_description     prism
_exptl_crystal_colour     red
_exptl_crystal_size_max     0.312
_exptl_crystal_size_mid     0.143
_exptl_crystal_size_min     0.116
_exptl_crystal_density_diffrn     1.687
_exptl_crystal_density_meas     ?
_exptl_crystal_density_method     'not measured'
_exptl_crystal_F_000     391
_exptl_absorpt_coefficient_mu     0.819
_exptl_absorpt_correction_type     multi-scan
_exptl_absorpt_process_details
;
(SADABS; Bruker, 2015)
;
_exptl_absorpt_correction_T_min     0.6385
_exptl_absorpt_correction_T_max     0.7456
_diffrn_ambient_temperature     296(2)
_diffrn_source     ?
_diffrn_radiation_type     MoK\a
_diffrn_radiation_wavelength     0.71073
_diffrn_measurement_device_type     'Bruker APEXII CCD'
_diffrn_measurement_method     'phi and omega scans'
_diffrn_detector_area_resol_mean     ?
_diffrn_reflns_number     14996
_diffrn_reflns_av_R_equivalents     0.0624
_diffrn_reflns_av_unetI/netI     0.0480
_diffrn_reflns_theta_min     3.061
_diffrn_reflns_theta_max     27.566
_diffrn_reflns_theta_full     25.242
_diffrn_measured_fraction_theta_max     0.997
_diffrn_measured_fraction_theta_full     0.998
_diffrn_reflns_limit_h_min     -10
_diffrn_reflns_limit_h_max     10
_diffrn_reflns_limit_k_min     -11
_diffrn_reflns_limit_k_max     11
_diffrn_reflns_limit_l_min     -16
_diffrn_reflns_limit_l_max     16
_refine_special_details
;
All of the non-hydrogen atoms were refined with
anisotropic thermal displacement coefficients.
Hydrogen atoms attached to the carbons were placed
in their calculated position and refined with a
idealized riding model. Those attached to oxygen
were first located in a difference Fourier and
then refined with a idealized riding model
[U~iso~(H) = 1.2U~eq~(C) or 1.5 U~eq~(O)].
;
_reflns_number_total     3473
_reflns_number_gt     2501
_reflns_threshold_expression     'I > 2\s(I)'
_refine_ls_structure_factor_coef     Fsqd
_refine_ls_matrix_type     full
_refine_ls_R_factor_all     0.0794
_refine_ls_R_factor_gt     0.0472
_refine_ls_wR_factor_gt     0.1075
_refine_ls_wR_factor_ref     0.1227
_refine_ls_goodness_of_fit_ref     1.056
_refine_ls_restrained_S_all     1.056
_refine_ls_number_reflns     3473
_refine_ls_number_parameters     238
_refine_ls_number_restraints     0
_refine_ls_hydrogen_treatment     constr
_refine_ls_weighting_scheme     calc
_refine_ls_weighting_details
              'w=1/[\s^2^(Fo^2^)+(0.0543P)^2^+0.4521P] where P=(Fo^2^+2Fc^2^)/3'
_atom_sites_solution_hydrogens     mixed
_atom_sites_solution_primary     ?
_atom_sites_solution_secondary     ?
_refine_ls_shift/su_max     0.000
_refine_ls_shift/su_mean     0.000
_refine_diff_density_max     0.412
_refine_diff_density_min     -0.456
_refine_ls_extinction_method     none
_refine_ls_extinction_coef     .
loop_
    _atom_type_symbol
    _atom_type_description
    _atom_type_scat_dispersion_real
    _atom_type_scat_dispersion_imag
    _atom_type_scat_source
    'C' 'C' 0.0033 0.0016
                         'International Tables Vol C Tables 4.2.6.8 and 6.1.1.4'
    'H' 'H' 0.0000 0.0000
                         'International Tables Vol C Tables 4.2.6.8 and 6.1.1.4'
    'Cu' 'Cu' 0.3201 1.2651
                         'International Tables Vol C Tables 4.2.6.8 and 6.1.1.4'
    'N' 'N' 0.0061 0.0033
                         'International Tables Vol C Tables 4.2.6.8 and 6.1.1.4'
    'O' 'O' 0.0106 0.0060
                         'International Tables Vol C Tables 4.2.6.8 and 6.1.1.4'
_computing_data_collection
;
APEX2 (Bruker, 2015)
;
_computing_cell_refinement
;
SAINT (Bruker, 2015)
;
_computing_data_reduction
;
SAINT (Bruker, 2015)
;
_computing_structure_solution
;
SHELXTL (Sheldrick, 2008)
;
_computing_structure_refinement
;
<i>SHELXL2014/7</i> (Sheldrick, 2015)
;
_computing_molecular_graphics
;
SHELXTL (Sheldrick, 2008)
;
_computing_publication_material
;
SHELXTL (Sheldrick, 2008)
;
loop_
    _atom_site_type_symbol
    _atom_site_label
    _atom_site_fract_x
    _atom_site_fract_y
    _atom_site_fract_z
    _atom_site_U_iso_or_equiv
    _atom_site_adp_type
    _atom_site_calc_flag
    _atom_site_occupancy
    _atom_site_disorder_assembly
    _atom_site_disorder_group
    Cu Cu1 0.0000 0.0000 0.0000 0.04024(18) Uani d 1 . .
    O O1 -0.1595(2) -0.3787(3) -0.56042(16) 0.0418(5) Uani d 1 . .
    O O2 -0.1580(3) -0.4334(3) -0.39491(18) 0.0456(5) Uani d 1 . .
    H H2 -0.2531 -0.5104 -0.4252 0.068 Uiso calc 1 . .
    O O3 0.2978(3) -0.0951(3) -0.08146(16) 0.0428(5) Uani d 1 . .
    O O4 0.5456(3) 0.0969(3) -0.10936(18) 0.0500(6) Uani d 1 . .
    H H4 0.5797 0.0972 -0.0464 0.075 Uiso calc 1 . .
    O O5 0.5473(3) 0.2951(3) -0.44481(17) 0.0453(5) Uani d 1 . .
    O O6 0.3404(2) 0.1325(2) -0.59294(15) 0.0367(4) Uani d 1 . .
    H H6 0.4000 0.2025 -0.6230 0.055 Uiso calc 1 . .
    O O7 0.1869(3) 0.1722(2) 0.11419(16) 0.0457(5) Uani d 1 . .
    O O8 0.3797(3) 0.4424(3) 0.15484(19) 0.0594(6) Uani d 1 . .
    N N1 0.0395(3) 0.1833(3) -0.07130(18) 0.0344(5) Uani d 1 . .
    C C1 0.1570(3) -0.0820(3) -0.4716(2) 0.0275(5) Uani d 1 . .
    H H1 0.1094 -0.1022 -0.5455 0.033 Uiso calc 1 . .
    C C2 0.0714(3) -0.1918(3) -0.4104(2) 0.0263(5) Uani d 1 . .
    C C3 0.1436(3) -0.1621(3) -0.3011(2) 0.0294(6) Uani d 1 . .
    H H3 0.0860 -0.2343 -0.2595 0.035 Uiso calc 1 . .
    C C4 0.3020(3) -0.0248(3) -0.2530(2) 0.0281(5) Uani d 1 . .
    C C5 0.3855(3) 0.0857(3) -0.3140(2) 0.0291(6) Uani d 1 . .
    H H5 0.4904 0.1787 -0.2815 0.035 Uiso calc 1 . .
    C C6 0.3125(3) 0.0574(3) -0.4232(2) 0.0268(5) Uani d 1 . .
    C C7 -0.0944(3) -0.3437(3) -0.4643(2) 0.0296(6) Uani d 1 . .
    C C8 0.3841(3) -0.0081(3) -0.1403(2) 0.0318(6) Uani d 1 . .
    C C9 0.4110(3) 0.1745(3) -0.4883(2) 0.0299(6) Uani d 1 . .
    C C10 -0.0462(4) 0.1813(4) -0.1655(2) 0.0417(7) Uani d 1 . .
    H H10 -0.1388 0.0809 -0.2067 0.050 Uiso calc 1 . .
    C C11 -0.0005(5) 0.3247(4) -0.2033(3) 0.0509(8) Uani d 1 . .
    H H11 -0.0636 0.3222 -0.2680 0.061 Uiso calc 1 . .
    C C12 0.1394(5) 0.4710(4) -0.1440(3) 0.0555(9) Uani d 1 . .
    H H12 0.1745 0.5675 -0.1696 0.067 Uiso calc 1 . .
    C C13 0.2268(4) 0.4741(4) -0.0469(3) 0.0479(8) Uani d 1 . .
    H H13 0.3214 0.5726 -0.0056 0.058 Uiso calc 1 . .
    C C14 0.1726(4) 0.3293(4) -0.0113(2) 0.0363(6) Uani d 1 . .
    C C15 0.2557(4) 0.3172(4) 0.0947(2) 0.0396(7) Uani d 1 . .
    O OW1 -0.4676(3) -0.6609(3) -0.69195(17) 0.0420(5) Uani d 1 . .
    H HW1A -0.5227 -0.6321 -0.7381 0.063 Uiso d 1 . .
    H HW1B -0.3783 -0.5734 -0.6547 0.063 Uiso d 1 . .
loop_
    _atom_site_aniso_label
    _atom_site_aniso_U_11
    _atom_site_aniso_U_22
    _atom_site_aniso_U_33
    _atom_site_aniso_U_12
    _atom_site_aniso_U_13
    _atom_site_aniso_U_23
    Cu1 0.0481(3) 0.0303(3) 0.0334(3) -0.0012(2) -0.0049(2) 0.0132(2)
    O1 0.0319(10) 0.0412(11) 0.0375(11) -0.0042(9) -0.0068(8) 0.0094(9)
    O2 0.0320(11) 0.0391(11) 0.0521(12) -0.0131(9) -0.0084(9) 0.0227(10)
    O3 0.0393(11) 0.0464(12) 0.0345(11) -0.0023(9) -0.0033(8) 0.0197(9)
    O4 0.0395(11) 0.0524(13) 0.0460(12) -0.0101(10) -0.0180(9) 0.0269(10)
    O5 0.0347(11) 0.0398(11) 0.0472(12) -0.0118(9) -0.0043(9) 0.0202(9)
    O6 0.0364(11) 0.0366(11) 0.0319(10) 0.0004(8) 0.0015(8) 0.0167(8)
    O7 0.0544(13) 0.0332(11) 0.0388(11) -0.0032(9) -0.0106(9) 0.0162(9)
    O8 0.0581(14) 0.0435(13) 0.0561(14) -0.0120(11) -0.0223(11) 0.0188(11)
    N1 0.0386(13) 0.0311(12) 0.0292(12) 0.0051(10) 0.0015(9) 0.0104(9)
    C1 0.0235(12) 0.0282(13) 0.0282(13) 0.0060(10) -0.0004(10) 0.0084(10)
    C2 0.0204(12) 0.0231(12) 0.0328(13) 0.0043(10) 0.0006(10) 0.0085(10)
    C3 0.0253(13) 0.0264(13) 0.0352(14) 0.0033(10) 0.0021(10) 0.0140(11)
    C4 0.0266(13) 0.0259(12) 0.0291(13) 0.0048(10) -0.0011(10) 0.0095(10)
    C5 0.0210(12) 0.0235(12) 0.0368(14) 0.0002(10) -0.0031(10) 0.0092(10)
    C6 0.0222(12) 0.0245(12) 0.0333(13) 0.0051(10) 0.0014(10) 0.0116(10)
    C7 0.0213(12) 0.0263(13) 0.0388(15) 0.0045(10) 0.0009(11) 0.0107(11)
    C8 0.0286(14) 0.0294(13) 0.0322(14) 0.0021(11) -0.0030(11) 0.0106(11)
    C9 0.0259(13) 0.0275(13) 0.0362(14) 0.0068(11) 0.0033(11) 0.0124(11)
    C10 0.0466(17) 0.0358(16) 0.0341(15) 0.0054(13) -0.0028(12) 0.0083(12)
    C11 0.069(2) 0.0491(19) 0.0354(16) 0.0176(17) -0.0004(15) 0.0176(14)
    C12 0.076(2) 0.0401(17) 0.0501(19) 0.0084(17) 0.0044(17) 0.0258(15)
    C13 0.0525(18) 0.0347(16) 0.0460(18) -0.0019(14) -0.0004(14) 0.0158(13)
    C14 0.0352(15) 0.0346(15) 0.0347(15) 0.0056(12) 0.0037(11) 0.0112(12)
    C15 0.0407(16) 0.0376(16) 0.0331(15) 0.0033(13) -0.0006(12) 0.0115(12)
    OW1 0.0400(12) 0.0408(11) 0.0403(12) 0.0014(9) -0.0043(9) 0.0192(9)
_geom_special_details
;
 All esds (except the esd in the dihedral angle between two l.s. planes)
 are estimated using the full covariance matrix.  The cell esds are taken
 into account individually in the estimation of esds in distances, angles
 and torsion angles; correlations between esds in cell parameters are only
 used when they are defined by crystal symmetry.  An approximate (isotropic)
 treatment of cell esds is used for estimating esds involving l.s. planes.
;
loop_
    _geom_bond_atom_site_label_1
    _geom_bond_atom_site_label_2
    _geom_bond_site_symmetry_2
    _geom_bond_distance
    _geom_bond_publ_flag
    Cu1 O7 2 1.9204(18) ?
    Cu1 O7 . 1.9204(18) ?
    Cu1 N1 2 1.956(2) ?
    Cu1 N1 . 1.956(2) ?
    Cu1 O3 . 2.837(2) ?
    O1 C7 . 1.203(3) ?
    O2 C7 . 1.313(3) ?
    O2 H2 . 0.8200 ?
    O3 C8 . 1.246(3) ?
    O4 C8 . 1.281(3) ?
    O4 H4 . 0.8200 ?
    O5 C9 . 1.210(3) ?
    O6 C9 . 1.303(3) ?
    O6 H6 . 0.8200 ?
    O7 C15 . 1.278(3) ?
    O8 C15 . 1.227(3) ?
    N1 C10 . 1.335(3) ?
    N1 C14 . 1.347(3) ?
    C1 C6 . 1.385(3) ?
    C1 C2 . 1.390(3) ?
    C1 H1 . 0.9300 ?
    C2 C3 . 1.380(3) ?
    C2 C7 . 1.495(3) ?
    C3 C4 . 1.391(3) ?
    C3 H3 . 0.9300 ?
    C4 C5 . 1.388(3) ?
    C4 C8 . 1.479(3) ?
    C5 C6 . 1.385(3) ?
    C5 H5 . 0.9300 ?
    C6 C9 . 1.497(3) ?
    C10 C11 . 1.379(4) ?
    C10 H10 . 0.9300 ?
    C11 C12 . 1.373(4) ?
    C11 H11 . 0.9300 ?
    C12 C13 . 1.369(4) ?
    C12 H12 . 0.9300 ?
    C13 C14 . 1.374(4) ?
    C13 H13 . 0.9300 ?
    C14 C15 . 1.505(4) ?
    OW1 HW1A . 0.8499 ?
    OW1 HW1B . 0.8499 ?
loop_
    _geom_angle_atom_site_label_1
    _geom_angle_atom_site_label_2
    _geom_angle_atom_site_label_3
    _geom_angle_site_symmetry_1
    _geom_angle_site_symmetry_3
    _geom_angle
    _geom_angle_publ_flag
    O7 Cu1 O7 2 . 180.0(2) ?
    O7 Cu1 N1 2 2 84.32(8) ?
    O7 Cu1 N1 . 2 95.68(8) ?
    O7 Cu1 N1 2 . 95.68(8) ?
    O7 Cu1 N1 . . 84.32(8) ?
    N1 Cu1 N1 2 . 180.0 ?
    O7 Cu1 O3 2 . 99.58(8) ?
    O7 Cu1 O3 . . 80.42(8) ?
    N1 Cu1 O3 2 . 85.19(8) ?
    N1 Cu1 O3 . . 94.81(8) ?
    C7 O2 H2 . . 109.5 ?
    C8 O3 Cu1 . . 113.90(18) ?
    C8 O4 H4 . . 109.5 ?
    C9 O6 H6 . . 109.5 ?
    C15 O7 Cu1 . . 114.81(17) ?
    C10 N1 C14 . . 119.2(2) ?
    C10 N1 Cu1 . . 129.42(19) ?
    C14 N1 Cu1 . . 111.42(18) ?
    C6 C1 C2 . . 120.5(2) ?
    C6 C1 H1 . . 119.8 ?
    C2 C1 H1 . . 119.8 ?
    C3 C2 C1 . . 119.5(2) ?
    C3 C2 C7 . . 120.5(2) ?
    C1 C2 C7 . . 120.0(2) ?
    C2 C3 C4 . . 120.4(2) ?
    C2 C3 H3 . . 119.8 ?
    C4 C3 H3 . . 119.8 ?
    C5 C4 C3 . . 119.9(2) ?
    C5 C4 C8 . . 121.4(2) ?
    C3 C4 C8 . . 118.6(2) ?
    C6 C5 C4 . . 120.0(2) ?
    C6 C5 H5 . . 120.0 ?
    C4 C5 H5 . . 120.0 ?
    C5 C6 C1 . . 119.8(2) ?
    C5 C6 C9 . . 118.4(2) ?
    C1 C6 C9 . . 121.7(2) ?
    O1 C7 O2 . . 124.7(2) ?
    O1 C7 C2 . . 123.2(2) ?
    O2 C7 C2 . . 112.1(2) ?
    O3 C8 O4 . . 123.3(2) ?
    O3 C8 C4 . . 120.2(2) ?
    O4 C8 C4 . . 116.4(2) ?
    O5 C9 O6 . . 124.5(2) ?
    O5 C9 C6 . . 120.8(2) ?
    O6 C9 C6 . . 114.7(2) ?
    N1 C10 C11 . . 121.5(3) ?
    N1 C10 H10 . . 119.2 ?
    C11 C10 H10 . . 119.2 ?
    C12 C11 C10 . . 119.1(3) ?
    C12 C11 H11 . . 120.5 ?
    C10 C11 H11 . . 120.5 ?
    C13 C12 C11 . . 119.6(3) ?
    C13 C12 H12 . . 120.2 ?
    C11 C12 H12 . . 120.2 ?
    C12 C13 C14 . . 119.0(3) ?
    C12 C13 H13 . . 120.5 ?
    C14 C13 H13 . . 120.5 ?
    N1 C14 C13 . . 121.6(3) ?
    N1 C14 C15 . . 114.3(2) ?
    C13 C14 C15 . . 124.1(3) ?
    O8 C15 O7 . . 125.4(3) ?
    O8 C15 C14 . . 119.5(3) ?
    O7 C15 C14 . . 115.1(2) ?
    HW1A OW1 HW1B . . 109.5 ?
loop_
    _geom_torsion_atom_site_label_1
    _geom_torsion_atom_site_label_2
    _geom_torsion_atom_site_label_3
    _geom_torsion_atom_site_label_4
    _geom_torsion_site_symmetry_1
    _geom_torsion_site_symmetry_2
    _geom_torsion_site_symmetry_3
    _geom_torsion_site_symmetry_4
    _geom_torsion
    _geom_torsion_publ_flag
    C6 C1 C2 C3 . . . . -0.7(4) ?
    C6 C1 C2 C7 . . . . -178.8(2) ?
    C1 C2 C3 C4 . . . . -0.8(4) ?
    C7 C2 C3 C4 . . . . 177.3(2) ?
    C2 C3 C4 C5 . . . . 1.7(4) ?
    C2 C3 C4 C8 . . . . -174.1(2) ?
    C3 C4 C5 C6 . . . . -1.0(4) ?
    C8 C4 C5 C6 . . . . 174.6(2) ?
    C4 C5 C6 C1 . . . . -0.5(4) ?
    C4 C5 C6 C9 . . . . -177.2(2) ?
    C2 C1 C6 C5 . . . . 1.3(4) ?
    C2 C1 C6 C9 . . . . 178.0(2) ?
    C3 C2 C7 O1 . . . . -177.5(3) ?
    C1 C2 C7 O1 . . . . 0.6(4) ?
    C3 C2 C7 O2 . . . . 2.0(3) ?
    C1 C2 C7 O2 . . . . -179.9(2) ?
    Cu1 O3 C8 O4 . . . . 113.7(3) ?
    Cu1 O3 C8 C4 . . . . -67.3(3) ?
    C5 C4 C8 O3 . . . . 171.8(3) ?
    C3 C4 C8 O3 . . . . -12.5(4) ?
    C5 C4 C8 O4 . . . . -9.2(4) ?
    C3 C4 C8 O4 . . . . 166.5(2) ?
    C5 C6 C9 O5 . . . . -2.9(4) ?
    C1 C6 C9 O5 . . . . -179.6(2) ?
    C5 C6 C9 O6 . . . . 175.6(2) ?
    C1 C6 C9 O6 . . . . -1.1(4) ?
    C14 N1 C10 C11 . . . . 0.6(4) ?
    Cu1 N1 C10 C11 . . . . 179.5(2) ?
    N1 C10 C11 C12 . . . . 1.7(5) ?
    C10 C11 C12 C13 . . . . -2.1(5) ?
    C11 C12 C13 C14 . . . . 0.3(5) ?
    C10 N1 C14 C13 . . . . -2.4(4) ?
    Cu1 N1 C14 C13 . . . . 178.4(2) ?
    C10 N1 C14 C15 . . . . 178.5(2) ?
    Cu1 N1 C14 C15 . . . . -0.6(3) ?
    C12 C13 C14 N1 . . . . 2.0(5) ?
    C12 C13 C14 C15 . . . . -179.1(3) ?
    Cu1 O7 C15 O8 . . . . -177.8(3) ?
    Cu1 O7 C15 C14 . . . . 2.5(3) ?
    N1 C14 C15 O8 . . . . 179.1(3) ?
    C13 C14 C15 O8 . . . . 0.1(5) ?
    N1 C14 C15 O7 . . . . -1.2(4) ?
    C13 C14 C15 O7 . . . . 179.7(3) ?
loop_
    _geom_hbond_atom_site_label_D
    _geom_hbond_atom_site_label_H
    _geom_hbond_atom_site_label_A
    _geom_hbond_site_symmetry_A
    _geom_hbond_distance_DH
    _geom_hbond_distance_HA
    _geom_hbond_distance_DA
    _geom_hbond_angle_DHA
    O2 H2 O5 1_445 0.82 1.84 2.621(2) 158.4
    O4 H4 O3 2_655 0.82 1.85 2.659(3) 167.3
    O6 H6 OW1 1_665 0.82 1.73 2.553(3) 175.9
    C10 H10 O7 2 0.93 2.66 3.121(3) 111.6
    C13 H13 O4 2_665 0.93 2.61 3.454(4) 151.7
    OW1 HW1A O8 1_444 0.85 1.88 2.729(3) 173.7
    OW1 HW1A O7 1_444 0.85 2.66 3.259(3) 128.7
    OW1 HW1B O1 . 0.85 2.02 2.872(3) 175.2
_shelx_space_group_comment
;
The symmetry employed for this shelxl refinement is uniquely defined
by the following loop, which should always be used as a source of
symmetry information in preference to the above space-group names.
They are only intended as comments.
;
_shelx_estimated_absorpt_T_min     ?
_shelx_estimated_absorpt_T_max     ?
_shelx_hkl_file
;
   0   0  -2  765.65    2.51
   0   0  -2  793.21    2.55
   0   0   2  460.03    1.95
   0   0   2  777.15    2.52
   0   0  -3   24.19    0.67
   0   0  -3   24.66    0.65
   0   0  -3   25.05    0.67
   0   0   3   23.96    0.65
   0   0   3   25.11    0.66
   0   0   3   25.79    0.65
   0   0  -4   24.51    0.76
   0   0  -4   25.96    0.78
   0   0  -4   24.22    0.74
   0   0   4   24.26    0.74
   0   0   4   25.51    0.75
   0   0   4   25.13    0.75
   0   0  -5    0.36    0.31
   0   0  -5    0.16    0.31
   0   0  -5    0.33    0.29
   0   0   5    0.42    0.28
   0   0   5    0.58    0.29
   0   0   5    0.40    0.30
   0   0  -6    5.35    0.66
   0   0  -6    4.43    0.55
   0   0  -6    3.42    0.51
   0   0   6    4.57    0.53
   0   0   6    4.78    0.56
   0   0  -7  226.42    2.67
   0   0  -7  252.97    2.87
   0   0  -7  251.91    2.85
   0   0  -7  245.61    2.82
   0   0   7  243.80    2.80
   0   0   7  250.20    2.82
   0   0  -8   -1.01    0.51
   0   0  -8    0.56    0.53
   0   0  -8    1.38    0.67
   0   0  -8    0.47    0.53
   0   0   8    0.76    0.52
   0   0   8    0.19    0.53
   0   0  -9   20.93    1.44
   0   0  -9   28.16    1.47
   0   0  -9   26.92    1.68
   0   0  -9   28.57    1.43
   0   0   9   28.05    1.30
   0   0   9   28.69    1.58
   0   0 -10   37.58    1.80
   0   0 -10   34.61    1.76
   0   0  10   34.99    1.65
   0   0 -11    2.34    0.96
   0   0 -11    3.33    0.99
   0   0  11    2.25    0.86
   0   0 -12   15.80    1.96
   0   0 -12   15.08    1.47
   0   0  12   12.19    1.31
   0   0 -13   12.80    1.61
   0   0 -13   18.71    1.79
   0   0  13   18.33    2.03
   0   0 -14    0.77    1.52
   0   0 -14    3.91    1.58
   0   0  14    0.53    1.33
   0   0 -15    3.85    1.84
   0   0 -15    4.11    1.97
   0   0  15    4.31    1.63
   0  -1  15    7.93    1.64
   0   1 -15    3.25    1.59
   0   1 -15    6.81    1.90
   0  -1  14    1.01    1.25
   0   1 -14    1.80    1.36
   0   1 -14    1.80    1.49
   0  -1  13   11.81    1.38
   0   1 -13   12.04    1.43
   0   1 -13   18.18    2.22
   0  -1  12    6.55    1.07
   0  -1  11   27.02    1.61
   0   1 -11   26.52    1.68
   0   1 -11   26.49    1.81
   0  -1  10   40.18    1.67
   0   1 -10   41.50    1.72
   0   1 -10   42.41    1.96
   0   1 -10   39.85    1.72
   0  -1   9    7.81    0.85
   0  -1   9    9.32    1.02
   0   1  -9    5.35    0.74
   0   1  -9    7.55    0.86
   0   1  -9    8.42    0.99
   0   1  -9    8.26    0.91
   0  -1   8   64.83    1.66
   0  -1   8   69.26    1.74
   0   1  -8   63.46    1.66
   0   1  -8   74.97    1.72
   0   1  -8   74.36    1.77
   0   1  -8   73.00    1.75
   0  -1   7   20.83    1.00
   0  -1   7   23.00    1.07
   0   1  -7   18.84    1.00
   0   1  -7   24.46    1.04
   0   1  -7   23.35    1.07
   0   1  -7   23.36    1.04
   0  -1   6   20.64    0.90
   0  -1   6   22.98    0.91
   0   1  -6   21.48    0.94
   0   1  -6   24.24    0.91
   0   1  -6   24.37    0.94
   0   1  -6   22.79    0.93
   0  -1   5   94.68    1.48
   0  -1   5  104.44    1.48
   0   1  -5   98.70    1.51
   0   1  -5  103.64    1.43
   0   1  -5  101.60    1.49
   0  -1   4  179.80    1.78
   0  -1   4  198.38    1.79
   0  -1   4  190.03    1.11
   0   1  -4  187.29    1.81
   0   1  -4  209.16    1.73
   0   1  -4  199.37    1.13
   0  -1   3   78.37    1.08
   0  -1   3   92.31    0.99
   0  -1   3   87.05    1.07
   0  -1   3   82.70    0.77
   0   1  -3   78.88    1.09
   0   1  -3   90.59    0.98
   0   1  -3   85.29    1.08
   0   1  -3   84.04    0.76
   0  -1   2   -0.31    0.10
   0  -1   2    0.78    0.16
   0  -1   2    0.81    0.19
   0  -1   2    1.09    0.17
   0   1  -2    1.05    0.21
   0   1  -2    0.85    0.14
   0   1  -2   -0.06    0.10
   0   1  -2    0.88    0.16
   0  -1  -1    8.36    0.24
   0  -1  -1    8.40    0.35
   0  -1  -1    0.75    0.15
   0  -1  -1    1.96    0.20
   0   1   1    9.08    0.25
   0   1   1    4.45    0.26
   0   1   1    8.63    0.35
   0   1   1    7.78    0.28
   0  -1  -2  189.32    1.30
   0  -1  -2  187.86    1.57
   0  -1  -2  186.96    1.55
   0  -1  -2  181.51    1.10
   0   1   2  199.81    1.33
   0   1   2  184.23    1.56
   0   1   2  192.96    1.56
   0   1   2  182.77    1.09
   0  -1  -3   14.39    0.54
   0  -1  -3   15.16    0.63
   0  -1  -3   14.46    0.60
   0  -1  -3   14.66    0.39
   0   1   3   14.48    0.51
   0   1   3   15.33    0.61
   0   1   3   14.05    0.37
   0  -1  -4    3.26    0.40
   0  -1  -4    2.58    0.40
   0  -1  -4    2.06    0.33
   0   1   4    3.31    0.38
   0   1   4    2.02    0.35
   0   1   4    2.39    0.39
   0  -1  -5    2.21    0.47
   0  -1  -5    2.84    0.48
   0  -1  -5    2.64    0.44
   0   1   5    2.93    0.40
   0   1   5    2.52    0.47
   0   1   5    2.69    0.44
   0  -1  -6    5.69    0.63
   0  -1  -6    6.90    0.84
   0  -1  -6    4.85    0.58
   0   1   6    5.78    0.64
   0   1   6    4.20    0.50
   0   1   6    4.76    0.57
   0  -1  -7   80.35    1.77
   0  -1  -7   87.15    1.88
   0  -1  -7   83.83    1.84
   0   1   7   86.63    1.75
   0   1   7   86.30    1.86
   0   1   7   85.05    1.85
   0  -1  -8   21.16    1.33
   0  -1  -8   21.81    1.34
   0  -1  -8   20.33    1.26
   0   1   8   21.31    1.18
   0   1   8   20.65    1.24
   0   1   8   20.45    1.37
   0  -1  -9   24.66    1.70
   0  -1  -9   31.88    1.63
   0  -1  -9   31.42    1.62
   0   1   9   27.82    1.44
   0  -1 -10   27.76    1.79
   0  -1 -10   28.00    1.73
   0   1  10   28.84    1.57
   0  -1 -11   -0.78    0.99
   0  -1 -11   -0.78    0.96
   0   1  11    2.16    0.84
   0  -1 -12   33.34    2.37
   0  -1 -12   38.69    2.42
   0   1  12   37.54    2.15
   0  -1 -13    1.47    1.41
   0  -1 -13    0.32    1.41
   0   1  13    2.15    1.23
   0  -1 -14    3.48    1.78
   0  -1 -14    5.93    1.85
   0   1  14    2.58    1.46
   0  -2  15    7.81    1.65
   0   2 -15    9.90    1.75
   0   2 -15   10.91    2.02
   0  -2  14    2.02    1.15
   0   2 -14    2.59    1.33
   0   2 -14   -1.74    1.36
   0  -2  13    2.22    0.98
   0   2 -13   -1.77    1.00
   0   2 -13    4.12    1.28
   0  -2  12   24.51    1.70
   0   2 -12   27.03    1.81
   0   2 -12   32.52    2.33
   0  -2  11    0.16    0.68
   0   2 -11    1.18    0.79
   0   2 -11    2.40    0.89
   0  -2  10    3.70    0.77
   0   2 -10    4.15    0.80
   0   2 -10    4.70    0.96
   0   2 -10    5.73    0.90
   0  -2   9    1.79    0.56
   0  -2   9    1.80    0.75
   0   2  -9    1.36    0.64
   0   2  -9    1.07    0.62
   0   2  -9    0.94    0.71
   0   2  -9    2.04    0.64
   0  -2   8   83.57    1.86
   0  -2   8   89.17    1.91
   0  -2   8   84.41    1.09
   0   2  -8   77.62    1.80
   0   2  -8   92.30    1.77
   0   2  -8   94.13    1.84
   0   2  -8   90.03    1.88
   0  -2   7   28.51    1.12
   0  -2   7   31.85    1.17
   0  -2   7   29.89    0.77
   0   2  -7   25.95    1.06
   0   2  -7   31.22    1.04
   0   2  -7   33.05    1.15
   0   2  -7   30.50    1.13
   0   2  -7   31.81    0.76
   0  -2   6   73.54    1.49
   0  -2   6   87.21    1.43
   0  -2   6   81.70    1.53
   0  -2   6   74.09    1.06
   0   2  -6   71.55    1.44
   0   2  -6   83.98    1.40
   0   2  -6   78.60    1.49
   0   2  -6   80.04    1.07
   0  -2   5  367.40    2.85
   0  -2   5  445.86    2.71
   0  -2   5  418.14    2.94
   0  -2   5  381.98    2.24
   0   2  -5  378.73    2.87
   0   2  -5  421.26    2.76
   0   2  -5  398.99    2.90
   0   2  -5  409.90    2.30
   0  -2   4   36.25    0.89
   0  -2   4   42.27    0.81
   0  -2   4   38.18    0.79
   0   2  -4   37.49    0.91
   0   2  -4   43.14    0.82
   0   2  -4   39.82    0.91
   0   2  -4   40.49    0.78
   0  -2   3  110.13    1.26
   0  -2   3  130.75    1.17
   0  -2   3  124.03    1.39
   0  -2   3  114.51    1.26
   0   2  -3  105.87    1.23
   0   2  -3  126.45    1.16
   0   2  -3  120.95    1.42
   0   2  -3  118.14    1.25
   0  -2   2    0.35    0.22
   0  -2   2    0.42    0.20
   0  -2   2    0.07    0.23
   0  -2   2    0.78    0.25
   0   2  -2    0.44    0.20
   0   2  -2   -0.14    0.17
   0   2  -2    0.40    0.22
   0   2  -2    0.11    0.20
   0  -2   1  126.07    0.89
   0  -2   1  138.43    1.15
   0  -2   1  144.49    1.38
   0  -2   1  140.69    1.39
   0   2  -1  126.05    0.88
   0   2  -1  130.48    1.12
   0   2  -1  144.48    1.39
   0   2  -1  139.60    1.36
   0  -2   0  106.82    0.68
   0  -2   0  103.55    1.11
   0  -2   0  113.38    1.29
   0  -2   0  110.64    1.24
   0   2   0  101.93    1.10
   0   2   0  110.14    1.26
   0   2   0   98.98    1.16
   0  -2  -1  246.13    1.21
   0  -2  -1  235.27    1.85
   0  -2  -1  229.47    1.75
   0   2   1  253.03    1.22
   0   2   1  228.66    1.83
   0   2   1  225.43    1.71
   0  -2  -2   66.88    0.84
   0  -2  -2   65.10    1.16
   0  -2  -2   65.14    0.98
   0   2   2   71.40    0.86
   0   2   2   62.26    1.11
   0   2   2   63.01    0.96
   0  -2  -3    0.48    0.29
   0  -2  -3    0.46    0.34
   0  -2  -3    0.50    0.27
   0  -2  -3    0.69    0.28
   0   2   3    0.53    0.26
   0   2   3    0.25    0.32
   0   2   3    0.56    0.30
   0   2   3    0.44    0.29
   0  -2  -4   66.82    1.45
   0  -2  -4   63.87    1.38
   0  -2  -4   62.67    1.00
   0   2   4   65.96    1.15
   0   2   4   61.91    1.37
   0   2   4   67.49    1.39
   0   2   4   61.85    0.97
   0  -2  -5    0.33    0.42
   0  -2  -5    0.82    0.48
   0  -2  -5    0.60    0.40
   0  -2  -5    0.16    0.35
   0   2   5    0.72    0.34
   0   2   5    0.28    0.41
   0   2   5    0.59    0.40
   0  -2  -6   15.78    1.04
   0  -2  -6   18.45    1.18
   0  -2  -6   17.12    1.03
   0  -2  -6   17.12    0.70
   0   2   6   17.28    0.91
   0   2   6   18.22    1.03
   0   2   6   16.36    1.05
   0  -2  -7   58.71    1.70
   0  -2  -7   63.55    1.89
   0  -2  -7   63.56    1.79
   0   2   7   63.50    1.56
   0   2   7   65.16    1.85
   0  -2  -8   28.83    1.63
   0  -2  -8   29.56    1.54
   0   2   8   32.27    1.40
   0   2   8   29.65    1.45
   0  -2  -9    0.97    1.07
   0  -2  -9    4.48    0.88
   0   2   9    1.70    0.73
   0   2   9    0.02    0.71
   0   2  10    4.44    0.98
   0  -2 -11   -1.31    1.05
   0  -2 -11    0.00    1.20
   0  -2 -12    0.56    1.34
   0  -2 -12   -0.86    1.35
   0   2  12    2.77    1.13
   0  -2 -13    5.60    1.73
   0  -2 -13    2.98    1.66
   0   2  13    4.84    1.49
   0  -2 -14    7.24    2.14
   0  -2 -14    2.37    1.95
   0   2  14    2.07    1.65
   0  -3  16   10.39    1.95
   0   3 -16    9.68    1.95
   0   3 -16   18.79    2.43
   0  -3  15   10.81    1.56
   0   3 -15    6.97    1.62
   0   3 -15   14.88    1.91
   0  -3  14    6.54    1.28
   0   3 -14    5.17    1.32
   0   3 -14   10.34    1.56
   0  -3  13   16.76    1.80
   0   3 -13   20.54    2.00
   0   3 -13   25.16    2.08
   0  -3  12    0.95    0.81
   0   3 -12    2.16    0.92
   0   3 -12    6.92    1.13
   0  -3  11   44.09    1.86
   0   3 -11   49.01    1.89
   0   3 -11   43.69    2.11
   0   3 -11   49.51    1.93
   0  -3  10   17.80    1.30
   0  -3  10   11.79    0.77
   0   3 -10   18.98    1.30
   0   3 -10   18.45    1.54
   0   3 -10   17.99    1.41
   0  -3   9  172.40    2.79
   0  -3   9  192.42    2.92
   0  -3   9  168.90    1.85
   0   3  -9  158.37    2.67
   0   3  -9  197.64    2.60
   0   3  -9  192.20    2.64
   0   3  -9  192.92    2.88
   0  -3   8   11.13    0.97
   0  -3   8   13.16    1.22
   0  -3   8   12.68    0.74
   0   3  -8   11.26    1.04
   0   3  -8   13.77    0.95
   0   3  -8   11.89    1.01
   0   3  -8   12.57    0.78
   0  -3   7   60.15    1.50
   0  -3   7   71.43    1.47
   0  -3   7   67.28    1.61
   0  -3   7   59.37    1.19
   0   3  -7   59.44    1.50
   0   3  -7   69.22    1.41
   0   3  -7   63.64    1.53
   0   3  -7   66.77    1.26
   0  -3   6  107.43    1.79
   0  -3   6  129.32    1.69
   0  -3   6  120.18    1.89
   0  -3   6  107.03    1.52
   0   3  -6  110.48    1.82
   0   3  -6  120.90    1.61
   0   3  -6  115.73    1.84
   0   3  -6  120.72    1.61
   0  -3   5   88.06    1.50
   0  -3   5  106.08    1.39
   0  -3   5  102.19    1.62
   0  -3   5   90.09    1.41
   0   3  -5   89.10    1.51
   0   3  -5  103.27    1.37
   0   3  -5  100.53    1.63
   0   3  -5  100.00    1.48
   0  -3   4  234.09    2.10
   0  -3   4  283.01    2.02
   0  -3   4  267.95    2.41
   0  -3   4  245.54    2.23
   0   3  -4  268.63    1.98
   0   3  -4  253.59    2.36
   0   3  -4  259.09    2.27
   0  -3   3  116.43    1.34
   0  -3   3  135.77    1.37
   0  -3   3  134.77    1.69
   0  -3   3  123.35    1.61
   0   3  -3  113.73    1.32
   0   3  -3  129.79    1.34
   0   3  -3  131.12    1.66
   0   3  -3  128.34    1.61
   0  -3   2   13.93    0.53
   0  -3   2   15.58    0.58
   0  -3   2   15.57    0.71
   0  -3   2   14.60    0.67
   0   3  -2   12.93    0.50
   0   3  -2   14.34    0.56
   0   3  -2   14.56    0.64
   0   3  -2   15.90    0.67
   0  -3   1   15.76    0.44
   0  -3   1   16.91    0.63
   0  -3   1   18.45    0.76
   0  -3   1   16.67    0.71
   0   3  -1   17.60    0.44
   0   3  -1   16.09    0.61
   0   3  -1   17.55    0.69
   0   3  -1   16.85    0.69
   0  -3   0    8.62    0.56
   0  -3   0    8.55    0.68
   0  -3   0    9.25    0.61
   0   3   0    8.13    0.53
   0   3   0    8.80    0.56
   0   3   0    8.77    0.56
   0  -3  -1    3.26    0.41
   0  -3  -1    3.03    0.41
   0  -3  -1    3.22    0.42
   0   3   1    2.60    0.37
   0   3   1    3.66    0.44
   0   3   1    4.16    0.52
   0  -3  -2   15.83    0.58
   0  -3  -2   17.78    0.83
   0  -3  -2   15.59    0.80
   0  -3  -2   15.52    0.86
   0  -3  -2   14.70    0.72
   0   3   2   16.85    0.52
   0   3   2   14.68    0.77
   0   3   2   16.90    0.78
   0  -3  -3   35.24    0.88
   0  -3  -3   34.71    1.14
   0  -3  -3   34.89    1.15
   0  -3  -3   35.84    1.25
   0  -3  -3   33.46    0.96
   0   3   3   36.00    0.81
   0   3   3   31.97    1.11
   0   3   3   33.94    1.00
   0  -3  -4  264.59    2.94
   0  -3  -4  259.88    2.95
   0  -3  -4  266.20    2.98
   0  -3  -4  248.11    2.26
   0   3   4  277.54    2.26
   0   3   4  252.41    2.89
   0   3   4  257.41    2.30
   0  -3  -5   30.10    1.16
   0  -3  -5   33.03    1.41
   0  -3  -5   29.56    1.29
   0  -3  -5   29.97    0.96
   0   3   5   32.76    1.02
   0   3   5   33.13    1.28
   0   3   5   31.72    1.31
   0   3   5   29.09    1.00
   0  -3  -6    8.49    0.84
   0  -3  -6   11.28    1.28
   0  -3  -6    9.53    1.10
   0  -3  -6    9.76    0.81
   0  -3  -6    8.41    0.95
   0   3   6    8.92    0.87
   0   3   6   10.67    1.00
   0   3   6   12.69    1.16
   0  -3  -7   23.36    1.55
   0  -3  -7   26.99    1.47
   0  -3  -7   23.59    0.95
   0   3   7   28.42    1.28
   0   3   7   24.77    1.43
   0  -3  -8    6.06    1.14
   0  -3  -8    5.44    0.99
   0   3   8    6.87    0.91
   0   3   8    4.36    0.90
   0  -3  -9   36.80    2.06
   0   3   9   36.50    1.67
   0   3   9   38.01    1.95
   0  -3 -10   14.32    1.55
   0   3  10   18.37    1.62
   0   3  10   15.86    1.80
   0  -3 -11   15.95    1.73
   0   3  11   17.26    1.87
   0  -3 -12    6.05    1.74
   0  -3 -12    4.33    1.69
   0   3  12    3.14    1.28
   0  -3 -13    2.00    1.94
   0  -3 -13   -3.07    1.82
   0   3  13   -0.32    1.43
   0  -4  16    5.58    1.75
   0   4 -16    5.00    1.87
   0   4 -16   -0.17    1.96
   0  -4  15    8.64    1.50
   0   4 -15   10.40    1.68
   0   4 -15    6.67    1.74
   0  -4  14   11.15    1.47
   0   4 -14   15.59    1.58
   0   4 -14   14.82    1.69
   0  -4  13    3.73    1.04
   0   4 -13    6.37    1.18
   0   4 -13    5.94    1.30
   0  -4  12    0.19    0.84
   0  -4  12    0.21    0.61
   0  -4  12    0.62    0.85
   0   4 -12    0.44    0.91
   0  -4  11    0.75    0.76
   0  -4  11    0.26    0.59
   0  -4  11    0.11    0.74
   0   4 -11    1.00    0.74
   0   4 -11    3.46    1.06
   0   4 -11    0.66    0.84
   0  -4  10   89.68    2.32
   0  -4  10   84.35    1.70
   0   4 -10   96.77    2.07
   0   4 -10   96.98    2.26
   0   4 -10   95.69    2.31
   0  -4   9   15.51    1.24
   0  -4   9   17.55    1.31
   0  -4   9   15.07    1.54
   0  -4   9   15.77    1.00
   0   4  -9   13.20    1.39
   0   4  -9   17.62    1.13
   0   4  -9   16.07    1.29
   0   4  -9   18.34    1.09
   0  -4   8   10.16    0.98
   0  -4   8    9.69    1.08
   0  -4   8    9.81    1.04
   0  -4   8    9.37    0.85
   0   4  -8    7.33    0.88
   0   4  -8    8.31    0.95
   0   4  -8    8.20    0.99
   0   4  -8    9.57    0.95
   0  -4   7   92.07    1.85
   0  -4   7  112.32    1.75
   0  -4   7  102.00    2.02
   0  -4   7   90.42    1.67
   0   4  -7   88.76    1.88
   0   4  -7  104.18    1.67
   0   4  -7   97.73    1.94
   0   4  -7  102.58    1.80
   0  -4   6   52.87    1.37
   0  -4   6   59.09    1.28
   0  -4   6   57.14    1.51
   0  -4   6   51.60    1.32
   0   4  -6   51.43    1.39
   0   4  -6   58.62    1.24
   0   4  -6   55.38    1.43
   0   4  -6   57.57    1.40
   0  -4   5  214.12    2.30
   0  -4   5  240.20    2.67
   0  -4   5  219.58    2.48
   0   4  -5  207.02    2.26
   0   4  -5  238.65    2.14
   0   4  -5  229.26    2.61
   0   4  -5  239.19    2.57
   0  -4   4  262.76    2.28
   0  -4   4  314.76    2.47
   0  -4   4  309.32    2.92
   0  -4   4  277.68    2.77
   0   4  -4  262.52    2.31
   0   4  -4  291.67    2.29
   0   4  -4  302.94    2.91
   0   4  -4  301.32    2.85
   0  -4   3    0.36    0.34
   0  -4   3    0.80    0.41
   0  -4   3    0.67    0.39
   0   4  -3    0.32    0.33
   0   4  -3    0.36    0.30
   0   4  -3    0.57    0.33
   0   4  -3    0.67    0.40
   0  -4   2   76.47    1.04
   0  -4   2   84.23    1.59
   0  -4   2   81.42    1.56
   0   4  -2   80.02    1.02
   0   4  -2   79.84    1.29
   0   4  -2   82.55    1.55
   0   4  -2   83.64    1.57
   0  -4   1   35.54    0.68
   0  -4   1   37.80    1.03
   0  -4   1   41.18    1.23
   0  -4   1   36.09    1.12
   0   4  -1   39.30    0.66
   0   4  -1   32.96    0.96
   0   4  -1   37.96    1.13
   0   4  -1   38.58    1.13
   0  -4   0   25.15    0.96
   0  -4   0   26.49    1.13
   0  -4   0   24.70    0.99
   0   4   0   23.83    0.90
   0   4   0   25.33    0.95
   0   4   0   24.67    1.00
   0  -4  -1  224.06    2.47
   0  -4  -1  219.14    2.47
   0   4   1  212.73    2.41
   0   4   1  235.90    2.71
   0   4   1  230.67    2.54
   0  -4  -2   21.36    0.66
   0  -4  -2   21.94    0.71
   0  -4  -2   23.15    1.10
   0  -4  -2   21.73    1.09
   0  -4  -2   21.06    1.16
   0  -4  -2   19.76    0.97
   0   4   2   21.08    1.00
   0   4   2   19.76    1.02
   0  -4  -3   36.65    0.97
   0  -4  -3   37.49    1.39
   0  -4  -3   37.25    1.37
   0  -4  -3   34.86    1.15
   0   4   3   38.66    0.87
   0   4   3   36.51    1.30
   0   4   3   35.34    1.25
   0  -4  -4    1.86    0.62
   0  -4  -4    0.87    0.59
   0  -4  -4    0.28    0.66
   0  -4  -4    0.29    0.49
   0   4   4    0.01    0.33
   0   4   4   -1.15    0.49
   0   4   4    0.47    0.61
   0  -4  -5   12.84    1.13
   0  -4  -5   14.49    1.46
   0  -4  -5   16.13    1.30
   0  -4  -5   13.40    1.01
   0   4   5   13.82    0.82
   0   4   5   14.17    1.10
   0   4   5   12.15    1.12
   0  -4  -6   23.12    1.44
   0  -4  -6   21.92    1.56
   0  -4  -6   20.17    1.19
   0   4   6   24.46    1.11
   0   4   6   22.40    1.44
   0  -4  -7    2.21    0.98
   0  -4  -7    0.02    0.83
   0  -4  -7    1.04    0.69
   0  -4  -7    0.44    0.86
   0   4   7   -0.15    0.58
   0   4   7    1.49    0.84
   0  -4  -8   46.04    2.30
   0  -4  -8   55.21    2.28
   0  -4  -8   54.33    1.51
   0  -4  -8   61.89    1.80
   0   4   8   60.39    1.81
   0   4   8   57.86    2.25
   0  -4  -9    1.06    1.14
   0   4   9    0.75    0.85
   0   4   9    2.68    1.02
   0  -4 -10    7.73    1.51
   0   4  10    6.92    1.21
   0   4  10    9.19    1.48
   0  -4 -11    6.69    1.62
   0   4  11    3.29    1.21
   0  -4 -12    5.92    1.83
   0  -4 -12    4.34    1.93
   0   4  12    3.40    1.43
   0  -5  15   10.02    1.59
   0   5 -15    3.49    1.53
   0   5 -15    8.70    1.75
   0  -5  14    9.33    1.55
   0   5 -14    9.45    1.55
   0  -5  13    4.93    1.17
   0  -5  13    4.04    0.90
   0   5 -13    3.34    1.13
   0   5 -13    5.14    1.29
   0  -5  12   22.14    1.85
   0  -5  12   12.22    1.37
   0  -5  12   14.15    1.76
   0   5 -12   19.15    1.75
   0   5 -12   15.64    1.83
   0  -5  11    0.29    0.74
   0   5 -11    1.28    0.86
   0   5 -11    1.73    1.07
   0   5 -11    1.64    0.91
   0  -5  10    6.70    0.98
   0  -5  10    8.76    1.07
   0  -5  10    7.16    0.92
   0   5 -10    8.26    0.91
   0   5 -10    8.08    1.03
   0   5 -10    9.46    1.08
   0  -5   9   11.82    1.24
   0  -5   9   11.76    1.07
   0  -5   9   11.68    1.14
   0   5  -9   12.39    1.17
   0   5  -9   11.96    1.28
   0   5  -9   11.45    1.27
   0  -5   8   49.39    1.62
   0  -5   8   57.37    1.58
   0  -5   8   46.66    1.84
   0  -5   8   47.75    1.51
   0   5  -8   44.04    1.74
   0   5  -8   51.90    1.43
   0   5  -8   52.53    1.68
   0   5  -8   51.45    1.66
   0  -5   7   36.85    1.36
   0  -5   7   44.31    1.37
   0  -5   7   39.45    1.62
   0  -5   7   37.22    1.36
   0   5  -7   36.12    1.51
   0   5  -7   43.69    1.27
   0   5  -7   41.91    1.50
   0   5  -7   41.21    1.51
   0  -5   6  108.87    1.91
   0  -5   6  127.82    1.87
   0  -5   6  119.38    2.25
   0  -5   6  112.47    2.08
   0   5  -6  105.80    1.94
   0   5  -6  117.78    1.76
   0   5  -6  119.48    2.22
   0   5  -6  116.84    2.16
   0  -5   5   59.81    1.38
   0  -5   5   69.61    1.44
   0  -5   5   63.06    1.70
   0  -5   5   60.62    1.60
   0   5  -5   56.04    1.41
   0   5  -5   60.86    1.32
   0   5  -5   65.16    1.65
   0   5  -5   64.51    1.66
   0  -5   4    1.02    0.42
   0  -5   4    1.12    0.48
   0  -5   4    1.50    0.56
   0  -5   4    0.74    0.48
   0   5  -4    1.66    0.48
   0   5  -4    0.80    0.44
   0   5  -4    1.32    0.47
   0   5  -4    2.01    0.53
   0  -5   3    1.30    0.50
   0  -5   3    1.76    0.58
   0  -5   3    0.61    0.48
   0   5  -3    1.17    0.39
   0   5  -3    0.48    0.39
   0   5  -3    1.15    0.44
   0   5  -3    1.38    0.58
   0  -5   2   27.32    0.80
   0  -5   2   29.79    1.10
   0  -5   2   30.15    1.30
   0  -5   2   27.79    1.16
   0   5  -2   27.87    0.77
   0   5  -2   26.77    1.03
   0   5  -2   30.74    1.21
   0   5  -2   30.11    1.29
   0  -5   1    4.72    0.63
   0  -5   1    4.57    0.71
   0  -5   1    4.37    0.67
   0   5  -1    5.12    0.59
   0   5  -1    5.84    0.72
   0   5  -1    4.69    0.71
   0  -5   0    7.81    0.96
   0  -5   0    8.07    0.91
   0  -5   0    6.91    0.74
   0   5   0    7.18    0.82
   0   5   0    7.67    0.85
   0   5   0    5.94    0.78
   0  -5  -1   22.10    1.27
   0  -5  -1   24.57    1.24
   0  -5  -1   21.34    1.44
   0  -5  -1   21.04    1.13
   0   5   1   23.12    1.16
   0   5   1   21.63    1.27
   0  -5  -2    0.84    0.64
   0  -5  -2    0.93    0.60
   0  -5  -2   -0.16    0.71
   0  -5  -2    0.54    0.54
   0   5   2    0.93    0.57
   0   5   2    1.07    0.71
   0  -5  -3   16.77    0.91
   0  -5  -3   15.78    1.43
   0  -5  -3   16.49    1.30
   0  -5  -3   16.54    1.16
   0   5   3   16.14    1.24
   0   5   3   17.80    1.42
   0  -5  -4   27.00    1.61
   0  -5  -4   26.27    1.38
   0   5   4   24.75    1.49
   0   5   4   25.18    1.55
   0  -5  -5   19.80    1.34
   0  -5  -5   20.71    1.63
   0  -5  -5   23.16    1.43
   0   5   5   15.87    0.90
   0   5   5   23.49    1.53
   0   5   5   17.42    1.63
   0  -5  -6    0.19    0.93
   0  -5  -6   -0.70    0.90
   0  -5  -6   -0.66    0.80
   0  -5  -6   -0.15    1.14
   0   5   6    0.35    0.57
   0  -5  -7    8.11    1.32
   0  -5  -7   10.38    1.33
   0  -5  -7   11.01    1.15
   0  -5  -7   10.65    1.38
   0   5   7    9.62    1.14
   0   5   7   10.11    1.33
   0  -5  -8   15.08    1.62
   0  -5  -8   10.99    1.20
   0   5   8   13.03    1.35
   0   5   8   11.89    1.46
   0  -5  -9    3.20    1.47
   0   5   9    5.14    1.07
   0   5   9    2.78    1.24
   0  -5 -10    5.82    1.73
   0   5  10    3.95    1.19
   0   5  10    5.25    1.53
   0  -5 -11   -2.16    1.89
   0   5  11    4.65    1.79
   0  -6  15    0.01    1.42
   0   6 -15    3.48    1.56
   0   6 -15    0.38    1.68
   0  -6  14    5.93    1.45
   0   6 -14    3.79    1.54
   0  -6  13    0.78    1.15
   0  -6  13   -0.46    1.03
   0   6 -13    1.03    1.20
   0   6 -13    1.60    1.28
   0  -6  12    5.24    1.20
   0  -6  12    3.53    1.02
   0   6 -12    3.72    1.09
   0   6 -12    5.45    1.19
   0  -6  11    8.83    1.32
   0  -6  11    6.27    1.09
   0   6 -11    7.57    1.03
   0   6 -11    6.97    1.20
   0  -6  10   29.10    1.79
   0  -6  10   27.61    1.92
   0  -6  10   28.39    1.66
   0   6 -10   27.79    1.55
   0   6 -10   29.99    1.83
   0  -6   9   46.37    1.86
   0  -6   9   52.52    1.87
   0  -6   9   48.00    1.79
   0   6  -9   43.66    1.57
   0   6  -9   51.12    1.94
   0  -6   8    6.18    0.89
   0  -6   8    6.44    0.91
   0  -6   8    3.58    0.81
   0   6  -8    4.79    1.04
   0   6  -8    6.27    0.77
   0   6  -8    5.64    0.98
   0  -6   7   49.17    1.60
   0  -6   7   50.44    1.58
   0  -6   7   44.30    1.66
   0   6  -7   42.72    1.77
   0   6  -7   46.25    1.44
   0   6  -7   49.76    1.80
   0   6  -7   48.07    1.89
   0  -6   6   18.99    1.14
   0  -6   6   20.99    1.28
   0  -6   6   17.91    1.25
   0   6  -6   16.48    1.37
   0   6  -6   16.22    1.05
   0   6  -6   19.91    1.27
   0   6  -6   17.62    1.44
   0  -6   5   10.02    0.96
   0  -6   5   10.40    1.14
   0  -6   5    8.77    1.08
   0  -6   5    8.74    1.06
   0   6  -5    6.95    0.81
   0   6  -5    8.77    0.93
   0   6  -5    9.27    1.09
   0   6  -5    9.95    1.00
   0  -6   4   64.38    1.37
   0  -6   4   70.73    1.70
   0  -6   4   63.65    1.95
   0  -6   4   63.37    1.82
   0   6  -4   57.32    1.35
   0   6  -4   61.46    1.49
   0   6  -4   69.52    1.89
   0   6  -4   62.54    1.88
   0  -6   3   -0.21    0.42
   0  -6   3    0.34    0.63
   0  -6   3   -0.05    0.67
   0  -6   3   -0.14    0.55
   0   6  -3    0.10    0.45
   0   6  -3   -0.05    0.53
   0   6  -3    0.66    0.57
   0   6  -3    0.44    0.72
   0  -6   2   27.77    1.36
   0  -6   2   24.97    1.51
   0  -6   2   23.87    1.30
   0   6  -2   24.81    1.19
   0   6  -2   27.79    1.31
   0   6  -2   24.50    1.47
   0  -6   1   41.55    1.59
   0  -6   1   43.99    2.12
   0  -6   1   39.82    1.55
   0   6  -1   38.73    1.39
   0   6  -1   42.76    1.57
   0   6  -1   38.59    1.64
   0  -6   0  105.37    2.24
   0  -6   0  103.09    2.26
   0   6   0  102.23    2.10
   0   6   0  111.81    2.38
   0   6   0   98.60    2.34
   0  -6  -1   34.70    1.75
   0  -6  -1   39.39    1.75
   0  -6  -1   36.67    1.60
   0   6   1   34.92    1.54
   0   6   1   36.17    1.80
   0  -6  -2    7.40    1.01
   0  -6  -2    4.93    0.90
   0   6   2    3.95    0.84
   0   6   2    4.25    1.13
   0  -6  -3   22.21    1.75
   0  -6  -3   21.67    1.56
   0   6   3   18.64    1.55
   0  -6  -4    9.37    1.23
   0  -6  -4   10.74    1.22
   0   6   4    6.16    1.05
   0  -6  -5    1.37    0.68
   0  -6  -5    0.12    1.06
   0  -6  -5    0.92    1.03
   0   6   5    0.98    0.91
   0  -6  -6   12.09    1.40
   0  -6  -6   11.19    1.55
   0  -6  -6   10.55    1.33
   0   6   6   10.03    1.32
   0  -6  -7    1.04    1.34
   0  -6  -7    5.58    1.27
   0   6   7    5.32    1.31
   0  -6  -8    1.72    1.48
   0  -6  -8    4.93    1.33
   0   6   8    4.42    1.51
   0  -6  -9   -4.05    1.68
   0   6   9   -0.54    1.48
   0  -7  14    4.83    1.55
   0   7 -14   10.14    1.92
   0  -7  13    4.82    1.41
   0   7 -13    4.99    1.35
   0   7 -13    6.72    1.60
   0  -7  12    9.58    1.47
   0   7 -12    6.72    1.22
   0   7 -12   11.95    1.49
   0  -7  11   16.65    1.92
   0  -7  11   11.53    1.42
   0   7 -11   11.13    1.22
   0   7 -11   13.38    1.50
   0  -7  10   22.80    1.82
   0  -7  10   28.33    2.22
   0  -7  10   21.63    1.81
   0   7 -10   20.15    1.63
   0   7 -10   22.59    2.03
   0  -7   9   -1.28    0.84
   0  -7   9   -0.38    1.09
   0  -7   9    0.21    0.86
   0   7  -9   -1.55    0.76
   0   7  -9    1.19    0.99
   0  -7   8   26.61    1.60
   0  -7   8   28.66    1.84
   0  -7   8   22.35    1.66
   0   7  -8   21.46    2.08
   0   7  -8   18.57    1.39
   0   7  -8   28.54    1.97
   0  -7   7    4.10    0.83
   0  -7   7    3.58    0.91
   0  -7   7    3.70    0.90
   0   7  -7    3.98    1.07
   0   7  -7    2.99    0.74
   0   7  -7    5.79    0.99
   0  -7   6    4.61    0.75
   0  -7   6    6.16    0.98
   0  -7   6    5.30    1.08
   0   7  -6    3.33    0.90
   0   7  -6    3.81    0.76
   0   7  -6    4.18    0.86
   0  -7   5   16.47    1.15
   0  -7   5   14.55    1.52
   0  -7   5   16.64    1.39
   0   7  -5   13.60    1.26
   0   7  -5   17.37    1.26
   0   7  -5   19.39    1.55
   0  -7   4    5.42    0.69
   0  -7   4    5.60    0.95
   0  -7   4    5.42    0.87
   0   7  -4    4.04    0.69
   0   7  -4    5.05    0.82
   0   7  -4    6.52    0.92
   0  -7   3    2.76    0.92
   0  -7   3    2.83    0.83
   0   7  -3    2.40    0.53
   0   7  -3    2.29    0.70
   0   7  -3    2.90    0.77
   0  -7   2    0.76    0.89
   0  -7   2   -0.59    0.70
   0   7  -2   -0.42    0.65
   0   7  -2    0.78    0.64
   0  -7   1   35.93    1.97
   0  -7   1   33.64    1.76
   0   7  -1   32.71    1.59
   0   7  -1   33.83    1.69
   0  -7   0    5.21    1.04
   0   7   0    5.93    0.94
   0   7   0    4.12    0.85
   0  -7  -1    2.86    0.99
   0  -7  -1    2.81    0.98
   0   7   1    3.44    0.84
   0  -7  -2    4.84    1.10
   0  -7  -2    6.54    1.17
   0   7   2    6.90    1.09
   0  -7  -3    5.73    1.25
   0  -7  -3    5.46    1.19
   0   7   3    5.15    1.12
   0  -7  -4    0.20    1.13
   0  -7  -4    0.08    1.10
   0   7   4   -0.90    1.04
   0  -7  -5   15.14    1.83
   0  -7  -5   11.82    1.57
   0   7   5   14.91    1.61
   0  -7  -6   14.69    1.89
   0  -7  -6   17.62    2.15
   0   7   6   13.45    1.66
   0  -7  -7    6.02    1.77
   0  -7  -7    6.93    1.72
   0   7   7   10.91    1.65
   0  -7  -8    3.66    1.85
   0   7   8    1.37    1.69
   0  -8  13   -0.11    1.45
   0  -8  13    1.04    1.63
   0   8 -13    0.31    1.69
   0  -8  12    1.19    1.38
   0  -8  12    1.40    1.40
   0   8 -12    2.12    1.52
   0  -8  11    8.47    1.44
   0  -8  11    5.81    1.46
   0   8 -11    5.07    1.23
   0   8 -11    8.29    1.54
   0  -8  10    8.61    1.33
   0  -8  10    7.13    1.41
   0   8 -10    5.24    1.14
   0   8 -10   10.94    1.47
   0  -8   9   12.68    1.34
   0  -8   9   13.06    1.51
   0   8  -9    9.36    1.15
   0   8  -9   14.36    1.54
   0  -8   8   37.45    1.97
   0  -8   8   35.44    2.22
   0  -8   8   32.58    2.11
   0   8  -8   34.01    2.51
   0   8  -8   27.39    1.75
   0   8  -8   37.29    2.34
   0  -8   7   -1.31    0.87
   0  -8   7    1.42    1.13
   0  -8   7   -0.17    1.06
   0   8  -7    1.39    1.16
   0   8  -7    1.81    0.89
   0   8  -7   -0.07    0.97
   0  -8   6   10.65    1.07
   0  -8   6   12.98    1.41
   0  -8   6   14.42    1.53
   0   8  -6    9.08    1.12
   0   8  -6   10.23    1.11
   0   8  -6   11.85    1.39
   0  -8   5    0.34    0.75
   0  -8   5   -1.14    1.12
   0  -8   5    0.48    0.98
   0   8  -5    0.82    0.86
   0   8  -5   -0.11    0.82
   0   8  -5    0.76    0.90
   0  -8   4   33.22    2.15
   0  -8   4   33.08    1.95
   0   8  -4   35.30    1.33
   0   8  -4   35.09    1.77
   0   8  -4   36.07    2.00
   0  -8   3    5.33    1.31
   0  -8   3    5.78    1.06
   0   8  -3    3.92    0.95
   0   8  -3    6.09    1.12
   0  -8   2    9.40    1.25
   0   8  -2    9.96    1.14
   0   8  -2   10.79    1.25
   0  -8   1   19.92    1.89
   0   8  -1   22.87    1.81
   0   8  -1   21.17    1.83
   0  -8   0    7.14    1.26
   0  -8   0    6.60    1.33
   0   8   0    6.03    1.15
   0  -8  -1    2.00    1.23
   0  -8  -1    0.45    1.17
   0   8   1    0.94    1.07
   0  -8  -2   -1.14    1.21
   0  -8  -2   -1.52    1.32
   0   8   2   -1.39    1.13
   0  -8  -3   13.78    1.72
   0  -8  -3   14.59    1.74
   0   8   3   10.12    1.56
   0  -8  -4    1.94    1.48
   0  -8  -4   -2.48    1.41
   0   8   4    2.03    1.36
   0  -8  -5    7.70    1.79
   0  -8  -5    5.78    1.76
   0   8   5    4.64    1.64
   0  -8  -6    0.03    1.99
   0  -8  -6   -0.74    1.76
   0   8   6   -1.08    1.69
   0  -9  12    2.51    1.65
   0  -9  12    0.23    1.65
   0   9 -12    3.19    1.81
   0  -9  11    2.55    1.46
   0  -9  11    1.18    1.56
   0   9 -11    2.63    1.68
   0  -9  10    8.38    1.74
   0   9 -10    9.17    1.77
   0  -9   9    1.17    1.19
   0  -9   9    2.82    1.43
   0   9  -9    3.81    1.21
   0   9  -9    3.21    1.48
   0  -9   8   10.43    1.31
   0  -9   8   10.27    1.61
   0   9  -8    5.91    1.21
   0   9  -8   11.97    1.64
   0  -9   7    9.69    1.21
   0  -9   7    9.50    1.53
   0   9  -7    5.07    1.21
   0   9  -7    7.99    1.49
   0  -9   6    5.58    1.08
   0  -9   6    4.03    1.32
   0   9  -6    3.71    1.20
   0   9  -6    4.69    1.31
   0  -9   5    7.06    1.52
   0   9  -5    9.86    1.33
   0   9  -5   12.85    1.55
   0  -9   4    4.20    1.35
   0   9  -4    3.49    1.13
   0   9  -4    3.92    1.22
   0  -9   3    0.73    1.21
   0   9  -3   -0.15    1.11
   0   9  -3    0.41    1.13
   0  -9   2   -0.50    1.24
   0   9  -2   -1.01    1.13
   0  -9   1   23.85    2.59
   0  -9   1   24.60    2.41
   0   9  -1   23.78    2.17
   0  -9   0    5.21    1.59
   0  -9   0    7.35    1.67
   0   9   0    3.87    1.35
   0  -9  -1    0.12    1.55
   0  -9  -1    5.19    1.70
   0   9   1    3.08    1.49
   0  -9  -2    0.97    1.66
   0  -9  -2   -0.44    1.68
   0   9   2   -3.37    1.47
   0  -9  -3    7.52    1.89
   0  -9  -3   11.31    2.09
   0   9   3    5.40    1.66
   0 -10   9    5.62    1.97
   0  10  -9    4.80    1.77
   0 -10   8    9.46    1.83
   0  10  -8   11.25    1.83
   0 -10   7    1.48    1.65
   0  10  -7    1.00    1.54
   0 -10   6    2.53    1.77
   0  10  -6    1.12    1.45
   0 -10   5    2.13    1.64
   0  10  -5    2.32    1.41
   0 -10   4    0.93    1.65
   0  10  -4    1.11    1.52
   0  10  -4    0.93    1.46
   0 -10   3    8.93    1.86
   0  10  -3    5.86    1.63
   0  10  -3    5.34    1.62
   0 -10   2    3.23    1.70
   0  10  -2    1.45    1.61
   0 -10   1   16.82    2.03
   0 -10   1   19.01    2.29
   0  10  -1   17.41    2.00
  -1  10   1    4.16    1.73
   1 -10  -1    0.12    1.92
   1 -10  -1   -0.52    1.99
  -1  10   0    3.20    1.56
   1 -10   0   -0.44    1.83
   1 -10   0    1.18    1.78
  -1  10  -1   -2.21    1.43
   1 -10   1   -1.14    1.61
  -1  10  -2   12.96    1.78
   1 -10   2    9.50    1.74
  -1  10  -3    9.05    1.48
  -1  10  -3   15.67    1.87
   1 -10   3   12.23    1.74
  -1  10  -4   -0.11    1.27
  -1  10  -4    2.05    1.28
   1 -10   4    0.26    1.44
  -1  10  -5   12.30    1.70
   1 -10   5   11.49    1.75
  -1  10  -6    6.24    1.56
   1 -10   6    5.01    1.48
  -1  10  -7    2.03    1.40
   1 -10   7    1.33    1.39
  -1  10  -8   -0.60    1.50
   1 -10   8    2.48    1.40
   1 -10   8    1.04    1.51
  -1  10  -9    2.84    1.59
   1 -10   9    0.18    1.59
  -1  10 -10    7.08    1.81
   1 -10  10    2.53    1.66
   1 -10  10    3.00    1.73
  -1   9   4   -1.40    1.62
   1  -9  -4    0.89    1.77
   1  -9  -4   -1.71    1.87
  -1   9   3    3.44    1.65
   1  -9  -3    6.92    1.74
   1  -9  -3    1.23    1.77
  -1   9   2    1.82    1.42
   1  -9  -2    0.18    1.48
   1  -9  -2    3.29    1.64
  -1   9   1    2.09    1.27
   1  -9  -1    2.17    1.36
   1  -9  -1    1.75    1.44
   1  -9   0   -0.43    1.27
   1  -9   0   -0.67    1.26
  -1   9  -1    4.18    1.21
  -1   9  -1    3.22    1.20
   1  -9   1    3.68    1.29
  -1   9  -2   70.42    2.35
  -1   9  -2   94.80    2.98
   1  -9   2   87.23    2.89
  -1   9  -3    1.66    0.99
  -1   9  -3    3.26    1.14
   1  -9   3    3.15    1.47
   1  -9   3    1.61    1.14
  -1   9  -4   31.04    1.81
  -1   9  -4   48.06    2.44
   1  -9   4   42.55    1.73
   1  -9   4   38.48    2.20
  -1   9  -5   10.96    1.14
  -1   9  -5   17.23    1.68
   1  -9   5   19.15    1.74
   1  -9   5   13.62    1.51
  -1   9  -6   11.18    1.10
  -1   9  -6   15.85    1.60
   1  -9   6   18.59    1.83
   1  -9   6   15.67    1.72
  -1   9  -7    4.33    1.25
   1  -9   7    2.80    1.08
   1  -9   7    1.02    1.11
  -1   9  -8   -0.41    1.17
   1  -9   8    0.12    1.10
   1  -9   8   -0.75    1.13
  -1   9  -9   13.60    1.69
   1  -9   9    9.64    1.38
   1  -9   9    5.90    1.40
  -1   9 -10    1.32    1.34
   1  -9  10    1.82    1.29
   1  -9  10    0.42    1.39
  -1   9 -11    3.18    1.60
   1  -9  11   -0.95    1.39
   1  -9  11    2.13    1.54
  -1   9 -12    8.39    1.85
   1  -9  12    1.79    1.65
   1  -9  12    4.02    1.73
  -1   8   6   -1.54    1.57
   1  -8  -6    6.46    1.89
   1  -8  -6    2.17    1.79
  -1   8   5    3.87    1.57
   1  -8  -5    5.03    1.73
   1  -8  -5    2.13    1.60
  -1   8   4   -0.74    1.26
   1  -8  -4   -1.98    1.33
   1  -8  -4    0.94    1.44
  -1   8   3    1.29    1.21
   1  -8  -3    2.90    1.36
   1  -8  -3   -0.62    1.24
   1  -8  -2    3.64    1.23
   1  -8  -2   -0.48    1.18
  -1   8   1   -1.22    0.91
   1  -8  -1    0.79    1.14
   1  -8  -1   -0.88    0.98
  -1   8   0   -0.76    0.91
  -1   8   0   -1.17    0.79
   1  -8   0    0.78    1.02
  -1   8  -1    2.43    0.90
  -1   8  -1    3.30    0.96
   1  -8   1    4.28    1.24
   1  -8   1    1.68    0.99
  -1   8  -2   50.81    1.78
  -1   8  -2   54.62    2.15
   1  -8   2   50.24    1.44
   1  -8   2   55.29    1.61
   1  -8   2   52.29    2.20
   1  -8   2   50.18    2.12
  -1   8  -3    1.17    0.74
  -1   8  -3    0.79    0.77
  -1   8  -3    2.52    0.87
   1  -8   3    2.68    0.70
   1  -8   3    1.39    1.00
   1  -8   3    1.49    0.94
  -1   8  -4   11.91    1.41
  -1   8  -4   11.61    1.27
  -1   8  -4   17.28    1.62
   1  -8   4   14.93    1.34
   1  -8   4   15.22    1.62
   1  -8   4   12.66    1.43
  -1   8  -5   -0.12    0.88
  -1   8  -5    0.05    0.68
  -1   8  -5   -1.07    0.79
   1  -8   5   -0.73    0.75
   1  -8   5   -0.23    0.93
   1  -8   5    0.41    0.83
  -1   8  -6    2.96    1.06
  -1   8  -6    0.99    0.75
  -1   8  -6    3.71    1.00
   1  -8   6    2.53    0.89
   1  -8   6    4.36    0.95
   1  -8   6    1.98    1.02
  -1   8  -7    2.73    1.17
  -1   8  -7    1.61    0.78
  -1   8  -7    3.13    0.98
   1  -8   7    2.62    0.93
   1  -8   7    2.54    1.04
  -1   8  -8    8.85    1.26
   1  -8   8    7.85    1.13
   1  -8   8    6.62    1.09
  -1   8  -9   22.73    2.07
   1  -8   9   19.26    1.82
   1  -8   9   15.36    1.75
  -1   8 -10    8.50    1.42
   1  -8  10    9.45    1.41
  -1   8 -11    9.52    1.57
   1  -8  11   10.37    1.42
   1  -8  11    7.90    1.45
  -1   8 -12    5.22    1.50
   1  -8  12    5.66    1.49
   1  -8  12    8.23    1.54
  -1   8 -13    6.29    1.70
   1  -8  13    2.17    1.48
   1  -8  13    1.85    1.48
  -1   8 -14   13.97    1.93
   1  -8  14   12.69    1.93
   1  -8  14   11.93    2.11
  -1   7   8    5.32    1.81
   1  -7  -8    0.99    1.75
  -1   7   7   -0.39    1.43
   1  -7  -7   -3.98    1.52
   1  -7  -7   -1.36    1.40
  -1   7   6    2.97    1.30
   1  -7  -6    5.93    1.11
   1  -7  -6    9.51    1.63
   1  -7  -6    8.22    1.52
  -1   7   5    0.50    1.10
   1  -7  -5    1.05    0.87
   1  -7  -5   -0.12    1.20
   1  -7  -5    0.27    1.12
  -1   7   4    4.36    1.12
   1  -7  -4    3.29    0.81
   1  -7  -4    1.01    1.03
   1  -7  -4    3.54    1.19
   1  -7  -4    1.94    1.04
  -1   7   3   34.36    1.84
   1  -7  -3   32.03    1.60
   1  -7  -3   30.23    2.12
   1  -7  -3   31.06    1.90
  -1   7   2   28.22    1.68
   1  -7  -2   33.80    2.20
   1  -7  -2   29.47    1.79
  -1   7   1  115.55    2.45
   1  -7  -1  113.96    2.70
   1  -7  -1  123.74    2.86
   1  -7  -1  118.31    2.68
  -1   7   0   16.24    1.36
  -1   7   0   17.86    1.44
   1  -7   0   18.98    1.69
   1  -7   0   15.51    1.42
  -1   7  -1   15.72    1.19
  -1   7  -1   19.06    1.35
   1  -7   1   17.73    1.01
   1  -7   1   17.33    1.55
   1  -7   1   16.92    1.37
  -1   7  -2    4.99    0.65
  -1   7  -2    4.27    0.73
  -1   7  -2    7.39    0.94
   1  -7   2    5.84    0.69
   1  -7   2    6.63    0.90
   1  -7   2    5.08    0.89
  -1   7  -3    6.21    0.73
  -1   7  -3    7.46    0.79
  -1   7  -3   10.14    1.25
   1  -7   3    8.27    0.78
   1  -7   3    7.87    0.86
   1  -7   3    8.04    1.01
  -1   7  -4    0.06    0.63
  -1   7  -4    0.85    0.57
  -1   7  -4    0.99    0.65
   1  -7   4    1.36    0.63
   1  -7   4    0.34    0.68
   1  -7   4    1.13    0.73
  -1   7  -5    1.22    0.73
  -1   7  -5   -0.45    0.52
  -1   7  -5    0.70    0.67
   1  -7   5    1.09    0.63
   1  -7   5    0.78    0.68
   1  -7   5    1.05    0.73
  -1   7  -6    5.86    0.98
  -1   7  -6    4.65    0.63
  -1   7  -6    7.55    1.04
   1  -7   6    6.82    0.92
   1  -7   6    6.92    0.79
   1  -7   6    5.99    0.93
  -1   7  -7    0.47    0.96
  -1   7  -7   -0.39    0.53
  -1   7  -7    0.91    0.77
   1  -7   7   -0.09    0.70
   1  -7   7   -0.57    0.71
  -1   7  -8    8.78    1.27
   1  -7   8    8.29    1.07
   1  -7   8    7.36    1.05
  -1   7  -9   30.35    1.87
   1  -7   9   31.22    1.78
   1  -7   9   26.02    1.64
  -1   7 -10   28.25    1.47
  -1   7 -10   43.40    2.15
   1  -7  10   33.00    1.98
   1  -7  10   34.38    1.82
  -1   7 -11    8.42    1.00
  -1   7 -11   11.61    1.46
   1  -7  11   11.41    1.32
   1  -7  11   11.67    1.34
  -1   7 -12    8.43    1.13
  -1   7 -12   13.19    1.56
   1  -7  12    9.54    1.35
   1  -7  12   14.38    1.48
  -1   7 -13   -1.14    1.26
   1  -7  13    0.96    1.32
   1  -7  13    0.32    1.23
  -1   7 -14    1.73    1.54
   1  -7  14    2.15    1.53
  -1   6   9    3.79    1.23
  -1   6   9    4.20    1.56
   1  -6  -9    3.69    1.64
  -1   6   8    7.91    1.11
  -1   6   8   12.69    1.57
   1  -6  -8   10.12    1.64
   1  -6  -8   12.34    1.44
  -1   6   7    3.37    1.23
   1  -6  -7    5.93    1.36
   1  -6  -7    5.68    1.17
  -1   6   6   -0.54    0.95
   1  -6  -6   -0.38    0.82
   1  -6  -6    0.21    1.18
   1  -6  -6    2.04    1.12
   1  -6  -6    0.45    0.97
   1  -6  -6    1.14    1.38
  -1   6   5    9.20    1.27
   1  -6  -5   13.43    1.33
   1  -6  -5    9.41    1.17
   1  -6  -5   10.20    1.23
   1  -6  -5   12.66    1.22
   1  -6  -5   10.02    1.47
  -1   6   4    6.64    1.00
   1  -6  -4    8.24    0.79
   1  -6  -4    6.96    0.97
   1  -6  -4    8.87    1.20
   1  -6  -4    8.46    1.10
   1  -6  -4    7.25    1.30
  -1   6   3   21.97    1.45
   1  -6  -3   23.87    1.11
   1  -6  -3   21.50    1.24
   1  -6  -3   14.62    1.55
   1  -6  -3   20.92    1.40
   1  -6  -3   21.42    1.78
  -1   6   2   27.46    1.42
   1  -6  -2   30.53    1.08
   1  -6  -2   26.42    1.23
   1  -6  -2   29.17    1.66
   1  -6  -2   27.99    1.60
   1  -6  -2   27.39    1.45
  -1   6   1   29.27    1.33
  -1   6   1   33.14    1.44
  -1   6   1   29.99    1.60
   1  -6  -1   31.56    1.00
   1  -6  -1   25.39    1.50
   1  -6  -1   29.88    1.44
  -1   6   0   31.03    1.24
  -1   6   0   33.07    1.42
  -1   6   0   30.56    1.52
   1  -6   0   32.72    1.00
   1  -6   0   31.72    1.11
   1  -6   0   33.29    1.46
   1  -6   0   31.47    1.42
  -1   6  -1   44.43    1.34
  -1   6  -1   47.71    1.59
  -1   6  -1   46.41    1.58
   1  -6   1   45.57    1.11
   1  -6   1   49.21    1.46
   1  -6   1   46.66    1.80
   1  -6   1   45.88    1.58
  -1   6  -2   35.59    1.05
  -1   6  -2   31.51    1.10
  -1   6  -2   36.29    1.42
  -1   6  -2   30.93    1.44
   1  -6   2   32.57    1.07
   1  -6   2   35.15    1.24
   1  -6   2   35.05    1.59
   1  -6   2   33.23    1.39
  -1   6  -3    0.47    0.50
  -1   6  -3    0.42    0.42
  -1   6  -3    1.16    0.53
  -1   6  -3   -0.87    0.59
   1  -6   3    0.91    0.48
   1  -6   3    0.72    0.53
   1  -6   3    1.74    0.71
   1  -6   3   -0.06    0.49
  -1   6  -4    5.80    0.66
  -1   6  -4    4.22    0.54
  -1   6  -4    5.85    0.78
  -1   6  -4    4.18    0.74
   1  -6   4    4.89    0.64
   1  -6   4    5.32    0.65
   1  -6   4    5.12    0.84
   1  -6   4    5.16    0.82
  -1   6  -5    2.09    0.67
  -1   6  -5    2.12    0.42
  -1   6  -5    1.35    0.55
  -1   6  -5    1.56    0.66
   1  -6   5    1.15    0.55
   1  -6   5    1.46    0.72
   1  -6   5    0.52    0.57
  -1   6  -6   42.28    1.65
  -1   6  -6   44.18    1.67
  -1   6  -6   42.59    1.63
   1  -6   6   41.44    1.47
   1  -6   6   40.91    1.55
  -1   6  -7    9.43    1.06
  -1   6  -7   10.01    1.06
  -1   6  -7   10.50    1.29
   1  -6   7    8.11    0.90
   1  -6   7    9.51    1.09
  -1   6  -8   32.36    1.88
  -1   6  -8   26.01    1.07
  -1   6  -8   35.51    1.67
   1  -6   8   37.26    1.64
   1  -6   8   40.89    1.37
   1  -6   8   36.67    1.53
  -1   6  -9   87.21    1.69
  -1   6  -9  114.13    2.66
   1  -6   9  106.28    2.50
   1  -6   9  116.10    1.98
   1  -6   9  109.20    2.33
   1  -6   9  108.08    2.58
  -1   6 -10   17.50    1.25
  -1   6 -10   15.22    1.51
   1  -6  10   22.07    1.63
   1  -6  10   21.24    1.43
   1  -6  10   20.51    1.89
  -1   6 -11   38.37    1.60
  -1   6 -11   43.37    1.92
  -1   6 -11   53.72    2.28
   1  -6  11   53.65    2.19
   1  -6  11   48.52    1.85
   1  -6  11   47.90    2.25
  -1   6 -12    0.00    0.90
  -1   6 -12    1.96    1.06
   1  -6  12    0.57    1.05
   1  -6  12    0.40    0.95
  -1   6 -13    3.26    1.06
  -1   6 -13    4.15    1.30
   1  -6  13    4.22    1.22
   1  -6  13    1.76    1.01
  -1   6 -14    1.25    1.26
  -1   6 -14    4.49    1.51
   1  -6  14    2.85    1.39
  -1   6 -15    5.62    1.84
   1  -6  15    5.42    1.65
  -1   5  11    3.59    1.41
   1  -5 -11    2.26    1.77
   1  -5 -11    0.90    1.82
   1  -5 -10    1.76    1.45
   1  -5 -10    2.14    1.53
  -1   5   9    7.95    1.13
  -1   5   9    7.40    1.36
   1  -5  -9    5.13    1.45
   1  -5  -9    5.00    1.04
  -1   5   8    6.01    0.96
  -1   5   8    7.72    1.34
   1  -5  -8    2.29    1.54
   1  -5  -8    6.50    1.30
   1  -5  -8    5.08    1.02
   1  -5  -8    6.61    1.56
  -1   5   7   30.10    1.51
  -1   5   7   31.95    1.91
   1  -5  -7   26.71    2.09
   1  -5  -7   27.81    2.02
   1  -5  -7   29.48    1.56
   1  -5  -7   30.72    1.89
  -1   5   6   -0.43    0.54
  -1   5   6   -0.94    0.78
   1  -5  -6   -1.25    0.95
   1  -5  -6    1.68    0.85
   1  -5  -6   -1.31    0.71
   1  -5  -6    2.39    1.03
  -1   5   5    2.69    0.56
  -1   5   5    1.74    0.69
   1  -5  -5    3.77    0.86
   1  -5  -5    2.93    0.82
   1  -5  -5    1.67    0.75
   1  -5  -5    3.86    0.97
  -1   5   4    0.60    0.61
   1  -5  -4    0.47    0.64
   1  -5  -4    0.78    0.88
   1  -5  -4    0.46    0.66
   1  -5  -4    0.32    0.59
   1  -5  -4    0.05    0.80
  -1   5   3   55.24    1.62
   1  -5  -3   54.72    1.26
   1  -5  -3   55.10    1.36
   1  -5  -3   57.60    1.83
   1  -5  -3   50.17    1.72
   1  -5  -3   49.85    1.80
   1  -5  -3   53.13    1.58
   1  -5  -3   52.87    1.68
  -1   5   2   58.09    1.55
   1  -5  -2   61.21    1.20
   1  -5  -2   62.73    1.70
   1  -5  -2   58.52    1.68
   1  -5  -2   63.48    1.85
   1  -5  -2   60.79    1.60
  -1   5   1    2.23    0.54
  -1   5   1    2.72    0.59
  -1   5   1    3.66    0.67
   1  -5  -1    2.14    0.45
   1  -5  -1    3.10    0.50
   1  -5  -1    3.11    0.62
   1  -5  -1    1.83    0.66
   1  -5  -1    2.25    0.59
  -1   5   0   86.82    1.55
  -1   5   0   91.90    1.84
  -1   5   0   87.22    1.80
   1  -5   0   94.95    1.33
   1  -5   0   90.06    1.62
   1  -5   0   91.10    1.95
   1  -5   0   86.88    1.80
  -1   5  -1   43.06    0.98
  -1   5  -1   41.15    1.08
  -1   5  -1   43.48    1.36
  -1   5  -1   41.20    1.32
   1  -5   1   42.64    1.14
   1  -5   1   44.87    1.50
   1  -5   1   42.23    1.36
  -1   5  -2    9.91    0.65
  -1   5  -2   12.09    0.88
  -1   5  -2   12.15    0.95
   1  -5   2   12.57    0.73
   1  -5   2   10.59    1.02
   1  -5   2   11.92    0.90
  -1   5  -3  111.21    1.60
  -1   5  -3  117.33    2.04
  -1   5  -3  116.57    2.02
   1  -5   3  102.65    1.55
   1  -5   3  120.83    1.49
   1  -5   3  117.14    2.07
   1  -5   3  112.88    2.01
  -1   5  -4   44.45    1.20
  -1   5  -4   43.48    0.94
  -1   5  -4   48.20    1.41
  -1   5  -4   46.25    1.34
   1  -5   4   44.17    1.19
   1  -5   4   48.40    1.49
   1  -5   4   46.67    1.37
  -1   5  -5   81.71    1.67
  -1   5  -5   88.34    1.89
  -1   5  -5   87.86    1.80
   1  -5   5   78.47    1.60
   1  -5   5   86.59    1.88
   1  -5   5   85.03    1.78
  -1   5  -6    3.54    0.69
  -1   5  -6    3.97    0.64
  -1   5  -6    4.60    0.76
   1  -5   6    4.65    0.65
   1  -5   6    5.26    0.78
   1  -5   6    4.77    0.71
  -1   5  -7   38.96    1.50
  -1   5  -7   45.73    1.54
   1  -5   7   40.08    1.45
   1  -5   7   48.04    1.62
   1  -5   7   44.13    1.40
  -1   5  -8    4.63    0.89
  -1   5  -8    5.17    0.58
  -1   5  -8    4.18    0.73
   1  -5   8    4.98    0.81
   1  -5   8    5.84    0.66
   1  -5   8    4.58    0.93
   1  -5   8    5.71    0.71
   1  -5   8    6.12    0.94
  -1   5  -9    7.77    0.96
  -1   5  -9    6.80    0.79
  -1   5  -9    8.39    1.02
   1  -5   9    8.98    1.06
   1  -5   9    6.58    0.81
   1  -5   9    7.83    0.99
  -1   5 -10   41.29    1.47
  -1   5 -10   33.71    1.54
  -1   5 -10   41.58    1.88
   1  -5  10   38.40    1.78
   1  -5  10   39.16    1.43
   1  -5  10   30.05    1.61
  -1   5 -11   -1.39    0.70
  -1   5 -11    0.32    0.90
   1  -5  11    0.41    0.71
   1  -5  11    0.94    0.93
  -1   5 -12   19.36    1.61
  -1   5 -12   19.59    2.14
  -1   5 -12   20.68    1.93
   1  -5  12   19.83    1.84
   1  -5  12   14.46    1.30
   1  -5  12   14.61    1.64
  -1   5 -13    8.74    1.21
  -1   5 -13   11.75    1.52
   1  -5  13   11.20    1.38
   1  -5  13    8.49    0.97
  -1   5 -14    2.92    1.24
  -1   5 -14    3.82    1.46
   1  -5  14    5.60    1.28
  -1   5 -15    0.96    1.47
  -1   5 -15   -1.58    1.62
   1  -5  15    1.55    1.47
  -1   4  12    4.52    1.47
   1  -4 -12    8.32    1.96
   1  -4 -12    6.08    1.92
  -1   4  11    6.99    1.38
   1  -4 -11    9.98    1.79
   1  -4 -11    9.63    1.65
  -1   4  10   26.87    1.87
   1  -4 -10   33.46    2.49
   1  -4 -10   25.48    2.31
  -1   4   9    0.40    0.83
   1  -4  -9   -1.54    1.03
  -1   4   8   -0.65    0.66
  -1   4   8    0.22    0.85
   1  -4  -8   -1.06    1.16
   1  -4  -8   -0.52    0.82
   1  -4  -8   -0.42    0.66
   1  -4  -8    0.21    0.91
  -1   4   7   17.15    1.19
  -1   4   7   17.48    1.45
   1  -4  -7   17.39    1.72
   1  -4  -7   14.56    1.47
   1  -4  -7   16.19    1.12
   1  -4  -7   16.31    1.31
  -1   4   6   23.16    1.15
  -1   4   6   21.00    1.37
   1  -4  -6   22.85    1.49
   1  -4  -6   21.52    1.43
   1  -4  -6   19.21    1.09
   1  -4  -6   24.15    1.31
  -1   4   5   25.55    1.04
  -1   4   5   24.30    1.30
   1  -4  -5   25.52    1.31
   1  -4  -5   23.72    1.46
   1  -4  -5   25.71    1.34
   1  -4  -5   25.07    1.48
   1  -4  -5   22.93    1.05
   1  -4  -5   25.28    1.26
  -1   4   4   60.79    1.29
  -1   4   4   58.42    1.58
   1  -4  -4   60.99    1.41
   1  -4  -4   59.62    1.68
   1  -4  -4   59.88    1.68
   1  -4  -4   61.07    1.69
   1  -4  -4   57.67    1.38
   1  -4  -4   60.69    1.48
  -1   4   3   56.39    1.14
  -1   4   3   53.16    1.42
   1  -4  -3   55.18    1.23
   1  -4  -3   54.96    1.50
   1  -4  -3   53.28    1.50
   1  -4  -3   52.88    1.32
   1  -4  -3   54.47    1.38
  -1   4   2   18.23    0.87
   1  -4  -2   19.57    0.73
   1  -4  -2   22.25    0.85
   1  -4  -2   18.37    1.00
   1  -4  -2   18.01    0.96
   1  -4  -2   18.48    1.04
   1  -4  -2   20.78    0.92
  -1   4   1   16.08    0.80
  -1   4   1   15.97    0.83
  -1   4   1   15.90    0.86
   1  -4  -1   16.32    0.71
   1  -4  -1   18.45    0.71
   1  -4  -1   18.28    0.89
   1  -4  -1   16.55    0.95
   1  -4  -1   17.05    0.86
  -1   4   0    1.55    0.33
  -1   4   0    1.70    0.39
  -1   4   0    1.57    0.37
   1  -4   0    1.60    0.35
   1  -4   0    2.31    0.36
   1  -4   0    1.31    0.45
   1  -4   0    2.01    0.42
  -1   4  -1   90.90    1.20
  -1   4  -1   87.11    1.56
  -1   4  -1   89.15    1.57
   1  -4   1   87.95    1.22
   1  -4   1   89.50    1.25
   1  -4   1   89.09    1.61
  -1   4  -2  134.06    1.51
  -1   4  -2  121.70    1.28
  -1   4  -2  133.63    1.90
  -1   4  -2  134.20    1.89
   1  -4   2  134.25    1.35
   1  -4   2  137.66    1.94
  -1   4  -3  731.45    4.36
  -1   4  -3  709.99    4.19
   1  -4   3  647.63    3.48
   1  -4   3  729.32    4.32
   1  -4   3  700.89    4.21
  -1   4  -4    3.32    0.49
  -1   4  -4    3.78    0.49
  -1   4  -4    3.43    0.49
   1  -4   4    4.10    0.51
   1  -4   4    3.50    0.52
   1  -4   4    3.10    0.49
  -1   4  -5   15.48    0.90
  -1   4  -5   19.35    0.90
   1  -4   5   16.17    0.90
   1  -4   5   19.84    0.98
   1  -4   5   17.51    0.86
  -1   4  -6   18.10    1.06
  -1   4  -6   22.70    0.80
  -1   4  -6   23.48    1.11
   1  -4   6   20.41    1.02
   1  -4   6   23.77    0.81
   1  -4   6   24.25    1.15
   1  -4   6   21.41    0.93
  -1   4  -7   19.09    1.13
  -1   4  -7   23.99    0.88
  -1   4  -7   24.08    1.16
   1  -4   7   21.59    1.12
   1  -4   7   23.54    1.21
   1  -4   7   22.91    0.98
   1  -4   7   23.25    1.09
  -1   4  -8   16.96    1.21
  -1   4  -8   20.78    0.97
  -1   4  -8   21.21    1.04
  -1   4  -8   17.89    1.19
   1  -4   8   17.56    1.18
   1  -4   8   18.66    1.25
   1  -4   8   19.01    0.98
   1  -4   8   17.66    1.05
  -1   4  -9  129.12    1.99
  -1   4  -9  107.20    1.90
  -1   4  -9  125.58    2.51
   1  -4   9  113.12    2.38
   1  -4   9  113.56    1.80
   1  -4   9   99.95    1.78
  -1   4 -10   80.87    1.85
  -1   4 -10   69.55    1.93
  -1   4 -10   74.34    2.17
   1  -4  10   67.06    2.08
   1  -4  10   64.93    1.44
   1  -4  10   58.69    1.53
  -1   4 -11    3.89    0.79
  -1   4 -11    3.15    1.05
  -1   4 -11    2.90    0.95
   1  -4  11    3.87    0.92
   1  -4  11    3.00    0.66
   1  -4  11    1.70    0.73
  -1   4 -12   21.68    1.63
  -1   4 -12   24.20    2.16
  -1   4 -12   21.68    1.94
   1  -4  12   14.82    1.68
   1  -4  12   11.94    1.00
   1  -4  12   21.48    1.35
  -1   4 -13    2.01    1.09
  -1   4 -13    3.07    1.27
   1  -4  13    1.84    1.00
  -1   4 -14    2.79    1.42
   1  -4  14    2.52    1.19
  -1   4 -15    0.83    1.45
  -1   4 -15    5.75    1.79
   1  -4  15    2.80    1.30
  -1   3  13    0.19    1.39
   1  -3 -13    2.98    1.93
   1  -3 -13   -1.93    1.83
  -1   3  12    1.14    1.23
   1  -3 -12   -1.15    1.38
   1  -3 -12   -0.87    1.50
  -1   3  11    0.78    1.03
   1  -3 -11    0.64    1.30
   1  -3 -11    1.18    1.27
  -1   3  10    1.51    0.92
   1  -3 -10    2.69    1.14
   1  -3 -10    2.70    1.08
  -1   3   9    7.22    0.97
   1  -3  -9    7.07    1.13
   1  -3  -9    6.20    1.06
  -1   3   8    7.36    0.92
   1  -3  -8    6.50    1.14
   1  -3  -8    4.55    0.90
  -1   3   7   57.90    1.62
  -1   3   7   58.57    1.84
  -1   3   7   53.30    1.86
   1  -3  -7   51.48    1.81
   1  -3  -7   57.33    1.79
   1  -3  -7   54.90    1.14
   1  -3  -7   59.32    1.31
  -1   3   6   29.67    1.14
  -1   3   6   29.62    1.32
  -1   3   6   29.95    1.41
   1  -3  -6   30.41    1.39
   1  -3  -6   27.71    1.42
   1  -3  -6   27.97    1.32
   1  -3  -6   28.17    0.92
  -1   3   5  291.95    2.78
  -1   3   5  263.12    3.06
   1  -3  -5  278.26    2.74
   1  -3  -5  268.04    3.09
   1  -3  -5  266.69    3.02
   1  -3  -5  274.89    3.05
   1  -3  -5  261.72    2.24
  -1   3   4   62.26    1.24
   1  -3  -4   63.06    1.31
   1  -3  -4   63.26    1.50
   1  -3  -4   63.27    1.48
   1  -3  -4   65.86    1.55
   1  -3  -4   62.17    1.18
   1  -3  -4   65.06    1.29
  -1   3   3   11.71    0.62
  -1   3   3   11.30    0.73
   1  -3  -3   11.70    0.80
   1  -3  -3   10.95    0.79
   1  -3  -3   10.55    0.82
   1  -3  -3   10.35    0.62
   1  -3  -3   11.85    0.73
  -1   3   2  127.43    1.68
   1  -3  -2  138.32    1.50
   1  -3  -2  133.94    1.72
   1  -3  -2  122.61    1.71
   1  -3  -2  125.13    1.71
   1  -3  -2  122.19    1.55
   1  -3  -2  126.67    1.65
  -1   3   1   78.20    1.19
  -1   3   1   77.55    1.31
   1  -3  -1   81.44    1.09
   1  -3  -1   82.85    1.10
   1  -3  -1   86.61    1.27
   1  -3  -1   82.49    1.38
   1  -3  -1   77.16    1.27
   1  -3  -1   80.51    1.33
  -1   3   0   23.11    0.61
  -1   3   0   23.82    0.65
  -1   3   0   22.78    0.75
   1  -3   0   23.09    0.63
   1  -3   0   23.94    0.67
   1  -3   0   23.75    0.81
   1  -3   0   22.67    0.75
  -1   3  -1    4.43    0.42
  -1   3  -1    3.53    0.35
  -1   3  -1    4.01    0.46
   1  -3   1    4.26    0.39
   1  -3   1    3.15    0.35
   1  -3   1    3.62    0.43
  -1   3  -2  124.83    1.36
  -1   3  -2  135.48    1.63
   1  -3   2  125.85    1.38
   1  -3   2  139.38    1.69
   1  -3   2  129.51    1.59
  -1   3  -3   27.63    0.79
  -1   3  -3   30.45    0.85
   1  -3   3   28.19    0.81
   1  -3   3   33.25    0.92
   1  -3   3   31.72    0.85
  -1   3  -4   45.94    1.05
  -1   3  -4   53.42    1.19
   1  -3   4   47.02    1.10
   1  -3   4   55.66    1.22
   1  -3   4   53.37    1.07
   1  -3   4   54.69    1.13
  -1   3  -5  252.26    2.48
  -1   3  -5  307.10    1.91
  -1   3  -5  288.61    2.74
   1  -3   5  242.19    2.47
   1  -3   5  298.91    2.77
   1  -3   5  281.84    2.31
   1  -3   5  290.73    2.43
  -1   3  -6   50.38    1.30
  -1   3  -6   59.86    1.09
  -1   3  -6   55.45    1.39
   1  -3   6   49.47    1.33
   1  -3   6   56.75    1.41
   1  -3   6   54.12    1.10
   1  -3   6   56.00    1.17
  -1   3  -7    3.65    0.57
  -1   3  -7    4.70    0.51
  -1   3  -7    4.77    0.53
  -1   3  -7    3.60    0.60
   1  -3   7    3.55    0.61
   1  -3   7    4.70    0.64
   1  -3   7    3.87    0.46
  -1   3  -8   44.48    1.50
  -1   3  -8   52.89    1.31
  -1   3  -8   51.69    1.36
  -1   3  -8   50.66    1.55
   1  -3   8   44.51    1.52
   1  -3   8   49.95    1.60
   1  -3   8   44.75    1.03
  -1   3  -9   14.90    1.21
  -1   3  -9   19.29    1.10
  -1   3  -9   18.36    1.26
  -1   3  -9   19.59    1.31
   1  -3   9   16.34    1.18
   1  -3   9   18.83    1.41
   1  -3   9   15.10    0.77
   1  -3   9   13.71    0.91
  -1   3 -10   58.99    1.70
  -1   3 -10   56.36    1.86
  -1   3 -10   54.24    1.97
   1  -3  10   50.31    1.81
  -1   3 -11   16.98    1.42
  -1   3 -11   19.66    1.82
  -1   3 -11   18.04    1.65
   1  -3  11   16.48    1.48
  -1   3 -12   10.78    1.14
  -1   3 -12   10.81    1.36
   1  -3  12    9.06    1.14
  -1   3 -13    4.22    1.08
  -1   3 -13    5.23    1.33
   1  -3  13    5.24    1.11
  -1   3 -14    1.94    1.26
  -1   3 -14   -0.50    1.34
   1  -3  14    2.08    1.13
  -1   3 -15    1.64    1.52
  -1   3 -15   -1.83    1.61
   1  -3  15    0.87    1.28
  -1   2  14   -1.29    1.47
   1  -2 -14   -3.85    1.74
   1  -2 -14    3.21    1.92
  -1   2  13   -0.75    1.28
   1  -2 -13   -3.45    1.40
   1  -2 -13   -2.02    1.56
  -1   2  12   -0.44    1.03
   1  -2 -12    0.71    1.28
   1  -2 -12    3.77    1.32
  -1   2  11    2.03    1.01
   1  -2 -11    1.84    1.12
   1  -2 -11    1.10    1.09
  -1   2  10   -0.48    0.77
   1  -2 -10    0.02    0.98
   1  -2 -10   -1.36    0.91
  -1   2   9    7.91    1.01
   1  -2  -9    7.26    1.09
   1  -2  -9    7.57    1.04
  -1   2   8   33.21    1.45
  -1   2   8   33.32    1.65
   1  -2  -8   34.21    1.73
   1  -2  -8   33.71    1.62
   1  -2  -8   31.43    1.51
  -1   2   7    7.68    0.85
  -1   2   7    5.81    0.82
   1  -2  -7    6.02    0.80
   1  -2  -7    6.77    0.88
   1  -2  -7    6.51    0.73
  -1   2   6  213.43    2.55
  -1   2   6  204.90    2.72
  -1   2   6  206.86    2.59
   1  -2  -6  206.94    2.53
   1  -2  -6  206.00    2.78
   1  -2  -6  194.62    2.52
   1  -2  -6  199.15    1.57
  -1   2   5   35.23    1.07
  -1   2   5   30.39    1.12
  -1   2   5   33.36    1.10
   1  -2  -5   34.55    1.13
   1  -2  -5   34.03    1.26
   1  -2  -5   33.12    1.08
   1  -2  -5   31.75    0.76
   1  -2  -5   32.99    0.80
  -1   2   4   12.13    0.68
  -1   2   4   12.79    0.74
  -1   2   4   11.78    0.71
   1  -2  -4   12.97    0.71
   1  -2  -4   12.06    0.82
   1  -2  -4   11.66    0.69
   1  -2  -4   11.38    0.55
   1  -2  -4   11.45    0.59
  -1   2   3  116.08    1.43
  -1   2   3  106.70    1.52
   1  -2  -3  113.32    1.42
   1  -2  -3  112.72    1.58
   1  -2  -3  109.70    1.49
   1  -2  -3  112.04    1.23
   1  -2  -3  114.77    1.26
  -1   2   2    0.61    0.22
   1  -2  -2    0.64    0.26
   1  -2  -2    0.87    0.26
   1  -2  -2    0.30    0.24
   1  -2  -2    0.56    0.22
   1  -2  -2    0.43    0.25
  -1   2   1  707.81    2.88
  -1   2   1  704.23    3.05
   1  -2  -1  726.99    2.79
   1  -2  -1  725.77    2.90
   1  -2  -1  710.90    3.06
   1  -2  -1  702.26    2.97
   1  -2  -1  735.79    3.03
  -1   2   0  236.73    1.52
  -1   2   0  243.06    1.37
  -1   2   0  235.83    1.70
   1  -2   0  235.92    1.53
   1  -2   0  242.67    1.37
   1  -2   0  237.03    1.69
   1  -2   0  242.32    1.77
   1  -2   0  247.11    1.78
  -1   2  -1  108.20    1.09
  -1   2  -1  110.77    1.19
   1  -2   1  101.40    1.06
   1  -2   1  110.61    1.19
   1  -2   1  113.35    1.23
   1  -2   1  115.44    1.24
  -1   2  -2  237.75    1.73
  -1   2  -2  273.91    1.95
   1  -2   2  241.54    1.76
   1  -2   2  282.66    1.97
   1  -2   2  270.64    1.86
   1  -2   2  280.58    1.88
  -1   2  -3  188.28    1.72
   1  -2   3  227.15    1.93
   1  -2   3  224.82    1.70
   1  -2   3  229.53    1.71
  -1   2  -4  254.42    2.23
  -1   2  -4  317.03    1.75
  -1   2  -4  305.86    1.71
  -1   2  -4  293.34    2.40
   1  -2   4  240.74    2.18
   1  -2   4  301.95    2.42
   1  -2   4  296.72    1.94
   1  -2   4  305.50    1.96
  -1   2  -5   57.37    1.23
  -1   2  -5   72.46    1.08
  -1   2  -5   71.44    1.07
  -1   2  -5   66.08    1.33
   1  -2   5   56.91    1.26
   1  -2   5   68.31    1.35
   1  -2   5   66.98    0.98
   1  -2   5   71.13    1.00
  -1   2  -6   15.08    0.86
  -1   2  -6   18.08    0.76
  -1   2  -6   18.05    0.94
   1  -2   6   13.59    0.86
   1  -2   6   18.52    0.92
   1  -2   6   17.05    0.60
   1  -2   6   17.41    0.61
  -1   2  -7   37.78    1.25
  -1   2  -7   45.93    1.17
  -1   2  -7   45.73    1.22
  -1   2  -7   43.19    1.37
   1  -2   7   38.33    1.27
   1  -2   7   44.45    1.36
   1  -2   7   40.21    0.81
   1  -2   7   44.12    0.83
  -1   2  -8    8.03    0.84
  -1   2  -8   12.42    0.95
  -1   2  -8   13.31    1.04
  -1   2  -8   12.34    1.10
   1  -2   8   10.08    0.93
   1  -2   8   10.27    1.03
  -1   2  -9   21.04    1.33
  -1   2  -9   29.43    1.32
  -1   2  -9   31.78    1.46
  -1   2  -9   31.33    1.50
   1  -2   9   27.00    1.33
   1  -2   9   28.35    1.45
  -1   2 -10   94.35    2.14
  -1   2 -10   91.45    2.25
  -1   2 -10   97.52    2.41
   1  -2  10   85.67    2.22
  -1   2 -11    4.66    0.89
  -1   2 -11    7.09    1.10
   1  -2  11    4.70    0.92
  -1   2 -12    5.39    0.98
  -1   2 -12    8.43    1.27
   1  -2  12    5.40    1.03
  -1   2 -13   -0.13    1.06
  -1   2 -13    0.65    1.27
   1  -2  13    0.34    0.99
  -1   2 -14    2.46    1.20
  -1   2 -14    2.58    1.52
   1  -2  14    0.89    1.15
  -1   2 -15   -2.40    1.53
  -1   2 -15    0.65    1.79
   1  -2  15    2.60    1.38
  -1   1  14    3.06    1.53
   1  -1 -14    4.07    1.52
   1  -1 -14    1.46    1.67
  -1   1  13   -1.62    1.11
   1  -1 -13    0.49    1.36
   1  -1 -13    2.35    1.41
  -1   1  12   12.13    1.36
   1  -1 -12   13.46    1.62
   1  -1 -12   13.19    1.51
   1  -1 -11    3.90    1.09
   1  -1 -11    2.24    1.04
  -1   1  10   24.26    1.59
   1  -1 -10   24.98    1.74
   1  -1 -10   27.05    1.65
  -1   1   9    5.39    0.81
  -1   1   9    4.89    0.95
   1  -1  -9    5.82    0.92
   1  -1  -9    5.43    0.85
  -1   1   8   51.38    1.59
  -1   1   8   47.85    1.62
   1  -1  -8   48.08    1.69
   1  -1  -8   53.43    1.74
   1  -1  -8   54.07    1.81
   1  -1  -8   48.61    1.60
  -1   1   7   79.27    1.74
  -1   1   7   75.28    1.69
   1  -1  -7   77.89    1.75
   1  -1  -7   80.89    1.89
   1  -1  -7   80.50    1.91
   1  -1  -7   76.42    1.70
  -1   1   6  260.07    2.75
  -1   1   6  260.99    2.64
   1  -1  -6  258.92    2.72
   1  -1  -6  267.49    2.93
   1  -1  -6  265.33    2.89
   1  -1  -6  256.11    2.64
  -1   1   5    4.87    0.59
  -1   1   5    5.27    0.62
   1  -1  -5    6.01    0.58
   1  -1  -5    4.10    0.51
   1  -1  -5    6.25    0.75
   1  -1  -5    6.92    0.62
  -1   1   4  102.78    1.46
  -1   1   4   98.62    1.35
  -1   1   4   97.68    0.91
   1  -1  -4   99.09    1.43
   1  -1  -4   98.48    1.51
   1  -1  -4   98.74    1.52
   1  -1  -4   91.31    1.29
   1  -1  -4   97.47    0.92
  -1   1   3    3.41    0.37
  -1   1   3    3.51    0.32
   1  -1  -3    3.62    0.42
   1  -1  -3    2.73    0.34
   1  -1  -3    2.99    0.36
   1  -1  -3    3.10    0.38
   1  -1  -3    2.79    0.34
  -1   1   2  855.62    3.17
  -1   1   2  817.21    2.74
  -1   1   2  825.07    2.54
   1  -1  -2  841.82    3.13
   1  -1  -2  857.58    3.24
   1  -1  -2  855.09    3.23
   1  -1  -2  811.58    2.76
   1  -1  -2  829.44    2.54
  -1   1   1   29.99    0.55
  -1   1   1   32.29    0.49
  -1   1   1   33.74    0.56
   1  -1  -1   34.29    0.59
   1  -1  -1   33.15    0.49
   1  -1  -1   37.29    0.59
   1  -1   0    0.03    0.10
   1  -1   0    0.09    0.08
   1  -1   0  135.69    0.90
   1  -1   0  146.31    1.12
  -1   1  -1  245.21    1.43
  -1   1  -1  111.35    0.91
  -1   1  -1    0.01    0.10
   1  -1   1    0.44    0.12
   1  -1   1  264.83    1.39
   1  -1   1  270.97    1.45
  -1   1  -2    2.13    0.28
  -1   1  -2    1.93    0.18
  -1   1  -2    1.74    0.27
  -1   1  -2    2.19    0.23
   1  -1   2    2.01    0.28
   1  -1   2    1.61    0.16
   1  -1   2    2.04    0.27
   1  -1   2    2.40    0.24
  -1   1  -3  211.34    1.77
  -1   1  -3  247.33    1.51
  -1   1  -3  248.93    1.93
  -1   1  -3  249.35    1.40
   1  -1   3  208.64    1.79
   1  -1   3  248.26    1.52
   1  -1   3  248.86    1.91
   1  -1   3  248.54    1.40
  -1   1  -4    3.85    0.41
  -1   1  -4    3.33    0.39
  -1   1  -4    3.33    0.32
   1  -1   4    2.70    0.38
   1  -1   4    3.77    0.39
   1  -1   4    3.79    0.32
  -1   1  -5  177.26    2.02
  -1   1  -5  200.66    2.19
   1  -1   5  170.56    2.00
   1  -1   5  201.21    1.92
   1  -1   5  201.97    2.18
   1  -1   5  201.85    1.22
  -1   1  -6    2.49    0.49
  -1   1  -6    2.52    0.44
  -1   1  -6    2.70    0.49
   1  -1   6    1.97    0.46
   1  -1   6    2.64    0.44
   1  -1   6    2.33    0.48
  -1   1  -7    7.21    0.81
  -1   1  -7    9.79    0.88
  -1   1  -7    9.76    0.93
   1  -1   7    8.31    0.79
   1  -1   7    9.88    0.91
  -1   1  -8    0.34    0.54
  -1   1  -8    1.47    0.55
  -1   1  -8    1.57    0.58
  -1   1  -8    1.25    0.58
   1  -1   8    1.39    0.56
   1  -1   8    0.33    0.55
  -1   1  -9   27.08    1.46
  -1   1  -9   39.14    1.51
  -1   1  -9   38.73    1.58
  -1   1  -9   38.26    1.61
   1  -1   9   35.50    1.49
   1  -1   9   37.46    1.62
  -1   1 -10    3.84    0.85
  -1   1 -10    2.76    0.89
  -1   1 -10    3.30    0.88
   1  -1  10    2.94    0.77
  -1   1 -11   22.06    1.65
  -1   1 -11   25.80    1.79
   1  -1  11   21.65    1.61
  -1   1 -12    2.83    1.19
   1  -1  12    4.01    1.00
  -1   1 -13   16.91    2.11
  -1   1 -13   21.91    2.33
   1  -1  13   16.02    1.83
  -1   1 -14   -3.54    1.30
  -1   1 -14    7.14    1.69
   1  -1  14    2.30    1.27
  -1   1 -15   -0.02    1.60
  -1   1 -15    5.39    1.91
   1  -1  15    1.33    1.59
  -1   0  15    5.97    1.73
   1   0 -15    2.64    1.60
   1   0 -15    7.10    1.92
  -1   0  14    2.86    1.40
   1   0 -14    4.78    1.54
   1   0 -14    1.16    1.47
  -1   0  13    9.85    1.44
   1   0 -13   11.33    1.56
   1   0 -13   10.59    1.53
  -1   0  12    6.71    1.15
   1   0 -12    6.79    1.24
  -1   0  11   49.11    2.05
   1   0 -11   51.36    2.08
   1   0 -11   49.00    2.06
  -1   0  10    7.09    0.96
   1   0 -10    5.75    0.96
   1   0 -10    6.20    0.94
  -1   0   9    3.22    0.69
  -1   0   9    2.42    0.79
   1   0  -9    2.25    0.69
   1   0  -9    1.89    0.66
   1   0  -9    1.97    0.84
   1   0  -9    2.84    0.70
  -1   0   8    7.31    0.88
  -1   0   8    7.32    0.81
   1   0  -8    7.05    0.78
   1   0  -8    6.38    0.80
   1   0  -8    7.48    0.78
   1   0  -8    7.07    0.78
  -1   0   7   26.86    1.10
  -1   0   7   29.65    1.12
   1   0  -7   28.10    1.12
   1   0  -7   26.02    1.18
   1   0  -7   26.27    1.20
   1   0  -7   28.36    1.10
  -1   0   6   43.73    1.20
  -1   0   6   44.70    1.15
   1   0  -6   44.41    1.24
   1   0  -6   44.96    1.26
   1   0  -6   46.46    1.29
   1   0  -6   43.29    1.12
  -1   0   5   32.51    0.95
   1   0  -5   37.12    1.04
   1   0  -5   35.95    1.02
   1   0  -5   38.52    1.08
   1   0  -5   33.60    0.88
  -1   0   4    7.96    0.51
  -1   0   4    8.23    0.49
  -1   0   4    7.91    0.36
   1   0  -4    8.31    0.53
   1   0  -4    8.64    0.50
   1   0  -4    7.20    0.37
  -1   0   3   76.40    1.09
  -1   0   3   81.73    1.13
  -1   0   3   75.53    0.88
  -1   0   3   76.80    0.77
   1   0  -3   79.26    1.11
   1   0  -3   80.80    1.13
   1   0  -3   74.58    0.89
   1   0  -3   74.81    0.77
  -1   0   2  237.13    1.59
  -1   0   2  275.47    1.71
  -1   0   2  256.78    1.17
  -1   0   2  263.17    1.37
   1   0  -2  271.74    1.69
   1   0  -2  236.91    1.60
   1   0  -2  252.51    1.16
   1   0  -2  259.00    1.35
  -1   0   1    0.08    0.09
   1   0  -1    0.11    0.10
   1   0  -1   37.76    0.56
  -1   0  -1  328.15    1.46
  -1   0  -1  331.23    1.58
  -1   0  -1  261.40    1.39
  -1   0  -1    0.14    0.09
   1   0   1  320.87    1.44
   1   0   1   -0.16    0.08
   1   0   1  367.29    1.63
   1   0   1  390.10    1.63
  -1   0  -2   80.77    0.92
  -1   0  -2   94.10    1.03
  -1   0  -2   99.61    1.12
  -1   0  -2  100.22    0.86
   1   0   2   82.30    0.94
   1   0   2   94.11    1.03
   1   0   2   99.11    1.10
   1   0   2   99.07    0.84
  -1   0  -3    1.34    0.26
  -1   0  -3    1.12    0.25
  -1   0  -3    0.82    0.20
   1   0   3    0.78    0.25
   1   0   3    1.07    0.25
   1   0   3    1.03    0.26
   1   0   3    1.21    0.20
  -1   0  -4  289.89    2.29
  -1   0  -4  334.75    2.62
  -1   0  -4  343.03    1.49
   1   0   4  296.87    2.29
   1   0   4  331.04    2.46
   1   0   4  348.54    2.65
   1   0   4  337.80    1.46
  -1   0  -5  652.71    3.73
  -1   0  -5  743.57    4.05
  -1   0  -5  728.07    4.25
   1   0   5  668.73    3.81
   1   0   5  743.73    4.07
   1   0   5  759.03    4.29
  -1   0  -6    5.33    0.60
  -1   0  -6    5.02    0.58
  -1   0  -6    4.93    0.58
   1   0   6    4.87    0.57
   1   0   6    4.59    0.53
   1   0   6    6.46    0.75
  -1   0  -7   82.89    1.76
  -1   0  -7   88.56    1.82
  -1   0  -7   87.66    1.88
   1   0   7   85.18    1.74
   1   0   7   86.04    1.74
   1   0   7   92.25    1.89
  -1   0  -8    9.16    1.13
  -1   0  -8   13.65    1.24
  -1   0  -8   12.13    1.10
   1   0   8   12.09    1.02
   1   0   8   11.96    1.00
   1   0   8   11.87    1.17
  -1   0  -9    4.89    0.94
  -1   0  -9    7.41    1.01
  -1   0  -9    7.75    0.98
   1   0   9    7.90    0.88
   1   0   9    9.42    1.12
  -1   0 -10   13.01    1.54
   1   0  10   10.47    1.31
  -1   0 -11    6.04    1.14
  -1   0 -11    5.85    1.16
   1   0  11    5.43    0.95
  -1   0 -12   -0.33    1.03
  -1   0 -12    3.09    1.24
   1   0  12    1.30    0.91
  -1   0 -13    3.25    1.31
  -1   0 -13    1.27    1.42
   1   0  13    2.14    1.16
  -1   0 -14    7.48    1.61
  -1   0 -14    5.97    1.75
   1   0  14    4.15    1.49
  -1   0 -15   10.29    2.03
  -1   0 -15    8.93    2.12
   1   0  15   15.00    1.90
  -1  -1  15    1.96    1.60
   1   1 -15    1.96    1.65
   1   1 -15    3.05    1.84
  -1  -1  14   -0.17    1.28
   1   1 -14    1.28    1.28
   1   1 -14    3.23    1.56
  -1  -1  13    9.69    1.27
   1   1 -13    8.12    1.29
   1   1 -13    9.89    1.42
  -1  -1  12   18.06    1.66
   1   1 -12   22.99    1.96
  -1  -1  11   50.57    2.02
   1   1 -11   54.22    2.08
   1   1 -11   56.84    2.09
  -1  -1  10   25.16    1.48
  -1  -1  10   27.46    1.70
   1   1 -10   26.07    1.53
   1   1 -10   28.42    1.53
  -1  -1   9   18.98    1.20
  -1  -1   9   20.26    1.42
   1   1  -9   18.11    1.31
   1   1  -9   20.26    1.26
   1   1  -9   23.39    1.53
   1   1  -9   23.49    1.34
  -1  -1   8    1.70    0.49
  -1  -1   8    1.68    0.63
   1   1  -8    1.60    0.63
   1   1  -8    1.70    0.55
   1   1  -8    1.55    0.66
   1   1  -8    2.48    0.59
  -1  -1   7    6.00    0.74
  -1  -1   7    4.68    0.59
  -1  -1   7    4.23    0.38
   1   1  -7    4.90    0.65
   1   1  -7    4.74    0.61
   1   1  -7    4.99    0.59
   1   1  -7    5.65    0.49
  -1  -1   6   57.19    1.33
  -1  -1   6   64.29    1.38
  -1  -1   6   60.67    1.27
  -1  -1   6   59.83    0.89
   1   1  -6   57.86    1.38
   1   1  -6   63.14    1.37
   1   1  -6   59.01    1.25
   1   1  -6   58.13    0.88
  -1  -1   5   21.45    0.80
  -1  -1   5   22.58    0.85
  -1  -1   5   22.06    0.77
  -1  -1   5   22.14    0.61
   1   1  -5   22.68    0.85
   1   1  -5   20.84    0.74
   1   1  -5   21.24    0.61
  -1  -1   4  140.02    1.61
  -1  -1   4  155.93    1.66
  -1  -1   4  144.89    1.42
  -1  -1   4  137.50    1.27
   1   1  -4  143.46    1.60
   1   1  -4  140.25    1.40
   1   1  -4  138.10    1.26
  -1  -1   3  363.68    2.24
  -1  -1   3  380.07    2.30
  -1  -1   3  359.60    1.90
  -1  -1   3  344.93    1.96
   1   1  -3  369.00    2.25
   1   1  -3  375.28    2.31
   1   1  -3  345.35    1.87
   1   1  -3  352.27    1.97
  -1  -1   2  105.10    1.05
  -1  -1   2  111.84    1.18
  -1  -1   2  104.65    0.93
  -1  -1   2  101.21    1.13
   1   1  -2  108.18    1.06
   1   1  -2  111.24    1.19
   1   1  -2  101.57    0.91
   1   1  -2  102.13    1.11
  -1  -1   1   17.85    0.39
  -1  -1   1   19.96    0.56
  -1  -1   1   18.01    0.44
   1   1  -1   18.07    0.38
   1   1  -1   18.58    0.55
   1   1  -1   18.64    0.43
   1   1  -1   18.73    0.56
  -1  -1   0  173.27    1.42
  -1  -1   0  186.58    1.32
  -1  -1   0  186.62    1.31
  -1  -1   0  178.41    1.42
   1   1   0  190.98    0.80
   1   1   0  171.74    1.42
   1   1   0  182.92    1.43
  -1  -1  -1  427.20    1.44
  -1  -1  -1  445.66    2.42
  -1  -1  -1  490.92    2.45
  -1  -1  -1  479.94    2.29
   1   1   1  396.02    1.39
   1   1   1  442.12    2.43
   1   1   1  481.32    2.41
   1   1   1  467.21    2.25
  -1  -1  -2    0.43    0.19
  -1  -1  -2    0.31    0.24
  -1  -1  -2    0.22    0.22
   1   1   2    0.68    0.21
   1   1   2    0.65    0.25
   1   1   2    0.19    0.19
  -1  -1  -3   28.66    0.72
  -1  -1  -3   31.40    0.89
  -1  -1  -3   31.24    0.87
  -1  -1  -3   31.31    0.69
   1   1   3   30.00    0.70
   1   1   3   30.93    0.86
   1   1   3   32.70    0.90
   1   1   3   29.66    0.65
  -1  -1  -4  266.82    2.15
  -1  -1  -4  298.50    2.66
  -1  -1  -4  280.29    2.62
  -1  -1  -4  290.01    1.77
   1   1   4  279.32    2.19
   1   1   4  280.97    2.60
   1   1   4  300.67    2.69
   1   1   4  280.35    1.73
  -1  -1  -5    2.11    0.48
  -1  -1  -5    1.86    0.45
  -1  -1  -5    0.92    0.38
  -1  -1  -5    1.81    0.35
   1   1   5    1.39    0.40
   1   1   5    1.44    0.42
   1   1   5    1.37    0.44
   1   1   5    1.53    0.31
  -1  -1  -6  164.11    2.17
  -1  -1  -6  183.76    2.49
  -1  -1  -6  178.47    2.53
   1   1   6  179.69    2.22
   1   1   6  179.83    2.47
   1   1   6  184.16    2.53
  -1  -1  -7    9.15    1.07
  -1  -1  -7   12.04    1.14
  -1  -1  -7   10.58    1.07
   1   1   7   10.09    0.88
   1   1   7    7.99    0.89
   1   1   7    9.39    0.94
  -1  -1  -8    1.82    0.78
  -1  -1  -8    2.03    0.85
  -1  -1  -8    1.81    0.71
   1   1   8    1.82    0.62
   1   1   8    0.84    0.54
  -1  -1  -9    2.74    1.06
  -1  -1  -9    2.02    0.91
   1   1   9    2.44    0.66
   1   1   9    2.75    0.77
   1   1  10    3.66    0.86
   1   1  10    3.25    0.83
  -1  -1 -11    2.31    1.10
   1   1  11    1.87    0.92
  -1  -1 -12   -0.62    1.15
  -1  -1 -12   -1.19    1.21
   1   1  12   -2.50    0.95
  -1  -1 -13   21.52    2.69
  -1  -1 -13   10.24    1.71
   1   1  13   18.74    2.24
  -1  -1 -14    7.79    1.87
  -1  -1 -14   11.03    2.02
   1   1  14    8.75    1.69
  -1  -2  15    4.28    1.48
   1   2 -15   -0.80    1.53
   1   2 -15    1.41    1.62
  -1  -2  14    4.07    1.31
   1   2 -14    3.23    1.49
   1   2 -14    2.44    1.42
  -1  -2  13   20.17    1.97
   1   2 -13   25.12    2.14
   1   2 -13   19.08    2.07
  -1  -2  12    1.72    0.86
   1   2 -12    2.16    1.00
   1   2 -12    0.64    0.99
  -1  -2  11  136.46    2.90
   1   2 -11  146.50    2.89
   1   2 -11  141.32    2.80
  -1  -2  10   24.45    1.44
  -1  -2  10   24.35    1.69
   1   2 -10   26.51    1.53
   1   2 -10   23.74    1.82
   1   2 -10   25.45    1.45
  -1  -2   9    3.71    0.68
  -1  -2   9    3.73    0.82
   1   2  -9    3.60    0.68
   1   2  -9    2.92    0.67
   1   2  -9    3.44    0.86
   1   2  -9    3.03    0.70
   1   2  -9    4.12    0.52
  -1  -2   8   23.27    1.15
  -1  -2   8   28.35    1.32
  -1  -2   8   25.76    1.27
  -1  -2   8   24.60    0.83
   1   2  -8   24.51    1.20
   1   2  -8   24.82    1.17
   1   2  -8   24.50    1.10
   1   2  -8   22.79    0.83
  -1  -2   7   51.98    1.41
  -1  -2   7   56.37    1.46
  -1  -2   7   55.13    1.42
  -1  -2   7   50.10    1.01
   1   2  -7   50.79    1.39
   1   2  -7   57.30    1.43
   1   2  -7   51.69    1.32
   1   2  -7   52.27    1.06
  -1  -2   6    7.60    0.73
  -1  -2   6    7.08    0.75
  -1  -2   6    7.13    0.77
  -1  -2   6    7.06    0.57
   1   2  -6    7.06    0.75
   1   2  -6    8.21    0.71
   1   2  -6    7.34    0.66
   1   2  -6    7.78    0.64
  -1  -2   5    5.29    0.61
  -1  -2   5    5.92    0.53
  -1  -2   5    5.22    0.62
  -1  -2   5    5.31    0.54
   1   2  -5    5.38    0.64
   1   2  -5    5.21    0.60
   1   2  -5    4.71    0.54
   1   2  -5    6.02    0.59
  -1  -2   4  291.48    2.29
  -1  -2   4  299.45    2.23
  -1  -2   4  271.45    2.16
   1   2  -4  304.60    2.36
   1   2  -4  286.80    2.23
   1   2  -4  287.63    2.21
  -1  -2   3    7.54    0.44
  -1  -2   3    9.01    0.55
  -1  -2   3    7.51    0.50
  -1  -2   3    7.45    0.50
   1   2  -3    6.34    0.46
   1   2  -3    8.23    0.47
   1   2  -3    7.68    0.49
  -1  -2   2  134.72    1.12
  -1  -2   2  134.18    1.45
  -1  -2   2  133.17    1.38
  -1  -2   2  126.30    1.50
   1   2  -2  125.89    1.09
   1   2  -2  130.40    1.36
   1   2  -2  127.33    1.49
  -1  -2   1   20.53    0.67
  -1  -2   1   22.73    0.67
  -1  -2   1   21.27    0.72
   1   2  -1   22.74    0.65
   1   2  -1   22.93    0.72
  -1  -2   0  142.85    1.57
  -1  -2   0  149.95    1.57
  -1  -2   0  143.67    1.59
   1   2   0  133.44    1.53
   1   2   0  149.99    1.60
  -1  -2  -1    2.71    0.38
  -1  -2  -1    3.33    0.38
  -1  -2  -1    4.35    0.46
   1   2   1    2.58    0.36
   1   2   1    3.47    0.38
  -1  -2  -2  398.49    1.74
  -1  -2  -2  428.59    3.06
  -1  -2  -2  469.20    3.20
  -1  -2  -2  442.14    2.72
   1   2   2  476.91    1.89
   1   2   2  422.49    3.06
   1   2   2  470.76    3.18
   1   2   2  444.49    2.72
  -1  -2  -3  169.77    1.48
  -1  -2  -3  187.01    2.23
  -1  -2  -3  189.09    2.24
  -1  -2  -3  180.87    1.78
   1   2   3  195.68    1.56
   1   2   3  180.92    2.20
   1   2   3  199.17    2.27
   1   2   3  179.40    1.76
  -1  -2  -4   61.85    1.15
  -1  -2  -4   65.21    1.53
  -1  -2  -4   66.05    1.51
  -1  -2  -4   63.59    1.13
   1   2   4   66.31    1.14
   1   2   4   65.31    1.49
   1   2   4   68.35    1.52
   1   2   4   63.78    1.14
  -1  -2  -5   87.89    1.52
  -1  -2  -5   89.46    1.89
  -1  -2  -5   91.77    1.87
   1   2   5   94.70    1.48
   1   2   5   88.30    1.83
   1   2   5   94.64    1.90
   1   2   5   82.88    1.28
  -1  -2  -6   39.88    1.35
  -1  -2  -6   43.30    1.58
  -1  -2  -6   40.39    1.47
   1   2   6   42.32    1.18
   1   2   6   41.34    1.44
   1   2   6   42.90    1.53
   1   2   6   40.05    1.01
  -1  -2  -7    4.05    0.81
  -1  -2  -7    3.07    0.73
   1   2   7    2.55    0.59
   1   2   7    2.18    0.67
  -1  -2  -8    4.15    0.99
  -1  -2  -8    3.38    0.86
   1   2   8    3.53    0.74
   1   2   8    2.34    0.72
  -1  -2  -9   22.70    1.97
  -1  -2  -9   33.63    2.03
   1   2   9   28.12    1.51
   1   2   9   25.86    1.66
  -1  -2 -10   -0.15    1.05
   1   2  10    1.25    0.80
   1   2  10    1.10    0.92
  -1  -2 -11    3.18    1.35
   1   2  11    1.26    1.02
  -1  -2 -12   -1.63    1.36
   1   2  12    2.08    1.20
  -1  -2 -13    7.80    1.82
  -1  -2 -13    9.56    1.89
   1   2  13    6.38    1.59
  -1  -3  16    3.16    1.78
   1   3 -16   -0.60    1.84
   1   3 -16   -1.02    1.86
  -1  -3  15    9.93    1.66
   1   3 -15    4.22    1.62
   1   3 -15    9.20    1.74
  -1  -3  14    2.13    1.31
   1   3 -14    2.42    1.28
   1   3 -14    3.40    1.36
  -1  -3  13    2.49    1.11
   1   3 -13    0.39    1.11
   1   3 -13    2.53    1.15
  -1  -3  12    2.31    0.89
   1   3 -12    0.24    0.89
   1   3 -12    1.19    0.95
  -1  -3  11  125.16    2.78
  -1  -3  11   87.94    1.53
   1   3 -11  133.15    2.72
   1   3 -11  128.95    2.72
   1   3 -11  118.83    1.81
  -1  -3  10    3.88    0.76
  -1  -3  10    3.71    1.05
  -1  -3  10    4.33    0.62
   1   3 -10    4.51    0.86
   1   3 -10    4.54    0.82
   1   3 -10    4.54    0.66
  -1  -3   9   22.65    1.28
  -1  -3   9   25.54    1.51
  -1  -3   9   24.84    1.53
  -1  -3   9   23.24    0.97
   1   3  -9   19.73    1.43
   1   3  -9   23.91    1.28
   1   3  -9   25.00    1.29
   1   3  -9   22.95    1.06
  -1  -3   8   18.93    1.15
  -1  -3   8   22.22    1.33
  -1  -3   8   21.27    1.29
  -1  -3   8   17.93    0.88
   1   3  -8   18.60    1.25
   1   3  -8   20.90    1.12
   1   3  -8   19.00    1.08
   1   3  -8   18.01    0.95
  -1  -3   7    9.96    0.89
  -1  -3   7   11.91    0.99
  -1  -3   7    9.80    1.02
  -1  -3   7    9.72    0.76
   1   3  -7   10.28    0.99
   1   3  -7    9.63    0.89
   1   3  -7   11.06    0.86
   1   3  -7   11.25    0.82
  -1  -3   6   91.30    1.68
  -1  -3   6  101.57    1.71
  -1  -3   6   98.04    1.71
  -1  -3   6   88.38    1.52
   1   3  -6   91.51    1.70
   1   3  -6   99.64    1.67
   1   3  -6   94.58    1.64
   1   3  -6   96.31    1.61
  -1  -3   5    3.90    0.51
  -1  -3   5    4.37    0.55
  -1  -3   5    5.01    0.59
  -1  -3   5    3.47    0.52
   1   3  -5    3.75    0.53
   1   3  -5    4.70    0.53
   1   3  -5    4.04    0.48
   1   3  -5    4.89    0.57
  -1  -3   4  938.43    4.07
  -1  -3   4 1013.29    4.53
  -1  -3   4  972.42    4.53
  -1  -3   4  903.18    4.58
   1   3  -4  961.74    4.45
   1   3  -4  957.27    4.52
   1   3  -4  938.37    4.63
  -1  -3   3    0.49    0.29
  -1  -3   3    0.64    0.33
  -1  -3   3    0.50    0.35
  -1  -3   3    0.41    0.34
   1   3  -3    0.11    0.30
   1   3  -3    0.01    0.31
   1   3  -3    0.16    0.25
   1   3  -3    0.54    0.33
  -1  -3   2  192.82    1.31
  -1  -3   2  187.92    1.95
  -1  -3   2  191.71    2.02
  -1  -3   2  175.89    2.06
   1   3  -2  164.56    1.23
   1   3  -2  178.51    1.92
   1   3  -2  188.35    1.99
   1   3  -2  177.82    2.06
  -1  -3   1   79.32    1.35
  -1  -3   1   81.40    1.41
  -1  -3   1   75.17    1.40
   1   3  -1   72.81    1.33
   1   3  -1   79.15    1.35
   1   3  -1   79.46    1.43
  -1  -3   0   29.32    0.92
  -1  -3   0   30.00    0.97
  -1  -3   0   28.39    0.97
   1   3   0   26.53    0.91
   1   3   0   29.23    0.92
   1   3   0   27.91    0.91
  -1  -3  -1  248.62    2.51
  -1  -3  -1  259.22    2.61
  -1  -3  -1  263.36    2.62
  -1  -3  -1  249.59    2.45
   1   3   1  233.64    2.47
   1   3   1  256.51    2.46
  -1  -3  -2   49.21    1.30
  -1  -3  -2   54.69    1.37
  -1  -3  -2   54.10    1.40
  -1  -3  -2   50.53    1.23
   1   3   2   50.21    1.31
   1   3   2   52.77    1.26
  -1  -3  -3   12.03    0.65
  -1  -3  -3   14.14    0.97
  -1  -3  -3   14.01    0.97
  -1  -3  -3   13.80    1.07
  -1  -3  -3   12.51    0.82
   1   3   3   14.72    0.58
   1   3   3   14.18    0.92
   1   3   3   11.87    0.83
  -1  -3  -4   20.82    0.89
  -1  -3  -4   21.86    1.14
  -1  -3  -4   22.41    1.33
  -1  -3  -4   20.01    0.95
   1   3   4   20.70    1.09
   1   3   4   19.83    1.00
  -1  -3  -5    1.62    0.57
  -1  -3  -5    1.58    0.76
  -1  -3  -5    1.06    0.58
  -1  -3  -5    0.68    0.53
   1   3   5    2.07    0.45
   1   3   5    1.01    0.52
   1   3   5    1.21    0.56
   1   3   5    1.75    0.57
  -1  -3  -6   19.27    1.26
  -1  -3  -6   19.74    1.35
  -1  -3  -6   18.45    0.99
   1   3   6   21.99    1.01
   1   3   6   15.76    1.25
   1   3   6   13.25    1.06
  -1  -3  -7   23.09    1.55
  -1  -3  -7   26.15    1.59
  -1  -3  -7   27.36    1.14
   1   3   7   27.59    1.25
   1   3   7   24.59    1.50
   1   3   7   17.33    1.16
  -1  -3  -8   84.56    2.37
  -1  -3  -8   94.65    1.61
   1   3   8  100.51    2.10
  -1  -3  -9   22.91    2.31
  -1  -3  -9   28.74    2.09
   1   3   9   33.17    1.65
   1   3   9   32.20    1.96
  -1  -3 -10   32.95    2.28
   1   3  10   31.32    1.89
   1   3  10   28.04    2.05
  -1  -3 -11    7.11    1.51
   1   3  11    9.72    1.47
  -1  -3 -12    2.34    1.74
   1   3  12    5.38    1.41
   1   3  12    4.99    1.59
  -1  -4  15    6.93    1.61
   1   4 -15    2.93    1.59
   1   4 -15    2.83    1.63
  -1  -4  14   13.18    1.56
   1   4 -14   12.85    1.63
   1   4 -14   15.63    1.75
  -1  -4  13    1.67    1.10
  -1  -4  13    1.08    0.81
   1   4 -13   -0.26    1.13
  -1  -4  12   15.82    1.68
  -1  -4  12   12.83    1.20
   1   4 -12   13.63    1.29
   1   4 -12   16.22    1.70
   1   4 -12   13.80    1.48
  -1  -4  11   14.21    1.45
  -1  -4  11    9.65    1.09
   1   4 -11   10.99    1.14
   1   4 -11   11.91    1.19
   1   4 -11   11.97    1.35
  -1  -4  10    4.02    0.88
  -1  -4  10    4.66    1.07
  -1  -4  10    2.90    0.69
   1   4 -10    2.69    0.83
   1   4 -10    3.17    0.87
   1   4 -10    3.38    0.83
  -1  -4   9   -0.69    0.55
  -1  -4   9    0.24    0.84
  -1  -4   9    0.77    0.91
  -1  -4   9   -0.49    0.57
   1   4  -9   -0.02    0.84
   1   4  -9   -0.26    0.61
   1   4  -9    0.79    0.62
   1   4  -9   -0.19    0.59
  -1  -4   8   11.41    1.06
  -1  -4   8   13.77    1.23
  -1  -4   8   11.10    1.29
  -1  -4   8   11.24    0.97
   1   4  -8    9.17    1.03
   1   4  -8   10.91    1.05
   1   4  -8   11.79    1.08
   1   4  -8   12.71    1.05
  -1  -4   7   79.79    1.75
  -1  -4   7   85.46    1.81
  -1  -4   7   82.11    1.84
  -1  -4   7   72.83    1.64
   1   4  -7   73.33    1.81
   1   4  -7   81.80    1.73
   1   4  -7   82.82    1.79
   1   4  -7   79.66    1.72
  -1  -4   6    8.01    0.83
  -1  -4   6   11.36    1.01
  -1  -4   6    9.33    1.03
  -1  -4   6    7.76    0.76
   1   4  -6    8.63    0.83
   1   4  -6    9.81    0.87
   1   4  -6    8.26    0.84
   1   4  -6    9.32    0.88
  -1  -4   5    5.14    0.55
  -1  -4   5    7.17    0.89
  -1  -4   5    8.02    0.96
  -1  -4   5    5.78    0.67
   1   4  -5    5.07    0.60
   1   4  -5    6.70    0.77
   1   4  -5    5.40    0.60
   1   4  -5    5.03    0.67
  -1  -4   4    3.98    0.46
  -1  -4   4    5.03    0.59
  -1  -4   4    4.61    0.62
  -1  -4   4    3.54    0.58
   1   4  -4    4.20    0.53
   1   4  -4    4.38    0.54
   1   4  -4    5.02    0.63
  -1  -4   3   88.47    1.17
  -1  -4   3   88.76    1.59
  -1  -4   3   86.82    1.68
  -1  -4   3   79.25    1.65
   1   4  -3   76.91    1.10
   1   4  -3   81.37    1.51
   1   4  -3   83.94    1.60
   1   4  -3   84.35    1.70
  -1  -4   2   56.05    1.34
  -1  -4   2   57.91    1.45
  -1  -4   2   52.94    1.41
   1   4  -2   51.16    1.28
   1   4  -2   57.34    1.37
   1   4  -2   55.80    1.44
  -1  -4   1   61.77    1.42
  -1  -4   1   63.11    1.51
  -1  -4   1   55.94    1.43
   1   4  -1   52.40    1.31
   1   4  -1   58.97    1.39
   1   4  -1   60.03    1.47
  -1  -4   0  140.58    2.08
  -1  -4   0  147.01    2.23
  -1  -4   0  133.32    2.10
   1   4   0  125.49    1.97
   1   4   0  140.28    2.13
   1   4   0  136.97    2.10
  -1  -4  -1  107.38    1.94
  -1  -4  -1  109.17    2.01
  -1  -4  -1  108.99    2.07
  -1  -4  -1  104.12    1.89
   1   4   1  102.17    1.89
   1   4   1  103.89    1.89
  -1  -4  -2    9.76    0.97
  -1  -4  -2    8.62    0.96
  -1  -4  -2    8.25    1.03
  -1  -4  -2    7.91    0.91
   1   4   2    8.81    0.90
   1   4   2    7.98    0.96
  -1  -4  -3   -0.28    0.55
  -1  -4  -3   -0.55    0.54
  -1  -4  -3    0.21    0.68
  -1  -4  -3    0.25    0.54
   1   4   3    0.38    0.52
   1   4   3   -0.19    0.60
  -1  -4  -4    1.51    0.50
  -1  -4  -4    1.88    0.71
  -1  -4  -4    2.39    0.68
  -1  -4  -4    2.38    0.67
   1   4   4    2.79    0.45
   1   4   4    2.57    0.64
   1   4   4    1.44    0.70
  -1  -4  -5    0.40    0.61
  -1  -4  -5    0.59    0.71
  -1  -4  -5   -0.42    0.65
   1   4   5    0.22    0.40
   1   4   5    0.02    0.66
   1   4   5   -0.08    0.81
  -1  -4  -6   22.75    1.42
  -1  -4  -6   24.43    1.73
  -1  -4  -6   24.61    1.36
   1   4   6   19.41    1.00
   1   4   6   26.04    1.61
   1   4   6   18.91    1.49
  -1  -4  -7    9.72    1.21
  -1  -4  -7   11.34    1.23
  -1  -4  -7   13.66    1.28
   1   4   7    8.73    0.86
   1   4   7   11.86    1.44
   1   4   7    8.20    1.08
  -1  -4  -8   32.43    2.20
  -1  -4  -8   39.76    2.26
  -1  -4  -8   39.79    1.61
   1   4   8   30.55    1.49
   1   4   8   38.93    2.15
  -1  -4  -9    1.13    1.22
   1   4   9    0.32    0.85
   1   4   9    0.00    1.08
  -1  -4 -10   12.11    1.79
   1   4  10    7.64    1.26
   1   4  10    9.16    1.48
  -1  -4 -11    5.51    1.77
   1   4  11    4.17    1.63
  -1  -5  15    1.02    1.56
   1   5 -15    1.15    1.64
   1   5 -15    3.60    1.69
  -1  -5  14    2.16    1.37
   1   5 -14    0.26    1.37
   1   5 -14    2.39    1.38
  -1  -5  13    8.43    1.38
  -1  -5  13    4.22    0.98
   1   5 -13    8.19    1.33
  -1  -5  12   11.76    1.36
  -1  -5  12    7.20    1.00
   1   5 -12   10.77    1.27
   1   5 -12   12.71    1.45
   1   5 -12   12.39    1.43
  -1  -5  11   44.99    1.77
   1   5 -11   52.10    2.04
   1   5 -11   54.74    2.14
   1   5 -11   49.10    2.02
  -1  -5  10   29.16    1.70
  -1  -5  10   34.56    2.11
  -1  -5  10   26.30    1.47
   1   5 -10   32.90    1.68
   1   5 -10   31.13    1.67
   1   5 -10   27.82    1.70
  -1  -5   9   16.97    1.38
  -1  -5   9   21.04    1.64
  -1  -5   9   18.85    1.33
   1   5  -9   19.06    1.39
   1   5  -9   20.62    1.46
   1   5  -9   19.09    1.50
  -1  -5   8    8.60    0.89
  -1  -5   8    7.57    0.95
  -1  -5   8    7.94    1.10
  -1  -5   8    7.18    0.92
   1   5  -8    6.12    1.03
   1   5  -8    7.36    0.85
   1   5  -8   10.15    1.19
   1   5  -8    9.16    1.05
  -1  -5   7   39.12    1.42
  -1  -5   7   42.58    1.62
  -1  -5   7   38.65    1.74
  -1  -5   7   34.39    1.49
   1   5  -7   33.54    1.56
   1   5  -7   39.35    1.42
   1   5  -7   41.29    1.54
   1   5  -7   38.36    1.54
  -1  -5   6    0.38    0.48
  -1  -5   6   -0.02    0.62
  -1  -5   6    0.27    0.71
  -1  -5   6   -0.35    0.52
   1   5  -6    0.97    0.65
   1   5  -6    0.97    0.52
   1   5  -6    0.83    0.53
   1   5  -6   -0.12    0.61
  -1  -5   5    2.81    0.53
  -1  -5   5    3.58    0.73
  -1  -5   5    3.53    0.79
  -1  -5   5    3.19    0.66
   1   5  -5    2.57    0.58
   1   5  -5    2.23    0.59
   1   5  -5    3.34    0.62
   1   5  -5    2.93    0.68
  -1  -5   4   45.08    1.07
  -1  -5   4   49.85    1.48
  -1  -5   4   47.04    1.63
  -1  -5   4   41.93    1.45
   1   5  -4   43.45    1.32
   1   5  -4   48.57    1.47
   1   5  -4   43.49    1.48
  -1  -5   3   43.67    0.91
  -1  -5   3   46.25    1.47
  -1  -5   3   42.88    1.55
  -1  -5   3   41.32    1.47
   1   5  -3   40.21    0.91
   1   5  -3   42.04    1.31
   1   5  -3   42.96    1.42
   1   5  -3   40.68    1.46
  -1  -5   2   90.86    1.85
  -1  -5   2   91.61    2.02
  -1  -5   2   85.76    1.95
   1   5  -2   87.14    1.78
   1   5  -2   91.41    1.93
   1   5  -2   88.07    1.97
  -1  -5   1   29.22    1.32
  -1  -5   1   29.46    1.43
  -1  -5   1   29.67    1.30
   1   5  -1   27.66    1.26
   1   5  -1   28.08    1.23
   1   5  -1   27.14    1.27
  -1  -5   0  137.94    2.37
  -1  -5   0  144.67    2.55
  -1  -5   0  139.87    2.43
   1   5   0  134.31    2.30
   1   5   0  144.36    2.45
   1   5   0  140.83    2.45
  -1  -5  -1    4.19    0.80
  -1  -5  -1    5.41    0.78
  -1  -5  -1    7.18    0.96
  -1  -5  -1    5.03    0.79
   1   5   1    5.83    0.78
   1   5   1    5.22    0.90
  -1  -5  -2   86.96    2.22
  -1  -5  -2   91.62    2.24
  -1  -5  -2   80.30    1.98
   1   5   2   86.63    2.08
   1   5   2   86.35    2.11
  -1  -5  -3    8.47    1.07
  -1  -5  -3    8.03    0.98
   1   5   3    6.33    0.90
   1   5   3    8.20    1.11
  -1  -5  -4    0.73    0.74
  -1  -5  -4   -0.25    0.78
   1   5   4   -0.90    0.70
   1   5   4    1.64    1.05
  -1  -5  -5    2.61    0.95
   1   5   5    3.85    1.18
  -1  -5  -6    9.23    1.03
  -1  -5  -6    8.34    1.30
  -1  -5  -6    7.83    1.13
   1   5   6    7.58    0.94
   1   5   6    6.57    1.09
   1   5   6    9.62    1.46
  -1  -5  -7    2.06    1.10
  -1  -5  -7    1.52    0.98
   1   5   7    2.09    0.68
   1   5   7    0.81    0.97
  -1  -5  -8    0.76    1.27
  -1  -5  -8    1.07    1.13
   1   5   8    2.19    0.82
   1   5   8    2.87    1.21
  -1  -5  -9   22.00    2.12
   1   5   9   27.32    2.47
  -1  -5 -10    2.84    1.78
   1   5  10    2.86    1.60
  -1  -6  15   15.06    2.04
   1   6 -15   11.68    1.97
   1   6 -15   16.82    2.11
  -1  -6  14    1.44    1.46
   1   6 -14   -0.30    1.47
   1   6 -14    1.35    1.58
  -1  -6  13   26.38    2.26
  -1  -6  13   14.62    1.45
   1   6 -13   27.88    2.48
  -1  -6  12   11.03    1.35
  -1  -6  12   10.46    1.29
   1   6 -12    9.72    1.34
   1   6 -12   10.73    1.51
  -1  -6  11    4.47    1.11
   1   6 -11    4.54    1.06
   1   6 -11    4.98    1.16
  -1  -6  10    8.44    1.11
  -1  -6  10    8.78    1.39
  -1  -6  10   10.79    1.19
   1   6 -10   10.31    1.14
   1   6 -10   10.82    1.24
  -1  -6   9   -1.20    0.69
  -1  -6   9    0.01    1.05
  -1  -6   9   -0.10    0.86
   1   6  -9    1.44    0.81
   1   6  -9    0.67    0.85
  -1  -6   8    3.10    0.82
  -1  -6   8    3.50    1.03
  -1  -6   8    2.61    0.87
   1   6  -8    2.65    1.02
   1   6  -8    2.95    0.84
   1   6  -8    3.04    0.87
  -1  -6   7    8.21    0.87
  -1  -6   7    8.61    1.07
  -1  -6   7    8.58    1.09
   1   6  -7    4.65    0.95
   1   6  -7    8.90    0.93
   1   6  -7   10.40    1.30
  -1  -6   6    6.57    0.74
  -1  -6   6    6.96    0.99
  -1  -6   6    6.89    0.96
   1   6  -6    5.90    0.86
   1   6  -6    7.63    0.87
   1   6  -6    6.06    0.92
  -1  -6   5   30.34    1.15
  -1  -6   5   28.27    1.59
  -1  -6   5   29.62    1.52
   1   6  -5   19.39    1.20
   1   6  -5   27.79    1.38
   1   6  -5   32.03    1.53
  -1  -6   4    0.12    0.42
  -1  -6   4    0.52    0.83
  -1  -6   4    0.53    0.95
  -1  -6   4   -0.02    0.68
   1   6  -4    1.13    0.53
   1   6  -4    1.23    0.64
   1   6  -4    0.43    0.58
  -1  -6   3   40.78    1.72
  -1  -6   3   37.71    1.62
   1   6  -3   42.07    1.53
   1   6  -3   42.93    1.58
  -1  -6   2    8.75    1.03
  -1  -6   2   10.53    1.20
   1   6  -2    9.50    0.95
   1   6  -2   12.15    1.12
  -1  -6   1   77.80    2.16
  -1  -6   1   81.04    2.15
   1   6  -1   77.01    2.01
   1   6  -1   85.15    2.16
  -1  -6   0   74.71    2.26
  -1  -6   0   81.95    2.28
  -1  -6   0   74.87    2.13
   1   6   0   76.25    2.07
  -1  -6  -1   97.34    2.50
  -1  -6  -1   87.35    2.32
   1   6   1   85.55    2.27
  -1  -6  -2    1.58    0.89
  -1  -6  -2    1.23    0.89
   1   6   2    1.06    0.81
  -1  -6  -3    0.47    0.98
  -1  -6  -3    2.52    0.98
   1   6   3    3.34    0.93
  -1  -6  -4    2.55    0.98
  -1  -6  -4    3.79    1.13
   1   6   4    3.40    1.05
  -1  -6  -5   15.32    1.60
  -1  -6  -5   10.02    1.37
   1   6   5    9.94    1.40
  -1  -6  -6    5.24    1.33
  -1  -6  -6    5.39    1.31
   1   6   6    5.55    1.33
  -1  -6  -7    4.32    1.45
  -1  -6  -7    6.15    1.43
   1   6   7    4.58    1.41
  -1  -6  -8    5.05    1.67
   1   6   8    8.68    1.61
  -1  -6  -9   -0.09    1.87
   1   6   9    0.87    1.79
  -1  -7  14   -0.03    1.65
  -1  -7  14   -0.50    1.49
   1   7 -14   -1.07    1.67
   1   7 -14    4.03    1.81
  -1  -7  13   10.63    1.60
  -1  -7  13    6.72    1.50
   1   7 -13    7.57    1.60
   1   7 -13   11.37    1.81
  -1  -7  12    4.25    1.29
  -1  -7  12    0.26    1.29
   1   7 -12    5.38    1.34
   1   7 -12    4.22    1.44
  -1  -7  11    1.29    1.06
  -1  -7  11    2.97    1.20
   1   7 -11    2.76    1.17
   1   7 -11    3.20    1.33
  -1  -7  10   29.76    1.93
  -1  -7  10   29.07    2.00
   1   7 -10   22.78    1.90
   1   7 -10   31.55    2.21
  -1  -7   9   -0.44    0.85
  -1  -7   9   -0.54    1.02
   1   7  -9   -1.73    0.92
   1   7  -9    0.34    0.95
  -1  -7   8    4.25    0.92
  -1  -7   8    4.04    1.29
  -1  -7   8    4.09    1.10
   1   7  -8    5.40    1.31
   1   7  -8    5.58    0.99
  -1  -7   7    5.93    0.86
  -1  -7   7    4.79    1.17
   1   7  -7    3.65    1.12
   1   7  -7    5.77    0.96
   1   7  -7    6.27    1.09
  -1  -7   6   11.84    1.18
  -1  -7   6   10.42    1.35
   1   7  -6    7.58    1.03
   1   7  -6   12.45    1.43
   1   7  -6   11.08    1.22
  -1  -7   5   54.65    1.39
  -1  -7   5   48.74    2.17
   1   7  -5   42.01    1.46
   1   7  -5   52.80    1.87
   1   7  -5   52.85    2.05
  -1  -7   4   -0.20    1.02
   1   7  -4   -0.51    0.75
   1   7  -4    0.62    0.75
   1   7  -3  213.53    3.24
   1   7  -3  221.92    3.53
   1   7  -2   75.68    2.21
   1   7  -2   81.03    2.38
   1   7  -1   -0.15    0.81
  -1  -7   0    2.36    1.01
   1   7   0    3.66    0.93
  -1  -7  -1    2.49    1.03
  -1  -7  -2    4.91    1.14
  -1  -7  -2    2.96    1.23
   1   7   2    4.73    1.11
  -1  -7  -3    2.13    1.22
  -1  -7  -3    5.00    1.31
   1   7   3    3.49    1.21
  -1  -7  -4   32.13    2.46
  -1  -7  -4   24.16    2.16
   1   7   4   20.62    2.31
  -1  -7  -5    0.29    1.44
  -1  -7  -5   -2.55    1.34
  -1  -7  -6   -1.19    1.56
  -1  -7  -6    5.29    1.61
   1   7   6    3.84    1.46
  -1  -7  -7    3.85    1.85
  -1  -7  -7    5.51    1.74
   1   7   7    5.99    1.94
  -1  -8  13   -0.46    1.63
  -1  -8  13    0.22    1.75
   1   8 -13    4.58    1.89
  -1  -8  12    0.57    1.46
  -1  -8  12    0.31    1.58
   1   8 -12   -0.62    1.57
  -1  -8  11    8.90    1.47
  -1  -8  11    6.65    1.49
   1   8 -11    1.53    1.35
   1   8 -11    3.18    1.47
  -1  -8  10    0.84    1.14
  -1  -8  10    0.08    1.26
   1   8 -10   -1.55    1.16
   1   8 -10    1.25    1.37
  -1  -8   9    2.72    1.09
  -1  -8   9    0.34    1.20
   1   8  -9    1.39    1.08
   1   8  -9    1.57    1.21
  -1  -8   8    9.28    1.15
  -1  -8   8    9.48    1.48
   1   8  -8    8.73    1.26
   1   8  -8   11.99    1.54
  -1  -8   7   46.79    1.82
  -1  -8   7   44.20    2.30
   1   8  -7   40.44    2.15
   1   8  -7   42.58    2.38
  -1  -8   6   44.21    1.63
  -1  -8   6   33.13    2.18
   1   8  -6   42.78    2.13
   1   8  -6   42.23    2.31
  -1  -8   5    7.57    1.32
   1   8  -5    7.55    1.20
   1   8  -5    8.98    1.29
  -1  -8   4   35.69    2.17
   1   8  -4   35.17    2.09
   1   8  -4   41.35    2.13
  -1  -8   3    5.37    1.27
   1   8  -3    7.30    1.15
   1   8  -3    6.38    1.19
  -1  -8   2    0.81    1.09
   1   8  -2    0.80    1.06
   1   8  -2    1.18    0.98
  -1  -8   1    0.11    1.26
  -1  -8   1   -0.70    1.09
   1   8  -1    2.07    1.10
  -1  -8   0    4.66    1.30
  -1  -8   0    1.80    1.26
   1   8   0    3.33    1.20
  -1  -8  -1    5.01    1.45
  -1  -8  -1    4.52    1.45
   1   8   1    7.61    1.41
  -1  -8  -2    9.64    1.59
  -1  -8  -2   10.65    1.72
   1   8   2    7.80    1.50
  -1  -8  -3   11.74    1.80
  -1  -8  -3   10.44    1.80
   1   8   3   12.15    1.75
  -1  -8  -4   15.32    2.03
  -1  -8  -4    7.86    1.93
   1   8   4    6.65    1.68
  -1  -8  -5    4.95    1.96
  -1  -8  -5   -0.79    1.84
   1   8   5    0.10    1.75
  -1  -9  11    2.47    1.59
  -1  -9  11    1.50    1.70
   1   9 -11    5.40    1.86
  -1  -9  10    0.25    1.40
  -1  -9  10    0.39    1.66
   1   9 -10    2.46    1.60
  -1  -9   9    4.51    1.44
  -1  -9   9    4.86    1.61
   1   9  -9    1.86    1.60
  -1  -9   8   12.19    1.74
   1   9  -8   11.41    1.56
   1   9  -8   16.58    1.83
  -1  -9   7    2.75    1.50
   1   9  -7    2.05    1.38
   1   9  -7    2.89    1.41
  -1  -9   6   12.59    1.69
   1   9  -6   14.21    1.71
  -1  -9   5   15.01    1.80
   1   9  -5   16.27    1.73
  -1  -9   4   14.82    1.76
   1   9  -4   18.82    2.32
   1   9  -4   18.57    2.26
  -1  -9   3    5.26    1.59
   1   9  -3    5.37    1.40
   1   9  -3    6.03    1.32
  -1  -9   2    1.22    1.55
  -1  -9   2    3.50    1.58
   1   9  -2    4.09    1.41
  -1  -9   1   -0.60    1.56
   1   9  -1    0.24    1.47
  -1  -9   0   -0.99    1.61
  -1  -9   0   -2.42    1.64
   1   9   0    1.19    1.58
  -1  -9  -1    0.18    1.67
  -1  -9  -1    2.34    1.81
   1   9   1   -0.62    1.56
  -1  -9  -2   -0.52    1.82
  -1  -9  -2   -0.09    1.83
   1   9   2    2.68    1.72
  -1 -10   7   -2.36    1.85
   1  10  -7    2.93    1.67
  -1 -10   6    0.19    1.74
   1  10  -6    6.08    1.75
   1  10  -6    4.75    1.65
  -1 -10   5    2.77    1.90
   1  10  -5   -0.47    1.64
   1  10  -5    3.49    1.64
  -1 -10   4    1.98    1.88
   1  10  -4    6.42    1.85
   1  10  -4    4.99    1.71
  -1 -10   3   -1.16    1.82
   1  10  -3   -1.03    1.71
  -2  11  -5    0.13    1.66
   2 -11   5   -3.25    1.77
  -2  10   2   -1.94    1.68
   2 -10  -2   -4.03    1.86
   2 -10  -2    0.44    1.86
  -2  10   1   -2.09    1.54
   2 -10  -1    4.47    1.82
   2 -10  -1   -2.53    1.74
  -2  10   0    9.93    1.64
   2 -10   0   11.84    1.92
   2 -10   0   13.70    1.94
  -2  10  -1   -1.47    1.26
  -2  10  -1   -0.09    1.30
   2 -10   1   -0.06    1.54
  -2  10  -2    1.32    1.22
  -2  10  -2    1.37    1.31
   2 -10   2   -1.10    1.48
  -2  10  -3   12.56    1.71
   2 -10   3    8.90    1.60
  -2  10  -4    6.27    1.42
   2 -10   4    4.07    1.30
   2 -10   4    2.24    1.45
  -2  10  -5   12.09    1.68
   2 -10   5    9.59    1.39
   2 -10   5    6.88    1.43
  -2  10  -6   -0.40    1.25
   2 -10   6   -1.56    1.19
   2 -10   6   -0.86    1.37
  -2  10  -7   10.22    1.68
   2 -10   7    9.56    1.50
   2 -10   7    9.98    1.69
  -2  10  -8   -0.41    1.39
   2 -10   8    0.17    1.52
  -2  10  -9    1.88    1.49
   2 -10   9    3.70    1.52
   2 -10   9   -1.00    1.38
  -2  10 -10    5.61    1.71
   2 -10  10    2.88    1.59
   2 -10  10    2.28    1.53
  -2   9   4    4.05    1.64
   2  -9  -4   -1.54    1.70
   2  -9  -4    0.48    1.80
  -2   9   3   -1.49    1.36
   2  -9  -3    1.34    1.58
   2  -9  -3   -2.82    1.49
  -2   9   2    2.32    1.39
   2  -9  -2    5.17    1.55
   2  -9  -2    1.89    1.41
  -2   9   1   -1.15    1.11
   2  -9  -1   -1.77    1.33
   2  -9  -1   -0.66    1.35
  -2   9   0   14.46    1.39
  -2   9   0   16.25    1.63
   2  -9   0   17.60    1.63
   2  -9   0   16.37    1.73
  -2   9  -1    0.10    0.98
  -2   9  -1    0.95    1.06
   2  -9   1   -0.32    0.91
   2  -9   1    0.29    1.08
  -2   9  -2   14.41    1.57
  -2   9  -2   17.64    1.88
   2  -9   2   15.01    1.63
   2  -9   2   14.35    1.56
   2  -9   2   19.46    1.97
  -2   9  -3    5.11    0.91
  -2   9  -3    7.44    1.19
   2  -9   3    8.75    1.09
   2  -9   3    8.00    1.36
  -2   9  -4    8.72    1.30
   2  -9   4    8.48    1.16
   2  -9   4    9.27    1.42
  -2   9  -5    1.18    1.04
   2  -9   5    1.16    0.99
   2  -9   5   -0.50    0.96
  -2   9  -6   20.62    2.10
   2  -9   6   18.37    1.90
   2  -9   6   17.67    1.87
  -2   9  -7   23.32    2.13
   2  -9   7   18.78    1.96
   2  -9   7   22.30    2.06
  -2   9  -8   -0.54    1.13
   2  -9   8    0.44    1.12
   2  -9   8   -0.63    0.98
  -2   9  -9   11.57    1.58
   2  -9   9   11.62    1.51
   2  -9   9    9.02    1.45
  -2   9 -10    1.67    1.39
   2  -9  10    1.56    1.38
   2  -9  10   -0.23    1.33
  -2   9 -11    2.71    1.57
   2  -9  11    0.68    1.38
   2  -9  11   -1.28    1.36
  -2   9 -12    1.42    1.59
   2  -9  12    1.06    1.50
   2  -9  12   -0.16    1.55
   2  -8  -7   -4.61    1.91
   2  -8  -7    2.56    1.81
  -2   8   6   -0.10    1.52
   2  -8  -6   -0.34    1.73
   2  -8  -6   -2.76    1.56
  -2   8   5    2.34    1.40
   2  -8  -5    3.50    1.58
   2  -8  -5   -1.77    1.40
  -2   8   4    2.76    1.22
   2  -8  -4    2.11    1.05
   2  -8  -4    6.67    1.48
   2  -8  -4    2.23    1.31
  -2   8   3   -0.16    1.18
   2  -8  -3    0.77    0.93
   2  -8  -3   -2.07    1.22
   2  -8  -3    2.40    1.24
  -2   8   2    4.77    1.10
   2  -8  -2    3.92    0.89
   2  -8  -2    5.59    1.26
   2  -8  -2    4.27    1.19
  -2   8   1    9.69    1.12
   2  -8  -1   10.12    1.01
   2  -8  -1   12.87    1.23
   2  -8  -1   10.28    1.31
  -2   8   0   -0.61    0.83
  -2   8   0   -0.11    0.84
   2  -8   0    0.66    0.77
   2  -8   0   -1.76    0.90
   2  -8   0    1.00    1.16
   2  -8   0   -0.78    0.87
  -2   8  -1    3.43    0.80
  -2   8  -1    3.58    0.91
   2  -8   1    3.82    0.84
   2  -8   1    3.17    0.99
   2  -8   1    4.44    1.05
   2  -8   1    2.11    0.99
  -2   8  -2    0.24    0.65
  -2   8  -2    1.48    0.80
   2  -8   2    2.41    0.81
   2  -8   2    1.53    0.94
   2  -8   2    1.28    0.91
   2  -8   2    1.05    0.88
  -2   8  -3   14.56    1.45
  -2   8  -3   13.08    1.17
  -2   8  -3   20.96    1.90
   2  -8   3   20.18    1.43
   2  -8   3   18.23    1.53
   2  -8   3   21.44    1.60
  -2   8  -4    0.84    0.95
  -2   8  -4   -1.28    0.75
   2  -8   4    2.08    0.84
   2  -8   4   -0.07    0.81
  -2   8  -5    3.77    1.05
  -2   8  -5    3.88    0.97
   2  -8   5    4.30    0.95
   2  -8   5    2.87    1.00
  -2   8  -6    8.96    1.24
  -2   8  -6   11.82    1.28
   2  -8   6   12.52    1.49
   2  -8   6   10.17    1.19
  -2   8  -7    0.12    0.81
   2  -8   7    0.90    0.86
   2  -8   7   -0.70    0.85
  -2   8  -8   13.44    1.48
   2  -8   8    7.79    1.15
   2  -8   8    8.81    1.17
  -2   8  -9    3.81    1.13
   2  -8   9    3.28    1.06
   2  -8   9    5.10    1.08
  -2   8 -10    4.13    1.27
   2  -8  10    4.43    1.22
   2  -8  10    1.88    1.08
  -2   8 -11   15.55    1.75
   2  -8  11   10.56    1.43
   2  -8  11   13.36    1.51
  -2   8 -12   11.60    1.65
   2  -8  12    8.62    1.45
   2  -8  12    8.01    1.46
  -2   8 -13    3.21    1.51
   2  -8  13    6.84    1.61
   2  -8  13    1.26    1.42
  -2   8 -14    5.58    1.80
   2  -8  14   -0.66    1.51
   2  -7  -8    2.62    1.52
   2  -7  -8    1.40    1.74
   2  -7  -8    0.41    1.73
   2  -7  -8    0.42    1.63
   2  -7  -7    1.33    1.27
   2  -7  -7   -4.01    1.48
   2  -7  -7   -1.58    1.34
  -2   7   6    4.06    1.21
   2  -7  -6    5.22    1.17
   2  -7  -6    8.19    1.54
   2  -7  -6    5.09    1.35
  -2   7   5    3.49    1.13
   2  -7  -5    2.63    1.04
   2  -7  -5    2.50    1.42
   2  -7  -5    3.39    1.31
   2  -7  -5    3.46    1.18
  -2   7   4    2.15    0.98
   2  -7  -4    3.61    0.92
   2  -7  -4    3.57    1.18
   2  -7  -4    3.72    1.16
   2  -7  -4    4.08    1.11
  -2   7   3    2.84    0.94
   2  -7  -3    5.54    0.88
   2  -7  -3    2.70    1.00
   2  -7  -3    6.05    1.11
  -2   7   2   53.84    1.88
   2  -7  -2   56.27    1.66
   2  -7  -2   52.20    1.80
   2  -7  -2   51.96    2.28
   2  -7  -2   53.96    2.24
   2  -7  -2   53.76    2.05
  -2   7   1   22.68    1.42
  -2   7   1   24.32    1.56
   2  -7  -1   20.42    1.24
   2  -7  -1   23.52    1.46
   2  -7  -1   19.47    1.70
   2  -7  -1   22.13    1.57
  -2   7   0   11.57    1.13
  -2   7   0   11.47    1.24
   2  -7   0   10.26    1.08
   2  -7   0   10.97    0.98
   2  -7   0    9.86    1.07
   2  -7   0   12.19    1.39
  -2   7  -1   19.33    1.11
  -2   7  -1   18.09    1.37
   2  -7   1   19.50    1.17
   2  -7   1   18.19    1.30
   2  -7   1   17.59    1.36
   2  -7   1   17.94    1.41
  -2   7  -2    2.89    0.73
  -2   7  -2    2.04    0.58
  -2   7  -2    2.94    0.76
   2  -7   2    4.40    0.70
   2  -7   2    3.36    0.70
   2  -7   2    2.49    0.74
  -2   7  -3   14.88    1.27
  -2   7  -3   12.50    0.92
  -2   7  -3   11.69    1.28
   2  -7   3   15.45    1.20
   2  -7   3   12.37    1.23
  -2   7  -4   35.49    1.54
  -2   7  -4   50.48    1.84
   2  -7   4   47.66    1.58
   2  -7   4   48.54    1.81
  -2   7  -5   17.10    1.46
  -2   7  -5   17.68    1.32
   2  -7   5   15.81    1.33
   2  -7   5   15.74    1.33
  -2   7  -6    9.08    1.09
  -2   7  -6   10.43    1.12
   2  -7   6    7.62    0.97
   2  -7   6    8.52    1.05
  -2   7  -7   42.96    2.07
  -2   7  -7   47.61    1.95
   2  -7   7   43.08    1.75
   2  -7   7   46.42    1.81
   2  -7   8   29.49    1.73
   2  -7   8   32.53    1.68
  -2   7  -9    1.82    0.86
   2  -7   9    1.43    0.88
   2  -7   9    0.30    0.83
  -2   7 -10    3.94    1.07
   2  -7  10    0.29    0.89
   2  -7  10    1.19    0.93
  -2   7 -11    8.11    1.20
   2  -7  11    7.69    1.33
   2  -7  11    5.69    1.11
  -2   7 -12    1.25    1.22
   2  -7  12    0.02    1.15
   2  -7  12   -1.82    1.02
  -2   7 -13    9.27    1.59
   2  -7  13   11.02    1.57
   2  -7  13    4.97    1.33
  -2   7 -14    7.57    1.72
   2  -7  14   12.96    1.77
  -2   6  10    2.67    1.37
   2  -6 -10    4.34    1.97
   2  -6 -10   -1.69    1.86
   2  -6  -9   25.12    3.12
   2  -6  -9   18.75    1.94
  -2   6   8    1.67    1.04
   2  -6  -8    0.79    1.33
   2  -6  -8    3.43    1.40
   2  -6  -8    1.95    1.19
   2  -6  -7    1.55    1.25
   2  -6  -7    6.80    1.17
   2  -6  -7    5.42    1.68
  -2   6   6    1.32    1.01
   2  -6  -6    0.58    0.89
   2  -6  -6    0.42    1.25
   2  -6  -6    0.96    1.09
   2  -6  -6    1.27    0.94
   2  -6  -6   -0.03    1.37
  -2   6   5    2.47    0.90
   2  -6  -5    3.67    0.86
   2  -6  -5    2.67    1.05
   2  -6  -5    2.22    0.99
   2  -6  -5    1.31    0.88
   2  -6  -5    0.80    1.24
  -2   6   4    7.16    0.95
   2  -6  -4    8.04    0.91
   2  -6  -4   10.02    1.09
   2  -6  -4   10.30    1.20
   2  -6  -4   11.81    1.35
   2  -6  -4   10.65    1.35
  -2   6   3   -1.43    0.61
   2  -6  -3    1.38    0.66
   2  -6  -3    3.05    0.79
   2  -6  -3    1.44    0.97
   2  -6  -3    2.12    0.81
   2  -6  -3    2.59    0.78
   2  -6  -3    1.70    0.97
  -2   6   2   71.81    1.81
   2  -6  -2   73.85    1.64
   2  -6  -2   76.45    1.73
   2  -6  -2   76.13    2.09
   2  -6  -2   71.22    2.04
   2  -6  -2   72.35    1.96
   2  -6  -2   68.05    2.10
  -2   6   1    1.26    0.54
  -2   6   1    0.98    0.57
   2  -6  -1    0.38    0.55
   2  -6  -1    1.29    0.62
   2  -6  -1    2.02    0.74
   2  -6  -1    0.22    0.74
   2  -6  -1    2.06    0.67
   2  -6  -1    0.50    0.87
  -2   6   0   48.83    1.33
  -2   6   0   47.47    1.57
   2  -6   0   46.32    1.28
   2  -6   0   53.37    1.44
   2  -6   0   47.77    1.44
   2  -6   0   44.06    1.67
   2  -6   0   47.74    1.59
   2  -6   0   45.74    1.74
  -2   6  -1    4.36    0.62
  -2   6  -1    3.97    0.55
  -2   6  -1    4.66    0.73
   2  -6   1    4.24    0.59
   2  -6   1    4.26    0.62
   2  -6   1    3.07    0.68
   2  -6   1    4.31    0.74
   2  -6   1    4.47    0.79
  -2   6  -2   28.28    1.14
  -2   6  -2   24.75    0.88
  -2   6  -2   26.43    1.28
   2  -6   2   26.56    1.12
   2  -6   2   26.26    1.44
   2  -6   2   28.06    1.27
   2  -6   2   23.23    1.41
  -2   6  -3   51.69    1.44
  -2   6  -3   50.67    1.61
   2  -6   3   48.71    1.38
   2  -6   3   51.60    1.73
   2  -6   3   51.50    1.60
   2  -6   3   52.06    1.76
  -2   6  -4   39.39    1.40
  -2   6  -4   40.86    1.47
   2  -6   4   36.91    1.32
   2  -6   4   39.58    1.62
   2  -6   4   39.17    1.45
   2  -6   4   37.90    1.55
  -2   6  -5   46.20    1.58
  -2   6  -5   45.13    1.60
   2  -6   5   42.02    1.49
   2  -6   5   44.15    1.68
   2  -6   5   49.04    1.59
   2  -6   5   46.34    1.73
  -2   6  -6   56.92    1.81
  -2   6  -6   62.69    1.85
   2  -6   6   56.31    1.69
   2  -6   6   61.36    1.75
   2  -6   6   59.73    1.93
  -2   6  -7    0.64    0.85
  -2   6  -7    0.62    0.61
   2  -6   7    1.01    0.67
   2  -6   7    0.11    0.64
   2  -6   7    0.85    0.90
  -2   6  -8    1.29    0.70
   2  -6   8    0.76    0.68
   2  -6   8    0.80    0.65
   2  -6   8    0.77    0.98
  -2   6  -9   57.86    2.06
   2  -6   9   50.76    1.97
   2  -6   9   55.84    1.80
   2  -6   9   55.13    2.12
  -2   6 -10   25.74    1.74
   2  -6  10   23.27    1.68
   2  -6  10   24.13    1.50
   2  -6  10   22.10    1.90
  -2   6 -11    7.98    1.26
   2  -6  11    6.32    1.17
   2  -6  11    6.56    1.00
   2  -6  11    4.46    1.26
  -2   6 -12   12.93    1.43
  -2   6 -12   13.42    1.56
   2  -6  12   14.80    1.83
   2  -6  12   10.86    1.17
  -2   6 -13   14.35    1.29
  -2   6 -13   17.33    2.16
   2  -6  13   22.40    2.10
   2  -6  13   14.89    1.33
  -2   6 -14   25.91    2.63
   2  -6  14   24.28    2.50
  -2   6 -15   14.00    1.98
   2  -6  15   11.82    1.81
  -2   5  11    1.75    1.45
   2  -5 -11   -0.03    1.87
   2  -5 -11    0.82    1.77
  -2   5  10    1.72    1.26
   2  -5 -10    6.61    1.69
   2  -5 -10    3.56    1.54
  -2   5   9    3.05    1.09
   2  -5  -9    4.20    1.41
   2  -5  -9    0.22    1.26
   2  -5  -9    3.10    1.02
  -2   5   8    6.07    1.05
   2  -5  -8    6.45    1.32
   2  -5  -8    6.35    1.21
   2  -5  -8    6.22    0.97
   2  -5  -8    5.92    1.38
  -2   5   7   -0.93    0.68
   2  -5  -7   -0.28    1.25
   2  -5  -7   -1.40    0.89
   2  -5  -7    1.15    0.80
   2  -5  -7   -0.98    1.12
  -2   5   6    0.47    0.62
  -2   5   6    0.40    0.75
   2  -5  -6    0.71    0.99
   2  -5  -6    1.92    0.84
   2  -5  -6    0.33    0.74
   2  -5  -6   -1.05    1.00
  -2   5   5    7.85    0.98
  -2   5   5    7.47    0.92
   2  -5  -5    6.88    1.02
   2  -5  -5    7.85    1.05
   2  -5  -5    7.61    0.89
   2  -5  -5    7.86    1.12
  -2   5   4    0.21    0.59
   2  -5  -4    1.04    0.55
   2  -5  -4   -0.72    0.69
   2  -5  -4    0.41    0.79
   2  -5  -4   -0.24    0.61
   2  -5  -4   -0.16    0.82
   2  -5  -4    1.10    0.64
   2  -5  -4    1.28    0.84
  -2   5   3   18.55    1.12
   2  -5  -3   22.37    1.09
   2  -5  -3   22.77    1.23
   2  -5  -3   22.75    1.41
   2  -5  -3   22.18    1.30
   2  -5  -3   24.10    1.52
   2  -5  -3   19.65    1.14
   2  -5  -3   23.58    1.36
  -2   5   2   22.34    1.07
   2  -5  -2   25.02    1.05
   2  -5  -2   24.28    1.14
   2  -5  -2   26.87    1.28
   2  -5  -2   20.99    1.33
   2  -5  -2   23.14    1.16
   2  -5  -2   24.16    1.32
  -2   5   1   42.54    1.19
  -2   5   1   41.36    1.31
   2  -5  -1   43.03    1.17
   2  -5  -1   44.88    1.23
   2  -5  -1   43.27    1.33
   2  -5  -1   41.32    1.44
   2  -5  -1   39.44    1.33
   2  -5  -1   41.82    1.46
  -2   5   0   28.28    0.93
  -2   5   0   27.19    1.12
   2  -5   0   27.75    0.99
   2  -5   0   29.53    1.07
   2  -5   0   28.89    1.05
   2  -5   0   27.72    1.21
   2  -5   0   29.10    1.19
   2  -5   0   29.86    1.23
  -2   5  -1   47.93    1.17
  -2   5  -1   46.32    1.00
  -2   5  -1   48.84    1.39
   2  -5   1   45.56    1.11
   2  -5   1   48.11    1.07
   2  -5   1   45.65    1.41
   2  -5   1   46.75    1.39
   2  -5   1   46.44    1.44
  -2   5  -2   63.69    1.36
  -2   5  -2   64.66    1.56
   2  -5   2   61.53    1.35
   2  -5   2   64.40    1.56
   2  -5   2   65.99    1.58
   2  -5   2   64.73    1.64
  -2   5  -3   98.64    1.71
  -2   5  -3  101.82    1.90
   2  -5   3   92.53    1.65
   2  -5   3  100.81    1.93
   2  -5   3  101.48    1.91
   2  -5   3  101.52    1.95
  -2   5  -4   22.64    1.07
  -2   5  -4   27.27    1.15
   2  -5   4   23.90    1.05
   2  -5   4   27.67    1.21
   2  -5   4   25.48    1.11
   2  -5   4   27.79    1.22
  -2   5  -5   65.26    1.59
  -2   5  -5   68.64    1.68
   2  -5   5   65.80    1.60
   2  -5   5   71.53    1.76
   2  -5   5   70.72    1.65
   2  -5   5   74.16    1.77
  -2   5  -6   24.35    1.31
  -2   5  -6   25.13    1.19
   2  -5   6   23.62    1.19
   2  -5   6   26.04    1.32
   2  -5   6   25.47    1.13
   2  -5   6   26.23    1.32
  -2   5  -7    1.70    0.71
  -2   5  -7    1.43    0.55
   2  -5   7    1.41    0.56
   2  -5   7    1.71    0.72
   2  -5   7    2.44    0.60
   2  -5   7    2.94    0.75
  -2   5  -8   13.92    1.47
  -2   5  -8   16.68    1.27
   2  -5   8   19.50    1.32
   2  -5   8   22.16    1.18
   2  -5   8   22.20    1.36
  -2   5  -9  119.21    2.60
   2  -5   9  103.27    2.45
   2  -5   9  113.19    2.09
   2  -5   9   95.66    2.09
  -2   5 -10   23.78    1.19
  -2   5 -10   18.72    1.34
  -2   5 -10   26.62    1.68
   2  -5  10   26.40    1.68
   2  -5  10   25.58    1.31
   2  -5  10   21.13    1.48
  -2   5 -11    1.61    0.75
  -2   5 -11    2.94    0.87
  -2   5 -11    2.15    0.97
   2  -5  11    2.99    0.95
   2  -5  11    2.45    0.72
   2  -5  11    1.16    1.00
  -2   5 -12   38.24    1.78
  -2   5 -12   45.59    2.05
  -2   5 -12   48.18    2.38
   2  -5  12   40.05    2.17
   2  -5  12   29.40    1.45
  -2   5 -13    3.15    1.08
  -2   5 -13    4.24    1.40
   2  -5  13    5.33    1.15
   2  -5  13    2.23    0.85
  -2   5 -14    6.39    1.28
  -2   5 -14   11.35    1.78
   2  -5  14    9.28    1.52
  -2   5 -15    8.96    1.89
   2  -5  15    7.03    1.58
  -2   4  12    5.10    1.53
   2  -4 -12    9.05    2.05
   2  -4 -12    8.12    1.95
  -2   4  11    3.40    1.25
   2  -4 -11    6.57    1.73
   2  -4 -11    5.99    1.51
  -2   4  10    9.96    1.26
   2  -4 -10   11.94    1.64
   2  -4 -10    9.34    1.46
  -2   4   9    1.81    0.86
   2  -4  -9    5.15    1.24
   2  -4  -9    3.53    0.76
  -2   4   8    5.45    0.88
   2  -4  -8    4.71    0.95
   2  -4  -8    5.91    0.81
   2  -4  -8    6.24    1.02
  -2   4   7    4.39    0.76
   2  -4  -7    2.58    1.08
   2  -4  -7    4.46    0.99
   2  -4  -7    4.48    0.85
   2  -4  -7    3.55    0.72
   2  -4  -7    4.47    0.94
  -2   4   6   22.00    1.20
   2  -4  -6   20.21    1.53
   2  -4  -6   18.05    1.36
   2  -4  -6   17.88    1.64
   2  -4  -6   22.74    1.15
   2  -4  -6   20.70    1.33
  -2   4   5   67.95    1.62
   2  -4  -5   69.56    1.80
   2  -4  -5   66.76    1.95
   2  -4  -5   65.73    1.75
   2  -4  -5   66.67    1.86
   2  -4  -5   65.86    1.50
   2  -4  -5   67.03    1.66
  -2   4   4    1.60    0.45
  -2   4   4    1.95    0.55
   2  -4  -4    2.68    0.64
   2  -4  -4    1.59    0.66
   2  -4  -4    2.11    0.59
   2  -4  -4    1.72    0.61
   2  -4  -4    2.67    0.56
   2  -4  -4    1.99    0.64
  -2   4   3   16.15    0.95
   2  -4  -3   15.83    0.88
   2  -4  -3   17.22    0.99
   2  -4  -3   16.95    1.07
   2  -4  -3   17.81    1.01
   2  -4  -3   16.05    1.09
   2  -4  -3   16.97    0.89
   2  -4  -3   16.85    1.04
  -2   4   2   66.64    1.37
  -2   4   2   57.70    1.37
   2  -4  -2   62.62    1.31
   2  -4  -2   64.64    1.35
   2  -4  -2   65.85    1.42
   2  -4  -2   57.55    1.46
   2  -4  -2   62.12    1.38
   2  -4  -2   66.70    1.49
  -2   4   1   27.75    0.87
  -2   4   1   27.02    0.95
   2  -4  -1   28.44    0.93
   2  -4  -1   29.49    0.97
   2  -4  -1   30.47    0.98
   2  -4  -1   27.09    1.03
   2  -4  -1   29.80    1.02
   2  -4  -1   30.02    1.08
  -2   4   0   84.98    1.38
  -2   4   0   77.59    1.45
   2  -4   0   79.64    1.35
   2  -4   0   80.42    1.21
   2  -4   0   79.57    1.50
   2  -4   0   80.24    1.52
   2  -4   0   84.63    1.58
  -2   4  -1   10.62    0.68
  -2   4  -1   10.63    0.53
  -2   4  -1    9.60    0.67
   2  -4   1    9.47    0.66
   2  -4   1   10.83    0.57
   2  -4   1   10.19    0.73
   2  -4   1   10.01    0.72
   2  -4   1   12.06    0.83
  -2   4  -2  110.03    1.60
  -2   4  -2  111.39    1.72
   2  -4   2  103.84    1.57
   2  -4   2  112.30    1.73
   2  -4   2  111.30    1.77
   2  -4   2  119.57    1.85
  -2   4  -3    1.91    0.42
  -2   4  -3    1.52    0.37
   2  -4   3    1.71    0.40
   2  -4   3    1.67    0.43
   2  -4   3    1.63    0.42
   2  -4   3    2.10    0.48
  -2   4  -4  143.86    1.97
  -2   4  -4  154.28    2.12
   2  -4   4  140.32    1.98
   2  -4   4  163.85    2.20
   2  -4   4  158.70    2.08
   2  -4   4  171.83    2.18
  -2   4  -5    2.62    0.51
  -2   4  -5    3.44    0.55
   2  -4   5    2.78    0.53
   2  -4   5    2.83    0.51
   2  -4   5    3.65    0.52
   2  -4   5    3.52    0.58
  -2   4  -6   34.84    1.28
  -2   4  -6   39.17    1.32
   2  -4   6   33.96    1.25
   2  -4   6   40.56    1.38
   2  -4   6   40.41    1.17
   2  -4   6   42.19    1.28
  -2   4  -7  136.97    2.31
  -2   4  -7  158.94    2.52
   2  -4   7  141.42    2.38
   2  -4   7  163.69    2.56
   2  -4   7  156.86    2.10
   2  -4   7  167.25    2.18
  -2   4  -8   16.31    1.21
  -2   4  -8   22.17    0.91
  -2   4  -8   21.80    0.97
  -2   4  -8   23.48    1.33
   2  -4   8   19.19    1.24
   2  -4   8   18.71    1.34
   2  -4   8   20.60    0.98
   2  -4   8   22.75    1.14
  -2   4  -9   14.82    1.01
  -2   4  -9   12.30    1.04
  -2   4  -9   13.63    1.28
   2  -4   9   12.41    1.21
   2  -4   9   13.59    0.94
   2  -4   9    9.55    1.07
  -2   4 -10    3.97    0.70
  -2   4 -10    2.28    0.75
  -2   4 -10    3.65    0.93
   2  -4  10    2.73    0.81
   2  -4  10    2.60    0.60
   2  -4  10    3.05    0.73
  -2   4 -11   28.33    1.44
  -2   4 -11   20.83    1.62
   2  -4  11   28.47    1.95
   2  -4  11   18.83    1.03
   2  -4  11   26.89    1.34
  -2   4 -12    7.78    1.05
  -2   4 -12    4.72    1.19
  -2   4 -12    4.80    1.22
   2  -4  12    5.85    1.05
  -2   4 -13   15.74    1.86
  -2   4 -13   15.75    1.67
   2  -4  13   16.60    1.94
  -2   4 -14   14.49    1.55
  -2   4 -14   26.17    2.82
   2  -4  14   18.57    2.25
  -2   4 -15    0.87    1.53
  -2   4 -15   -0.62    1.69
   2  -4  15    3.12    1.39
  -2   3  13    4.60    1.51
   2  -3 -13   -0.47    1.78
   2  -3 -13    2.21    1.75
  -2   3  12   11.36    1.45
   2  -3 -12    6.83    1.76
   2  -3 -12   10.77    1.69
  -2   3  11    2.89    1.08
   2  -3 -11    2.51    1.29
   2  -3 -11    0.41    1.25
   2  -3 -10    3.77    1.23
   2  -3 -10    3.93    1.11
  -2   3   9    7.81    1.02
   2  -3  -9    6.85    1.26
   2  -3  -9    5.62    1.05
  -2   3   8   25.86    1.43
   2  -3  -8   27.20    1.74
   2  -3  -8   22.30    1.48
   2  -3  -8   23.69    1.01
  -2   3   7   -0.16    0.54
   2  -3  -7    0.71    0.81
   2  -3  -7   -0.03    0.64
   2  -3  -7   -0.34    0.52
   2  -3  -7   -0.52    0.45
   2  -3  -7   -0.51    0.61
  -2   3   6    3.95    0.63
   2  -3  -6    5.11    0.77
   2  -3  -6    4.23    0.75
   2  -3  -6    4.76    0.73
   2  -3  -6    2.99    0.60
   2  -3  -6    3.83    0.72
   2  -3  -6    4.00    0.54
   2  -3  -6    4.61    0.70
  -2   3   5    5.75    0.62
   2  -3  -5    6.31    0.71
   2  -3  -5    6.46    0.70
   2  -3  -5    9.87    1.04
   2  -3  -5    7.07    0.82
   2  -3  -5    5.88    0.73
   2  -3  -5    5.95    0.68
   2  -3  -5    7.27    0.85
  -2   3   4   36.37    1.11
   2  -3  -4   36.26    1.18
   2  -3  -4   36.24    1.22
   2  -3  -4   38.92    1.30
   2  -3  -4   34.64    1.11
   2  -3  -4   35.14    1.18
   2  -3  -4   34.94    0.98
   2  -3  -4   36.94    1.10
  -2   3   3   63.59    1.28
   2  -3  -3   67.35    1.36
   2  -3  -3   62.16    1.37
   2  -3  -3   67.06    1.43
   2  -3  -3   59.31    1.26
   2  -3  -3   61.87    1.29
   2  -3  -3   61.80    1.23
   2  -3  -3   65.00    1.31
   2  -3  -2   22.47    0.81
   2  -3  -2   25.83    0.86
   2  -3  -2   25.42    0.88
   2  -3  -2   24.95    0.86
   2  -3  -2   25.23    0.85
   2  -3  -2   24.88    0.90
  -2   3   1  248.53    2.15
  -2   3   1  245.12    2.27
   2  -3  -1  251.12    2.18
   2  -3  -1  265.83    2.06
   2  -3  -1  262.81    2.32
  -2   3   0   77.25    1.21
   2  -3   0   79.02    1.23
   2  -3   0   86.62    1.04
   2  -3   0   85.83    1.03
   2  -3   0   81.68    1.27
   2  -3   0   85.39    1.39
  -2   3  -1    9.34    0.54
  -2   3  -1    9.92    0.60
   2  -3   1    9.86    0.58
   2  -3   1   11.47    0.69
  -2   3  -2   17.13    0.70
  -2   3  -2   17.02    0.68
  -2   3  -2   17.05    0.71
   2  -3   2   15.76    0.68
   2  -3   2   16.57    0.70
   2  -3   2   17.80    0.77
  -2   3  -3   77.28    1.33
  -2   3  -3   83.29    1.39
  -2   3  -3   84.29    1.38
   2  -3   3   75.37    1.34
   2  -3   3   86.18    1.40
   2  -3   3   85.25    1.36
  -2   3  -4    3.87    0.52
  -2   3  -4    3.68    0.50
   2  -3   4    3.04    0.51
   2  -3   4    3.92    0.54
   2  -3   4    4.90    0.56
  -2   3  -5   72.59    1.50
  -2   3  -5   84.98    1.62
   2  -3   5   75.07    1.56
   2  -3   5   89.66    1.67
   2  -3   5   83.88    1.37
   2  -3   5   85.28    1.41
  -2   3  -6   12.24    0.91
  -2   3  -6   18.66    0.70
  -2   3  -6   16.70    0.68
  -2   3  -6   15.75    0.95
   2  -3   6   12.29    0.90
   2  -3   6   17.51    1.00
   2  -3   6   15.52    0.74
   2  -3   6   16.79    0.82
  -2   3  -7   90.41    1.90
  -2   3  -7  112.72    1.52
  -2   3  -7  107.64    2.06
   2  -3   7   87.53    1.89
   2  -3   7  103.71    2.06
   2  -3   7  102.85    1.50
   2  -3   7  109.59    1.59
  -2   3  -8   -0.23    0.58
  -2   3  -8    1.63    0.49
  -2   3  -8    2.04    0.53
  -2   3  -8    0.93    0.64
   2  -3   8    1.05    0.55
   2  -3   8    1.25    0.72
   2  -3   8    1.40    0.46
   2  -3   8    1.39    0.53
  -2   3  -9   59.80    1.54
  -2   3  -9   55.23    1.55
  -2   3  -9   54.60    1.85
   2  -3   9   47.56    1.70
   2  -3   9   54.74    1.16
   2  -3   9   38.92    1.12
  -2   3 -10   39.38    1.51
  -2   3 -10   30.05    1.56
  -2   3 -10   36.52    1.81
   2  -3  10   35.18    1.73
   2  -3  10   27.50    0.93
  -2   3 -11    2.98    0.82
  -2   3 -11    4.49    1.03
  -2   3 -12    7.27    1.03
  -2   3 -12    8.78    1.32
   2  -3  12    7.88    1.14
  -2   3 -13   -0.66    0.98
  -2   3 -13   -2.30    1.19
   2  -3  13    0.91    1.01
  -2   3 -14    7.14    1.40
  -2   3 -14    4.29    1.67
   2  -3  14    8.02    1.38
  -2   3 -15    0.56    1.54
  -2   3 -15    1.95    1.79
   2  -3  15    2.85    1.48
  -2   2  14    3.32    1.59
   2  -2 -14    5.44    1.85
   2  -2 -14    6.25    1.96
  -2   2  13    1.39    1.32
   2  -2 -13    2.21    1.59
   2  -2 -13    0.56    1.49
  -2   2  12   -2.28    1.10
   2  -2 -12   -0.20    1.29
   2  -2 -12   -0.29    1.21
  -2   2  11    6.79    1.16
   2  -2 -11    8.35    1.39
   2  -2 -11   10.26    1.33
  -2   2  10    8.53    1.15
   2  -2 -10    6.37    1.22
   2  -2 -10    6.13    1.09
  -2   2   9    7.26    0.97
  -2   2   9    5.84    1.07
   2  -2  -9    7.95    1.06
   2  -2  -9    7.40    0.96
  -2   2   8  110.37    2.31
  -2   2   8  105.87    2.25
   2  -2  -8  101.63    2.38
   2  -2  -8  113.89    2.53
   2  -2  -8  110.52    2.22
  -2   2   7    6.19    0.81
  -2   2   7    5.24    0.74
   2  -2  -7    3.58    0.78
   2  -2  -7    4.74    0.74
   2  -2  -7    5.00    0.87
   2  -2  -7    3.85    0.64
   2  -2  -7    5.03    0.56
   2  -2  -7    4.93    0.59
  -2   2   6   11.88    0.91
  -2   2   6   12.04    0.94
   2  -2  -6   14.21    1.03
   2  -2  -6   11.84    1.03
   2  -2  -6   12.16    1.17
   2  -2  -6   10.37    0.83
   2  -2  -6   11.52    0.81
  -2   2   5    7.89    0.76
  -2   2   5    8.00    0.75
   2  -2  -5    9.24    0.85
   2  -2  -5    9.39    0.85
   2  -2  -5   10.03    0.95
   2  -2  -5    8.04    0.68
   2  -2  -5    7.11    0.69
  -2   2   4   41.30    1.12
   2  -2  -4   41.18    1.12
   2  -2  -4   39.70    1.15
   2  -2  -4   42.91    1.22
   2  -2  -4   39.58    0.97
   2  -2  -4   43.22    0.99
  -2   2   3  136.41    1.75
   2  -2  -3  139.84    1.76
   2  -2  -3  138.65    1.77
   2  -2  -3  144.20    1.79
   2  -2  -3  139.78    1.54
   2  -2  -3  145.76    1.60
  -2   2   2   40.13    0.92
   2  -2  -2   41.09    0.93
   2  -2  -2   43.00    0.95
   2  -2  -2   39.82    0.78
   2  -2  -2   39.12    0.79
   2  -2  -2   42.16    0.93
  -2   2   1 2801.66   10.25
   2  -2  -1 2627.91   11.23
   2  -2  -1 2940.81    7.66
   2  -2  -1 2775.02    8.48
   2  -2  -1 3025.98    8.96
  -2   2   0 1026.15    3.94
  -2   2   0 1052.49    2.98
  -2   2   0  997.47    3.29
   2  -2   0 1025.65    2.96
   2  -2   0  989.35    3.27
   2  -2   0 1038.08    4.01
  -2   2  -1  860.38    3.63
  -2   2  -1  883.81    3.28
   2  -2   1  898.25    3.29
   2  -2   1  929.60    3.80
  -2   2  -2    1.61    0.31
  -2   2  -2    2.36    0.33
   2  -2   2    1.56    0.31
   2  -2   2    1.86    0.29
   2  -2   2    2.76    0.36
  -2   2  -3   24.00    0.79
  -2   2  -3   25.58    0.77
   2  -2   3   24.02    0.79
   2  -2   3   28.05    0.77
  -2   2  -4  189.15    2.08
  -2   2  -4  212.39    1.49
  -2   2  -4  223.31    2.24
   2  -2   4  190.52    2.11
   2  -2   4  235.20    1.56
   2  -2   4  235.77    2.28
   2  -2   4  244.35    1.99
  -2   2  -5  104.10    1.70
  -2   2  -5  120.00    1.36
  -2   2  -5  120.02    1.84
   2  -2   5  102.58    1.73
   2  -2   5  125.31    1.39
   2  -2   5  123.98    1.85
   2  -2   5  126.95    1.46
  -2   2  -6   92.67    1.73
  -2   2  -6  111.19    1.95
   2  -2   6   94.76    1.77
   2  -2   6  111.43    1.49
   2  -2   6  112.96    1.93
   2  -2   6  115.05    1.41
  -2   2  -7    1.16    0.51
  -2   2  -7    2.29    0.49
  -2   2  -7    3.20    0.65
   2  -2   7    2.58    0.52
   2  -2   7    1.82    0.41
   2  -2   7    3.30    0.67
   2  -2   7    3.13    0.44
  -2   2  -8  146.54    2.45
  -2   2  -8  173.43    2.32
  -2   2  -8  174.30    2.78
   2  -2   8  151.96    2.53
   2  -2   8  171.25    2.71
   2  -2   8  169.68    1.62
   2  -2   8  174.37    1.63
  -2   2  -9  113.97    2.10
  -2   2  -9  104.07    2.10
  -2   2  -9  108.26    2.42
   2  -2   9   99.29    2.26
  -2   2 -10   10.47    1.27
  -2   2 -10    8.29    1.06
  -2   2 -10   10.29    1.16
   2  -2  10    8.11    0.99
  -2   2 -11   39.11    1.79
  -2   2 -12   11.50    1.35
  -2   2 -12   11.14    1.48
   2  -2  12    7.67    1.20
  -2   2 -13    0.69    1.19
  -2   2 -13    2.55    1.42
   2  -2  13    1.00    1.08
  -2   2 -14   -2.35    1.31
  -2   2 -14    2.93    1.71
   2  -2  14    1.96    1.28
  -2   2 -15    4.57    1.70
  -2   2 -15    3.36    1.90
   2  -2  15    1.80    1.51
  -2   1  14    4.73    1.55
   2  -1 -14    4.44    1.72
   2  -1 -14    7.28    1.78
  -2   1  13    0.93    1.23
   2  -1 -13    2.04    1.41
   2  -1 -13    1.22    1.33
  -2   1  12    2.89    1.14
   2  -1 -12    1.90    1.13
  -2   1  11    1.14    0.93
   2  -1 -11    2.12    1.00
   2  -1 -11    2.75    1.00
  -2   1  10    0.34    0.74
   2  -1 -10    0.35    0.85
   2  -1 -10   -0.45    0.78
  -2   1   9   45.14    1.76
  -2   1   9   40.61    1.76
   2  -1  -9   43.89    1.79
   2  -1  -9   44.27    1.61
  -2   1   8    5.46    0.77
  -2   1   8    5.91    0.79
   2  -1  -8    6.12    0.77
   2  -1  -8    5.27    0.77
   2  -1  -8    6.01    0.92
   2  -1  -8    5.76    0.72
  -2   1   7   13.01    1.04
  -2   1   7   13.56    0.99
  -2   1   7   14.85    0.69
   2  -1  -7   13.32    1.01
   2  -1  -7   14.32    1.03
   2  -1  -7   17.06    1.28
   2  -1  -7   13.29    0.92
   2  -1  -7   14.56    0.76
  -2   1   6    0.63    0.45
  -2   1   6   -0.13    0.39
  -2   1   6    0.46    0.35
   2  -1  -6    1.14    0.42
   2  -1  -6    0.72    0.44
   2  -1  -6    0.60    0.58
   2  -1  -6    0.61    0.40
   2  -1  -6    0.13    0.37
  -2   1   5   15.60    0.87
  -2   1   5   16.03    0.67
   2  -1  -5   16.78    0.89
   2  -1  -5   15.29    0.84
   2  -1  -5   17.76    1.00
   2  -1  -5   16.20    0.70
   2  -1  -5   16.16    0.68
  -2   1   4   -0.05    0.28
  -2   1   4    0.48    0.37
  -2   1   4    0.13    0.26
  -2   1   4    0.34    0.30
   2  -1  -4    0.11    0.31
   2  -1  -4    0.42    0.30
   2  -1  -4    0.44    0.26
   2  -1  -4    0.00    0.31
  -2   1   3  315.84    2.49
  -2   1   3  308.70    2.50
  -2   1   3  300.45    1.71
  -2   1   3  312.04    2.08
   2  -1  -3  320.93    2.50
   2  -1  -3  291.66    1.70
   2  -1  -3  302.62    2.04
  -2   1   2 2497.60   10.76
  -2   1   2 2631.15    7.69
  -2   1   2 2575.21    7.67
   2  -1  -2 2538.57    9.09
   2  -1  -2 2423.74    6.23
   2  -1  -2 2406.21    6.78
   2  -1  -2 2547.56    7.14
  -2   1   1 1916.61    4.69
  -2   1   1 1773.82    4.57
  -2   1   1 1823.49    5.43
   2  -1  -1 1839.49    7.74
   2  -1  -1 1818.26    7.51
   2  -1  -1 1878.99    5.53
   2  -1  -1 1756.21    3.80
   2  -1  -1 1922.57    5.52
  -2   1   0  101.40    1.19
  -2   1   0  108.18    1.04
  -2   1   0  101.58    0.80
  -2   1   0  105.57    1.24
   2  -1   0  102.13    1.22
   2  -1   0  105.50    1.04
   2  -1   0  101.86    0.80
   2  -1   0  109.05    1.26
  -2   1  -1   37.20    0.78
  -2   1  -1   36.43    0.63
  -2   1  -1   36.52    0.67
  -2   1  -1   42.30    0.83
   2  -1   1   35.63    0.78
   2  -1   1   34.66    0.62
   2  -1   1   37.19    0.65
   2  -1   1   38.98    0.83
  -2   1  -2   38.25    0.82
  -2   1  -2   36.65    0.66
  -2   1  -2   41.72    0.83
  -2   1  -2   43.59    0.83
   2  -1   2   37.90    0.67
   2  -1   2   41.64    0.80
   2  -1   2   41.43    0.82
  -2   1  -3    3.06    0.38
  -2   1  -3    2.82    0.31
  -2   1  -3    3.33    0.39
  -2   1  -3    3.27    0.37
   2  -1   3    2.69    0.36
   2  -1   3    3.00    0.32
   2  -1   3    2.76    0.35
   2  -1   3    3.32    0.36
  -2   1  -4   24.28    0.83
  -2   1  -4   29.22    0.80
  -2   1  -4   29.90    0.96
  -2   1  -4   30.24    0.77
   2  -1   4   25.67    0.89
   2  -1   4   29.24    0.92
   2  -1   4   30.97    0.74
  -2   1  -5   43.10    1.11
  -2   1  -5   49.19    1.09
  -2   1  -5   50.66    1.29
  -2   1  -5   52.90    0.96
   2  -1   5   41.97    1.16
   2  -1   5   47.64    1.05
   2  -1   5   52.88    1.28
   2  -1   5   52.98    0.91
  -2   1  -6   82.70    1.62
  -2   1  -6  102.39    1.65
  -2   1  -6  101.91    1.88
  -2   1  -6  104.08    1.23
   2  -1   6   84.03    1.66
   2  -1   6  100.52    1.61
   2  -1   6   98.90    1.84
   2  -1   6  101.91    1.18
  -2   1  -7   16.21    1.05
  -2   1  -7   23.59    1.11
  -2   1  -7   22.68    1.21
   2  -1   7   18.24    1.04
   2  -1   7   21.17    0.95
   2  -1   7   22.66    1.24
  -2   1  -8   56.15    1.76
  -2   1  -8   64.26    1.72
  -2   1  -8   67.71    1.91
   2  -1   8   60.65    1.72
   2  -1   8   63.49    1.58
   2  -1   8   65.95    1.88
  -2   1  -9   38.71    1.78
  -2   1  -9   47.56    1.80
  -2   1  -9   46.29    1.83
   2  -1   9   44.28    1.64
   2  -1   9   51.04    1.61
  -2   1 -10    2.84    0.94
   2  -1  10    5.14    0.91
   2  -1  10    3.26    0.73
  -2   1 -11   82.80    2.36
  -2   1 -11   84.78    2.65
   2  -1  11   75.83    2.51
  -2   1 -12    1.88    1.15
   2  -1  12    1.86    0.95
  -2   1 -13   10.08    1.53
  -2   1 -13    7.86    1.59
   2  -1  13    9.08    1.36
  -2   1 -14    1.11    1.45
  -2   1 -14    2.12    1.66
   2  -1  14   -0.65    1.30
  -2   1 -15    1.60    1.80
  -2   1 -15    6.93    2.09
   2  -1  15    2.70    1.60
  -2   0  15    0.36    1.66
   2   0 -15    2.40    1.94
   2   0 -15    3.89    1.95
  -2   0  14    4.55    1.49
   2   0 -14    4.22    1.53
   2   0 -14    3.58    1.58
  -2   0  13    7.67    1.38
   2   0 -13    9.50    1.47
   2   0 -13   17.92    2.19
  -2   0  12    0.54    0.96
   2   0 -12   -1.85    1.02
   2   0 -12   -0.32    0.98
   2   0 -11    8.60    1.14
  -2   0  10    4.70    0.96
  -2   0  10    7.53    1.07
   2   0 -10    4.59    0.94
   2   0 -10    5.72    0.91
  -2   0   9   14.26    1.19
  -2   0   9   16.50    1.34
   2   0  -9   15.46    1.33
   2   0  -9   12.61    1.13
  -2   0   8    6.13    0.77
  -2   0   8    6.60    0.78
   2   0  -8    6.49    0.79
   2   0  -8    5.83    0.76
   2   0  -8    7.36    0.97
   2   0  -8    5.16    0.66
   2   0  -8    7.14    0.70
  -2   0   7    7.30    0.86
  -2   0   7    7.43    0.69
  -2   0   7    6.97    0.63
   2   0  -7    8.07    0.96
   2   0  -7    7.65    0.92
   2   0  -7    6.34    0.75
   2   0  -7    7.52    0.68
  -2   0   6  147.49    2.17
  -2   0   6  152.49    2.22
  -2   0   6  144.65    1.74
  -2   0   6  147.29    1.50
   2   0  -6  145.45    2.15
   2   0  -6  149.21    2.19
   2   0  -6  139.86    1.71
   2   0  -6  138.37    1.47
  -2   0   5   -0.33    0.38
  -2   0   5   -0.16    0.39
  -2   0   5    0.40    0.31
  -2   0   5   -0.02    0.31
   2   0  -5    0.26    0.34
   2   0  -5   -0.11    0.30
   2   0  -5    0.34    0.33
   2   0  -5   -0.11    0.33
  -2   0   4  230.84    2.26
  -2   0   4  233.59    2.27
  -2   0   4  219.71    1.54
  -2   0   4  230.81    1.85
   2   0  -4  236.79    2.27
   2   0  -4  212.43    1.53
   2   0  -4  221.57    1.81
  -2   0   3   18.37    0.42
  -2   0   3   18.48    0.64
   2   0  -3   19.20    0.71
   2   0  -3   19.11    0.44
   2   0  -3   19.68    0.67
  -2   0   2   -0.10    0.27
  -2   0   2   -0.17    0.25
   2   0  -2   -0.23    0.25
   2   0  -2   -0.27    0.25
  -2   0   1    7.01    0.48
  -2   0   1    4.32    0.46
   2   0  -1    4.76    0.39
   2   0  -1    6.38    0.49
   2   0  -1    4.20    0.48
  -2   0   0   63.15    0.88
  -2   0   0   61.52    0.94
  -2   0   0   60.53    0.67
  -2   0   0   62.33    1.02
   2   0   0   61.68    0.87
   2   0   0   64.79    0.99
   2   0   0   62.95    0.67
   2   0   0   62.16    1.03
  -2   0  -1    6.95    0.41
  -2   0  -1    7.83    0.46
  -2   0  -1    7.22    0.41
  -2   0  -1    7.04    0.49
   2   0   1    7.25    0.38
   2   0   1    6.44    0.47
   2   0   1    7.99    0.39
   2   0   1    8.32    0.48
  -2   0  -2    0.33    0.21
  -2   0  -2    0.83    0.27
  -2   0  -2   -0.30    0.25
  -2   0  -2    0.13    0.24
   2   0   2    0.30    0.23
   2   0   2    0.29    0.22
   2   0   2   -0.17    0.22
  -2   0  -3   88.96    1.25
  -2   0  -3  100.13    1.45
  -2   0  -3  101.39    1.25
   2   0   3   93.75    1.35
   2   0   3  102.35    1.43
   2   0   3  103.16    1.23
  -2   0  -4    3.26    0.44
  -2   0  -4    3.77    0.46
  -2   0  -4    4.15    0.51
  -2   0  -4    3.94    0.45
   2   0   4    3.10    0.43
   2   0   4    3.53    0.44
   2   0   4    5.36    0.56
   2   0   4    4.27    0.42
  -2   0  -5   39.81    1.13
  -2   0  -5   45.64    1.23
  -2   0  -5   47.79    1.31
  -2   0  -5   47.95    0.95
   2   0   5   38.85    1.11
   2   0   5   42.73    1.16
   2   0   5   47.58    1.27
   2   0   5   47.11    0.89
  -2   0  -6  103.11    1.81
  -2   0  -6  113.11    1.94
  -2   0  -6  118.23    2.10
  -2   0  -6  119.28    1.33
   2   0   6  100.91    1.77
   2   0   6  112.92    1.92
   2   0   6  118.30    2.07
   2   0   6  117.34    1.29
  -2   0  -7   38.84    1.44
  -2   0  -7   40.98    1.49
  -2   0  -7   42.43    1.53
   2   0   7   40.98    1.36
   2   0   7   45.75    1.40
   2   0   7   43.70    1.54
  -2   0  -8   16.01    1.36
  -2   0  -8   16.05    1.40
  -2   0  -8   18.55    1.32
   2   0   8   15.92    1.13
   2   0   8   15.66    1.10
  -2   0  -9    6.89    1.10
  -2   0  -9   11.90    1.43
   2   0   9    9.82    1.19
   2   0   9    7.92    0.92
   2   0  10   15.20    1.46
   2   0  10   17.17    1.42
  -2   0 -11    0.69    1.08
   2   0  11    1.13    0.94
  -2   0 -12    4.97    1.36
   2   0  12    4.96    1.14
  -2   0 -13    5.66    1.49
  -2   0 -13    4.82    1.55
   2   0  13    3.63    1.21
  -2   0 -14    6.70    1.81
  -2   0 -14    9.03    1.94
   2   0  14    5.57    1.52
  -2  -1  15    0.86    1.55
   2   1 -15   -1.90    1.67
   2   1 -15   -1.44    1.76
  -2  -1  14    5.59    1.49
   2   1 -14    5.18    1.47
   2   1 -14    4.04    1.51
  -2  -1  13    0.02    1.12
   2   1 -13    0.71    1.17
  -2  -1  12   11.46    1.30
   2   1 -12   16.05    1.95
   2   1 -12   14.79    1.78
   2   1 -11   19.78    1.76
   2   1 -11   21.08    1.66
  -2  -1  10   82.11    2.28
  -2  -1  10   84.79    2.24
   2   1 -10   88.83    2.35
   2   1 -10   90.09    2.13
  -2  -1   9    2.72    0.65
  -2  -1   9    3.58    0.85
   2   1  -9    3.61    0.73
   2   1  -9    4.30    0.69
   2   1  -9    4.45    0.57
  -2  -1   8  120.79    2.28
  -2  -1   8  133.17    2.36
  -2  -1   8  125.84    2.04
  -2  -1   8  125.91    1.54
   2   1  -8  121.99    2.28
   2   1  -8  125.23    2.28
   2   1  -8  121.09    1.94
   2   1  -8  116.86    1.53
  -2  -1   7  114.47    2.07
  -2  -1   7  124.61    2.15
  -2  -1   7  119.53    1.79
  -2  -1   7  117.61    1.50
   2   1  -7  114.65    2.03
   2   1  -7  117.89    2.08
   2   1  -7  114.24    1.71
   2   1  -7  107.35    1.53
  -2  -1   6   46.57    1.31
  -2  -1   6   50.41    1.37
  -2  -1   6   47.41    1.00
   2   1  -6   50.47    1.32
   2   1  -6   48.69    1.33
   2   1  -6   46.53    1.04
   2   1  -6   43.53    1.09
  -2  -1   5   22.13    0.91
  -2  -1   5   24.37    0.98
  -2  -1   5   23.05    0.78
  -2  -1   5   21.65    0.76
   2   1  -5   24.49    0.90
   2   1  -5   22.10    0.74
   2   1  -5   21.57    0.85
  -2  -1   4    4.15    0.47
  -2  -1   4    4.65    0.53
  -2  -1   4    5.21    0.48
  -2  -1   4    3.43    0.45
   2   1  -4    4.58    0.53
   2   1  -4    4.12    0.46
   2   1  -4    4.90    0.45
   2   1  -4    3.73    0.47
  -2  -1   3    3.69    0.38
  -2  -1   3    4.49    0.56
  -2  -1   3    3.54    0.36
  -2  -1   3    5.27    0.51
   2   1  -3    4.06    0.45
   2   1  -3    4.67    0.52
   2   1  -3    3.77    0.34
   2   1  -3    4.24    0.48
  -2  -1   2   45.35    0.84
  -2  -1   2   41.58    0.64
  -2  -1   2   40.82    0.93
   2   1  -2   44.38    0.82
   2   1  -2   42.63    0.95
   2   1  -2   43.00    0.63
   2   1  -2   41.99    0.94
  -2  -1   1   30.78    0.82
  -2  -1   1   30.19    0.60
   2   1  -1   31.40    0.63
   2   1  -1   30.45    0.83
   2   1  -1   29.07    0.82
  -2  -1   0   16.34    0.76
  -2  -1   0   19.37    0.59
  -2  -1   0   19.41    0.58
  -2  -1   0   17.09    0.68
   2   1   0   18.68    0.49
   2   1   0   19.05    0.49
   2   1   0   17.98    0.69
   2   1   0   18.46    0.68
  -2  -1  -1   50.37    0.73
  -2  -1  -1   47.74    1.05
  -2  -1  -1   49.55    1.01
   2   1   1   44.71    0.71
   2   1   1   45.61    1.01
   2   1   1   52.36    0.94
   2   1   1   52.65    1.01
  -2  -1  -2   25.90    0.64
  -2  -1  -2   23.70    0.83
  -2  -1  -2   24.22    0.81
  -2  -1  -2   22.83    0.78
   2   1   2   23.11    0.64
   2   1   2   23.10    0.83
   2   1   2   25.95    0.80
   2   1   2   25.64    0.80
  -2  -1  -3  213.24    1.79
  -2  -1  -3  213.27    2.28
  -2  -1  -3  223.22    2.31
  -2  -1  -3  223.90    2.00
   2   1   3  198.73    1.75
   2   1   3  220.85    2.34
   2   1   3  237.55    2.36
   2   1   3  227.97    2.01
  -2  -1  -4   32.21    1.07
  -2  -1  -4   32.34    1.12
  -2  -1  -4   32.96    0.89
   2   1   4   27.87    0.87
   2   1   4   31.21    1.07
   2   1   4   33.88    1.11
   2   1   4   32.67    0.89
  -2  -1  -5  125.80    1.79
  -2  -1  -5  137.07    2.13
  -2  -1  -5  145.30    2.26
  -2  -1  -5  141.52    1.61
   2   1   5  132.90    1.82
   2   1   5  139.64    2.15
   2   1   5  144.22    2.23
   2   1   5  139.01    1.60
  -2  -1  -6  129.80    2.02
  -2  -1  -6  136.93    2.32
  -2  -1  -6  146.23    2.44
   2   1   6  136.39    2.00
   2   1   6  136.83    2.31
   2   1   6  146.30    2.43
   2   1   6  135.59    1.57
  -2  -1  -7    0.32    0.70
  -2  -1  -7    1.99    0.73
  -2  -1  -7    0.31    0.59
   2   1   7    0.27    0.49
   2   1   7    0.46    0.52
   2   1   7   -0.01    0.61
   2   1   7    0.58    0.47
  -2  -1  -8    0.26    0.87
  -2  -1  -8    0.79    0.76
   2   1   8   -0.46    0.58
   2   1   8   -0.46    0.62
  -2  -1  -9   12.50    1.39
  -2  -1  -9   17.29    1.69
   2   1   9   16.39    1.38
   2   1   9   15.11    1.36
  -2  -1 -10   -0.51    0.95
   2   1  10    1.00    0.80
   2   1  10   -0.86    0.77
  -2  -1 -11    9.27    1.36
   2   1  11    9.66    1.20
  -2  -1 -12    6.28    1.50
   2   1  12    8.85    1.28
   2   1  12    6.59    1.33
  -2  -1 -13    6.61    1.77
   2   1  13    4.92    1.55
  -2  -2  15    2.25    1.73
   2   2 -15    0.28    1.69
   2   2 -15    3.05    1.71
  -2  -2  14   -1.22    1.22
   2   2 -14    1.41    1.42
   2   2 -14    2.69    1.41
  -2  -2  13    3.12    1.19
   2   2 -13    3.35    1.24
   2   2 -13    5.15    1.22
  -2  -2  12   10.20    1.31
   2   2 -12   10.53    1.29
   2   2 -12   10.05    1.25
  -2  -2  11   -0.48    1.13
  -2  -2  11   -0.34    0.55
   2   2 -11   -1.89    0.79
   2   2 -11    0.57    0.79
   2   2 -11   -0.31    0.60
  -2  -2  10   94.03    2.39
  -2  -2  10   96.25    2.35
  -2  -2  10   75.67    1.42
   2   2 -10  100.45    2.40
   2   2 -10  101.59    2.18
   2   2 -10   91.62    1.63
  -2  -2   9   10.30    1.12
  -2  -2   9    8.99    1.04
  -2  -2   9   10.75    1.34
  -2  -2   9   10.50    0.83
   2   2  -9   11.54    1.19
   2   2  -9    9.93    1.05
   2   2  -9    8.03    0.96
  -2  -2   8   58.30    1.66
  -2  -2   8   62.67    1.86
  -2  -2   8   60.75    1.61
  -2  -2   8   59.41    1.33
   2   2  -8   54.64    1.68
   2   2  -8   61.25    1.68
   2   2  -8   58.56    1.47
   2   2  -8   57.75    1.36
  -2  -2   7   42.41    1.36
  -2  -2   7   45.74    1.46
  -2  -2   7   42.65    1.29
  -2  -2   7   43.46    1.16
   2   2  -7   41.81    1.39
   2   2  -7   44.29    1.40
   2   2  -7   41.01    1.14
   2   2  -7   43.88    1.20
  -2  -2   6  333.09    3.12
  -2  -2   6  362.76    3.26
  -2  -2   6  343.65    2.69
  -2  -2   6  325.65    2.75
   2   2  -6  342.36    3.14
   2   2  -6  349.22    3.25
   2   2  -6  331.54    2.64
   2   2  -6  332.02    2.78
  -2  -2   5  144.62    1.94
  -2  -2   5  165.11    2.14
  -2  -2   5  140.47    1.86
   2   2  -5  153.34    1.99
   2   2  -5  150.82    2.07
   2   2  -5  142.46    1.63
   2   2  -5  144.70    1.88
  -2  -2   4    0.00    0.31
  -2  -2   4   -0.05    0.36
  -2  -2   4    0.19    0.31
  -2  -2   4   -0.08    0.32
   2   2  -4    0.13    0.34
   2   2  -4    0.26    0.37
   2   2  -4   -0.29    0.35
  -2  -2   3   55.00    1.22
  -2  -2   3   53.73    0.99
  -2  -2   3   49.74    1.16
   2   2  -3   56.04    1.01
   2   2  -3   52.56    1.19
   2   2  -3   54.34    0.97
   2   2  -3   51.99    1.16
  -2  -2   2    9.48    0.52
  -2  -2   2    8.74    0.68
  -2  -2   2    9.36    0.59
  -2  -2   2    7.64    0.65
   2   2  -2    9.26    0.49
   2   2  -2    9.23    0.66
   2   2  -2   10.00    0.54
   2   2  -2    8.02    0.68
  -2  -2   1  225.59    2.25
  -2  -2   1  236.13    2.00
  -2  -2   1  215.94    2.23
   2   2  -1  236.43    1.42
   2   2  -1  240.74    1.43
   2   2  -1  210.13    2.19
   2   2  -1  225.16    1.98
   2   2  -1  224.67    2.26
  -2  -2   0  106.24    1.62
  -2  -2   0  107.69    1.47
  -2  -2   0  104.63    1.60
   2   2   0   95.29    1.55
   2   2   0  105.95    1.57
  -2  -2  -1   16.85    0.85
  -2  -2  -1   17.74    0.77
  -2  -2  -1   17.61    0.82
  -2  -2  -1   17.44    0.81
   2   2   1   15.82    0.81
   2   2   1   16.21    0.79
  -2  -2  -2  612.54    2.37
  -2  -2  -2  608.76    4.05
  -2  -2  -2  629.38    3.99
  -2  -2  -2  627.08    3.76
   2   2   2  567.61    2.30
   2   2   2  568.78    3.95
   2   2   2  643.65    3.98
   2   2   2  612.09    3.67
  -2  -2  -3  134.92    1.40
  -2  -2  -3  134.96    2.10
  -2  -2  -3  142.10    2.11
  -2  -2  -3  138.69    1.84
   2   2   3  135.65    1.40
   2   2   3  129.90    2.06
   2   2   3  152.48    2.15
   2   2   3  139.05    1.83
  -2  -2  -4  133.81    1.61
  -2  -2  -4  135.83    2.22
  -2  -2  -4  147.31    2.29
  -2  -2  -4  138.33    1.84
   2   2   4  138.37    1.58
   2   2   4  139.24    2.25
   2   2   4  148.72    2.28
   2   2   4  133.01    1.81
  -2  -2  -5   17.01    1.01
  -2  -2  -5   19.97    1.19
  -2  -2  -5   18.00    0.92
   2   2   5   17.41    0.86
   2   2   5   20.52    1.15
   2   2   5   21.47    1.23
   2   2   5   19.55    0.98
  -2  -2  -6    3.31    0.72
  -2  -2  -6    3.13    0.74
  -2  -2  -6    2.57    0.71
  -2  -2  -6    3.61    0.59
   2   2   6    4.30    0.60
   2   2   6    2.72    0.67
   2   2   6    2.88    0.74
   2   2   6    2.60    0.65
  -2  -2  -7  106.60    2.15
  -2  -2  -7  122.19    2.63
  -2  -2  -7  118.09    1.70
   2   2   7  119.50    2.07
   2   2   7  114.14    2.49
   2   2   7   81.01    1.55
  -2  -2  -8    0.03    0.99
  -2  -2  -8    2.98    0.90
  -2  -2  -8    1.33    0.59
   2   2   8    1.23    0.68
   2   2   8    1.73    0.83
   2   2   8    0.92    0.71
  -2  -2  -9   39.70    2.33
  -2  -2  -9   46.21    2.19
   2   2   9   45.86    1.75
   2   2   9   43.29    2.00
  -2  -2 -10    9.39    1.44
   2   2  10   13.39    1.61
   2   2  10   10.96    1.26
  -2  -2 -11    6.01    1.49
   2   2  11    3.84    1.23
  -2  -2 -12    0.42    1.46
   2   2  12    1.90    1.28
   2   2  12    2.21    1.37
  -2  -2 -13    5.68    1.99
   2   2  13    9.84    1.77
   2   2  13    9.92    1.86
  -2  -3  15    3.65    1.65
   2   3 -15    4.02    1.66
   2   3 -15    6.00    1.66
  -2  -3  14    0.87    1.35
   2   3 -14   -1.98    1.27
   2   3 -14    1.69    1.34
  -2  -3  13    2.54    1.22
   2   3 -13    1.00    1.16
   2   3 -13   -0.11    1.14
  -2  -3  12   16.51    1.83
  -2  -3  12   13.52    1.15
   2   3 -12   14.42    1.63
   2   3 -12   14.84    1.43
  -2  -3  11    4.05    0.74
   2   3 -11    4.04    0.98
   2   3 -11    3.59    0.91
   2   3 -11    5.60    0.88
  -2  -3  10   25.41    1.58
  -2  -3  10   21.98    1.88
  -2  -3  10   22.91    1.23
   2   3 -10   25.72    1.62
   2   3 -10   25.48    1.45
   2   3 -10   24.20    1.30
  -2  -3   9   23.95    1.37
  -2  -3   9   27.84    1.78
  -2  -3   9   23.12    1.61
  -2  -3   9   22.80    1.15
   2   3  -9   24.21    1.45
   2   3  -9   21.86    1.25
   2   3  -9   23.56    1.30
  -2  -3   8   20.13    1.19
  -2  -3   8   21.43    1.39
  -2  -3   8   18.08    1.31
  -2  -3   8   18.97    1.07
   2   3  -8   21.35    1.42
   2   3  -8   19.15    1.25
   2   3  -8   18.43    1.06
   2   3  -8   17.62    1.17
  -2  -3   7  129.82    2.17
  -2  -3   7  137.24    2.32
  -2  -3   7  134.92    2.09
  -2  -3   7  120.48    1.97
   2   3  -7  127.52    2.23
   2   3  -7  133.93    2.26
   2   3  -7  126.90    1.94
   2   3  -7  131.69    2.09
  -2  -3   6   80.60    1.62
  -2  -3   6   90.66    1.84
  -2  -3   6   86.56    1.63
  -2  -3   6   79.22    1.63
   2   3  -6   82.17    1.72
   2   3  -6   87.96    1.80
   2   3  -6   82.20    1.53
   2   3  -6   81.54    1.70
  -2  -3   5   18.28    0.89
  -2  -3   5   19.50    1.06
  -2  -3   5   18.53    0.94
  -2  -3   5   16.35    0.90
   2   3  -5   18.68    0.93
   2   3  -5   17.67    0.96
   2   3  -5   18.49    0.85
   2   3  -5   18.09    0.98
  -2  -3   4   31.25    0.94
  -2  -3   4   31.13    1.15
  -2  -3   4   29.93    1.04
  -2  -3   4   27.52    1.07
   2   3  -4   30.01    0.94
   2   3  -4   29.55    1.10
   2   3  -4   29.34    0.94
   2   3  -4   29.29    1.06
  -2  -3   3   15.74    0.69
  -2  -3   3   15.81    0.90
  -2  -3   3   16.35    0.85
  -2  -3   3   13.62    0.87
   2   3  -3   14.82    0.67
   2   3  -3   15.15    0.88
   2   3  -3   14.89    0.74
   2   3  -3   16.16    0.91
  -2  -3   2   -0.27    0.26
  -2  -3   2    0.77    0.44
  -2  -3   2    0.79    0.43
  -2  -3   2   -0.23    0.40
   2   3  -2   -0.08    0.26
   2   3  -2    0.33    0.37
   2   3  -2    0.25    0.29
   2   3  -2    0.60    0.44
  -2  -3   1   34.24    1.12
  -2  -3   1   33.93    1.12
  -2  -3   1   30.46    1.11
   2   3  -1   31.47    1.10
   2   3  -1   32.06    0.98
   2   3  -1   33.96    1.14
  -2  -3   0   49.12    1.31
  -2  -3   0   48.30    1.25
  -2  -3   0   50.22    1.34
  -2  -3   0   45.87    1.29
   2   3   0   44.64    1.27
   2   3   0   49.26    1.28
  -2  -3  -1   10.96    0.90
  -2  -3  -1   12.50    0.85
  -2  -3  -1   10.82    0.90
  -2  -3  -1   10.15    0.86
   2   3   1   10.06    0.85
   2   3   1   10.39    0.86
  -2  -3  -2   21.42    1.15
  -2  -3  -2   21.25    1.11
  -2  -3  -2   23.12    1.18
  -2  -3  -2   18.63    0.98
   2   3   2   20.04    1.04
   2   3   2   19.79    1.04
  -2  -3  -3   30.77    1.37
  -2  -3  -3   31.17    1.30
  -2  -3  -3   35.18    1.49
  -2  -3  -3   32.34    1.20
   2   3   3   31.17    1.26
  -2  -3  -4   48.94    1.10
  -2  -3  -4   47.82    1.68
  -2  -3  -4   51.81    1.68
  -2  -3  -4   53.08    1.81
  -2  -3  -4   54.04    1.45
   2   3   4   50.39    1.62
   2   3   4   52.15    1.51
  -2  -3  -5    8.43    0.97
  -2  -3  -5   10.25    1.06
  -2  -3  -5    9.62    1.01
   2   3   5   10.42    0.77
   2   3   5    7.00    0.82
   2   3   5    9.70    1.13
  -2  -3  -6   73.75    1.73
  -2  -3  -6   81.94    2.26
  -2  -3  -6   80.63    1.77
   2   3   6   83.41    1.58
   2   3   6   78.65    2.20
   2   3   6   57.18    1.67
  -2  -3  -7    6.56    1.05
  -2  -3  -7    7.94    1.12
  -2  -3  -7    8.61    0.89
   2   3   7    6.43    0.76
   2   3   7    7.64    1.04
   2   3   7    5.94    0.95
  -2  -3  -8    4.28    1.25
  -2  -3  -8    7.75    1.22
  -2  -3  -8    8.20    0.90
   2   3   8    6.24    0.84
   2   3   8    5.53    0.94
   2   3   8    6.90    1.08
  -2  -3  -9    8.90    1.64
  -2  -3  -9   13.56    1.51
   2   3   9   13.04    1.44
   2   3   9   14.73    1.83
  -2  -3 -10    3.46    1.31
   2   3  10    2.91    1.02
   2   3  10    3.33    1.15
  -2  -3 -11    3.53    1.60
   2   3  11   -1.36    1.28
  -2  -3 -12   -2.00    1.82
   2   3  12    0.73    1.48
   2   3  12   -0.04    1.58
  -2  -4  15    8.52    1.85
   2   4 -15    5.52    1.79
   2   4 -15    5.38    1.73
  -2  -4  14    4.13    1.45
   2   4 -14    2.02    1.42
   2   4 -14    3.05    1.44
  -2  -4  13    6.78    1.37
  -2  -4  13    4.16    0.97
   2   4 -13    6.44    1.40
   2   4 -13    5.42    1.29
  -2  -4  12    1.04    1.09
  -2  -4  12   -0.41    0.88
   2   4 -12    3.28    0.99
   2   4 -12    0.98    1.06
  -2  -4  11    8.43    1.03
   2   4 -11    8.19    1.09
   2   4 -11    8.39    1.07
   2   4 -11    7.65    1.12
  -2  -4  10   26.09    1.64
  -2  -4  10   22.60    2.10
  -2  -4  10   25.69    1.42
   2   4 -10   26.19    1.65
   2   4 -10   23.86    1.53
   2   4 -10   23.12    1.52
  -2  -4   9   18.33    1.37
  -2  -4   9   16.77    1.71
  -2  -4   9   18.76    1.74
  -2  -4   9   17.23    1.23
   2   4  -9   20.25    1.46
   2   4  -9   19.04    1.34
   2   4  -9   16.92    1.39
  -2  -4   8   81.75    1.97
  -2  -4   8   82.10    2.16
  -2  -4   8   80.92    2.09
  -2  -4   8   75.75    1.87
   2   4  -8   72.59    2.11
   2   4  -8   87.62    2.09
   2   4  -8   82.54    1.88
   2   4  -8   74.15    1.94
  -2  -4   7    4.47    0.67
  -2  -4   7    6.91    0.88
  -2  -4   7    5.79    0.84
  -2  -4   7    5.16    0.77
   2   4  -7    3.69    0.82
   2   4  -7    4.62    0.75
   2   4  -7    6.34    0.75
   2   4  -7    5.24    0.85
  -2  -4   6    0.42    0.47
  -2  -4   6    0.78    0.63
  -2  -4   6    1.18    0.64
  -2  -4   6   -0.96    0.51
   2   4  -6    0.46    0.61
   2   4  -6    0.83    0.55
   2   4  -6    0.68    0.51
   2   4  -6    0.78    0.68
  -2  -4   5   31.16    1.05
  -2  -4   5   34.62    1.41
  -2  -4   5   32.78    1.31
  -2  -4   5   28.37    1.25
   2   4  -5   29.31    1.18
   2   4  -5   31.54    1.29
   2   4  -5   30.72    1.15
   2   4  -5   28.21    1.30
  -2  -4   4    1.13    0.39
  -2  -4   4    1.36    0.62
  -2  -4   4    1.25    0.60
  -2  -4   4    1.27    0.55
   2   4  -4    0.60    0.48
   2   4  -4    0.69    0.45
   2   4  -4    0.85    0.54
  -2  -4   3   55.79    1.01
  -2  -4   3   51.38    1.48
  -2  -4   3   53.45    1.52
  -2  -4   3   47.54    1.46
   2   4  -3   48.03    0.97
   2   4  -3   50.29    1.44
   2   4  -3   53.45    1.37
   2   4  -3   50.39    1.52
  -2  -4   2   21.98    1.13
  -2  -4   2   22.37    1.20
  -2  -4   2   20.65    1.10
   2   4  -2   19.55    1.07
   2   4  -2   21.67    0.98
   2   4  -2   21.05    1.15
  -2  -4   1   16.43    1.09
  -2  -4   1   18.11    1.19
  -2  -4   1   15.76    1.03
   2   4  -1   16.12    0.99
   2   4  -1   16.03    0.92
   2   4  -1   14.76    1.00
  -2  -4   0    2.21    0.60
  -2  -4   0    1.47    0.55
  -2  -4   0    4.09    0.75
  -2  -4   0    2.31    0.60
   2   4   0    2.12    0.59
   2   4   0    1.65    0.59
  -2  -4  -1    2.68    0.58
  -2  -4  -1    1.97    0.60
  -2  -4  -1    1.30    0.67
  -2  -4  -1    2.78    0.68
   2   4   1    1.77    0.59
   2   4   1    1.08    0.67
  -2  -4  -2   93.21    2.08
  -2  -4  -2   98.21    2.15
  -2  -4  -2   93.91    2.17
  -2  -4  -2   95.87    2.02
   2   4   2   92.05    2.10
   2   4   2   97.29    2.09
  -2  -4  -3   29.38    1.44
  -2  -4  -3   24.76    1.31
   2   4   3   23.85    1.36
   2   4   3   23.43    1.47
  -2  -4  -4    4.87    0.93
  -2  -4  -4    4.34    0.85
   2   4   4    3.47    0.83
   2   4   4    4.33    0.95
  -2  -4  -5   28.20    1.76
  -2  -4  -5   31.93    1.57
   2   4   5   31.15    1.66
   2   4   5   29.08    1.75
  -2  -4  -6    0.86    0.83
  -2  -4  -6    0.64    0.89
  -2  -4  -6    2.34    0.88
   2   4   6    0.75    0.53
   2   4   6    0.70    0.83
   2   4   6    1.66    1.07
  -2  -4  -7    3.45    1.09
  -2  -4  -7    3.62    1.14
  -2  -4  -7    6.19    1.05
   2   4   7    3.06    0.73
   2   4   7    3.66    1.09
   2   4   7    3.56    1.29
  -2  -4  -8   -0.13    1.24
  -2  -4  -8    1.93    1.02
   2   4   8    0.91    0.77
   2   4   8    2.26    1.05
  -2  -4  -9    5.89    1.50
  -2  -4  -9   11.13    1.22
   2   4   9    6.25    1.09
   2   4   9    8.61    1.46
  -2  -4 -10    3.35    1.76
   2   4  10    2.70    1.39
  -2  -4 -11    1.32    1.88
   2   4  11   -4.38    1.62
  -2  -5  15    7.76    1.93
   2   5 -15    9.24    1.91
   2   5 -15   10.14    1.89
  -2  -5  14    2.10    1.59
   2   5 -14    1.43    1.54
   2   5 -14    0.95    1.45
  -2  -5  13   12.62    1.59
  -2  -5  13   10.41    1.37
   2   5 -13   18.75    2.29
   2   5 -13   13.39    1.58
  -2  -5  12   29.17    2.21
  -2  -5  12   18.92    1.76
   2   5 -12   24.96    2.08
  -2  -5  11   29.48    1.77
   2   5 -11   32.95    2.02
   2   5 -11   32.33    1.95
  -2  -5  10    3.66    0.96
  -2  -5  10    4.89    0.98
   2   5 -10    3.51    0.97
   2   5 -10    5.81    1.03
  -2  -5   9   39.15    1.75
  -2  -5   9   37.94    1.67
   2   5  -9   39.34    1.82
   2   5  -9   42.93    1.80
  -2  -5   8    2.76    0.79
  -2  -5   8    3.83    1.05
  -2  -5   8    1.89    1.08
  -2  -5   8    2.36    0.82
   2   5  -8    2.79    1.07
   2   5  -8    2.49    0.85
   2   5  -8    2.31    0.78
  -2  -5   7    0.42    0.60
  -2  -5   7    1.04    0.94
  -2  -5   7    0.18    0.91
  -2  -5   7   -0.29    0.68
   2   5  -7    0.38    0.85
   2   5  -7    1.37    0.72
   2   5  -7    1.45    0.62
  -2  -5   6   36.95    1.32
  -2  -5   6   39.80    1.79
  -2  -5   6   37.84    1.75
  -2  -5   6   31.81    1.50
   2   5  -6   24.76    1.40
   2   5  -6   36.12    1.52
   2   5  -6   32.44    1.45
   2   5  -6   32.22    1.66
  -2  -5   5    1.12    0.52
  -2  -5   5    0.41    0.75
  -2  -5   5    0.29    0.80
  -2  -5   5    0.50    0.65
   2   5  -5    0.81    0.62
   2   5  -5    0.65    0.61
   2   5  -5    0.29    0.57
   2   5  -5    0.05    0.70
  -2  -5   4    3.87    0.53
  -2  -5   4    3.34    0.80
  -2  -5   4    3.89    0.89
  -2  -5   4    3.22    0.76
   2   5  -4    2.70    0.56
   2   5  -4    3.63    0.71
   2   5  -4    4.35    0.73
   2   5  -4    3.89    0.78
  -2  -5   3   67.59    1.91
  -2  -5   3   69.17    2.01
  -2  -5   3   64.17    1.85
   2   5  -3   64.90    1.77
   2   5  -3   71.13    1.77
   2   5  -3   63.06    1.95
  -2  -5   2  229.07    3.12
  -2  -5   2  234.91    3.18
  -2  -5   2  210.94    3.12
   2   5  -2  215.10    2.99
   2   5  -2  233.23    3.05
   2   5  -2  215.31    3.15
  -2  -5   1   98.14    2.25
  -2  -5   1  105.78    2.42
  -2  -5   1   94.20    2.20
   2   5  -1   97.65    2.19
   2   5  -1  102.09    2.14
   2   5  -1   94.61    2.21
  -2  -5   0   29.37    1.63
  -2  -5   0   34.60    1.54
  -2  -5   0   30.22    1.81
  -2  -5   0   28.93    1.49
   2   5   0   29.94    1.47
   2   5   0   30.52    1.62
  -2  -5  -1   37.63    1.72
  -2  -5  -1   37.74    1.66
   2   5   1   42.01    1.69
   2   5   1   39.13    1.84
  -2  -5  -2    4.33    0.89
  -2  -5  -2    5.11    0.91
   2   5   2    4.10    0.85
  -2  -5  -3    1.23    0.81
  -2  -5  -3    0.15    0.82
   2   5   3   -0.29    0.79
  -2  -5  -4   28.38    1.71
   2   5   4   28.49    1.96
  -2  -5  -5    7.32    1.29
  -2  -5  -5   10.70    1.25
   2   5   5    8.76    1.23
  -2  -5  -6    9.24    1.42
  -2  -5  -6   10.09    1.31
   2   5   6    7.88    1.34
  -2  -5  -7    8.86    1.40
  -2  -5  -7   10.60    1.37
   2   5   7    3.69    1.23
  -2  -5  -8   -0.75    1.42
  -2  -5  -8   -1.23    1.27
   2   5   8    2.10    1.35
  -2  -5  -9    2.80    1.70
   2   5   9    2.45    1.61
  -2  -6  14    6.60    1.92
   2   6 -14    6.71    1.75
   2   6 -14    6.93    1.77
  -2  -6  13   13.26    1.84
   2   6 -13   10.03    1.68
   2   6 -13   12.56    1.70
  -2  -6  12   20.25    2.36
   2   6 -12   14.49    1.64
   2   6 -12   19.48    2.34
  -2  -6  11    9.25    1.34
  -2  -6  11    7.27    1.32
  -2  -6  10   18.06    1.78
  -2  -6  10   14.15    1.65
   2   6 -10   12.77    1.31
   2   6 -10   14.49    1.79
  -2  -6   9    8.73    1.09
  -2  -6   9    5.05    1.09
   2   6  -9    6.61    1.10
   2   6  -9    7.97    1.17
  -2  -6   8    9.71    1.07
  -2  -6   8    5.71    1.05
   2   6  -8    6.28    1.20
   2   6  -8    7.60    1.05
   2   6  -8    7.70    1.08
  -2  -6   7    4.03    0.84
  -2  -6   7    2.10    0.89
   2   6  -7    2.07    1.01
   2   6  -7    1.59    0.87
   2   6  -7    2.75    0.84
  -2  -6   6    3.30    0.73
  -2  -6   6    2.68    0.98
   2   6  -6    2.03    0.83
   2   6  -6    3.70    0.87
   2   6  -6    2.36    0.83
  -2  -6   5   27.40    1.18
  -2  -6   5   29.21    1.92
  -2  -6   5   27.98    1.66
   2   6  -5   18.81    1.21
   2   6  -5   30.41    1.61
   2   6  -5   30.07    1.59
  -2  -6   4    2.42    0.86
   2   6  -4    1.97    0.76
   2   6  -4    3.23    0.76
  -2  -6   3   44.26    1.91
   2   6  -3   43.11    1.80
   2   6  -3   44.80    1.73
  -2  -6   2   34.67    1.80
   2   6  -2   33.68    1.75
   2   6  -2   36.99    1.66
  -2  -6   1    2.89    0.93
  -2  -6   1    3.40    0.95
   2   6  -1    2.04    0.82
  -2  -6   0   28.33    1.80
  -2  -6   0   19.21    1.60
   2   6   0   25.18    1.63
  -2  -6  -1    0.01    0.89
  -2  -6  -1    0.39    0.95
   2   6   1   -0.13    0.78
  -2  -6  -2   10.68    1.34
  -2  -6  -2    8.41    1.21
   2   6   2    8.85    1.13
  -2  -6  -3    1.15    1.09
  -2  -6  -3    0.21    1.04
   2   6   3   -0.54    0.95
  -2  -6  -4   41.85    2.50
  -2  -6  -4   41.80    2.19
   2   6   4   40.35    2.28
  -2  -6  -5    4.08    1.45
  -2  -6  -5    9.07    1.43
   2   6   5   10.98    1.49
  -2  -6  -6   23.24    2.58
  -2  -6  -6   28.89    2.34
   2   6   6   22.26    2.53
  -2  -6  -7    0.92    1.48
  -2  -6  -7    2.07    1.56
   2   6   7   -0.33    1.33
  -2  -6  -8   -0.90    1.76
   2   6   8    1.48    1.66
  -2  -7  13    1.58    1.81
  -2  -7  13    2.06    1.62
   2   7 -13    2.04    1.71
   2   7 -13    1.13    1.72
  -2  -7  12    5.19    1.65
  -2  -7  12    5.00    1.49
   2   7 -12    4.18    1.57
   2   7 -12    4.64    1.50
  -2  -7  11   24.83    2.48
  -2  -7  11   22.67    2.27
   2   7 -11   23.55    2.45
   2   7 -11   21.97    2.33
  -2  -7  10    5.38    1.33
  -2  -7  10    3.74    1.25
   2   7 -10    4.71    1.26
  -2  -7   9   17.90    1.92
  -2  -7   9   15.30    1.59
   2   7  -9   14.72    1.56
   2   7  -9   19.08    2.04
  -2  -7   8    2.83    1.01
  -2  -7   8    1.37    1.03
   2   7  -8    0.94    1.41
   2   7  -8    1.73    1.07
  -2  -7   7    1.74    0.92
  -2  -7   7    0.72    1.06
   2   7  -7    0.11    1.12
   2   7  -7    2.11    1.01
  -2  -7   6   15.38    1.34
  -2  -7   6   14.00    1.52
   2   7  -6   17.73    1.67
   2   7  -6   17.27    1.75
   2   7  -6   18.33    1.73
  -2  -7   5   10.34    1.31
   2   7  -5   10.76    1.26
   2   7  -5   13.13    1.55
  -2  -7   4   19.85    1.85
   2   7  -4   20.08    1.73
   2   7  -4   20.13    1.63
  -2  -7   3    7.19    1.25
   2   7  -3    6.77    1.18
  -2  -7   2   23.09    1.91
   2   7  -2   20.38    1.80
   2   7  -2   23.25    1.70
  -2  -7   1   -0.57    1.02
  -2  -7   1   -0.38    1.01
  -2  -7   0    3.99    1.18
  -2  -7   0    3.38    1.15
   2   7   0    2.36    1.07
  -2  -7  -1    8.40    1.30
  -2  -7  -1    7.41    1.42
   2   7   1    7.06    1.21
  -2  -7  -2   15.32    1.66
  -2  -7  -2   15.82    1.71
   2   7   2   17.91    2.14
  -2  -7  -3    0.74    1.32
  -2  -7  -3   -1.66    1.26
   2   7   3    0.19    1.22
  -2  -7  -4    6.58    1.75
  -2  -7  -4    4.72    1.54
   2   7   4    1.04    1.47
  -2  -7  -5    2.44    1.70
  -2  -7  -5    5.08    1.70
   2   7   5    5.15    1.60
  -2  -7  -6    0.03    1.81
  -2  -7  -6    0.18    1.84
   2   7   6   -1.56    1.59
  -2  -8  12    2.87    1.90
  -2  -8  12    2.65    1.81
   2   8 -12   -0.53    1.79
   2   8 -12    4.88    1.83
  -2  -8  11    0.93    1.57
  -2  -8  11    5.15    1.53
   2   8 -11    2.40    1.61
   2   8 -11    3.93    1.65
  -2  -8  10    7.65    1.58
  -2  -8  10    6.02    1.63
   2   8 -10    7.22    1.67
   2   8 -10   10.87    1.66
  -2  -8   9   10.11    1.47
  -2  -8   9    4.97    1.52
   2   8  -9    6.06    1.40
   2   8  -9    5.87    1.54
  -2  -8   8    3.41    1.20
  -2  -8   8    2.35    1.39
   2   8  -8    5.14    1.33
   2   8  -8    3.95    1.30
  -2  -8   7    7.31    1.06
  -2  -8   7    6.71    1.43
   2   8  -7    8.11    1.36
   2   8  -7    9.47    1.46
  -2  -8   6    9.11    1.54
   2   8  -6    9.81    1.40
   2   8  -6   11.68    1.49
  -2  -8   5    0.37    1.23
   2   8  -5   -0.51    1.19
   2   8  -5    0.13    1.08
  -2  -8   4    7.20    1.49
   2   8  -4    4.71    1.31
   2   8  -4    6.12    1.26
  -2  -8   3    3.89    1.30
   2   8  -3    4.66    1.30
   2   8  -3    3.89    1.14
  -2  -8   2   40.61    2.70
  -2  -8   2   36.78    2.48
   2   8  -2   45.70    2.47
  -2  -8   1    7.10    1.54
  -2  -8   1    2.88    1.41
   2   8  -1    3.13    1.29
  -2  -8   0    0.62    1.47
  -2  -8   0    2.08    1.50
   2   8   0    2.25    1.32
  -2  -8  -1   23.15    2.64
  -2  -8  -1   13.00    1.81
   2   8   1   18.03    1.89
  -2  -8  -2    1.68    1.61
  -2  -8  -2   -1.64    1.59
   2   8   2    2.26    1.56
  -2  -8  -3    9.87    1.93
  -2  -8  -3    7.25    1.88
   2   8   3    5.46    1.78
  -2  -9   9    2.12    1.85
   2   9  -9    5.71    1.77
   2   9  -9    4.05    1.67
  -2  -9   8   -2.00    1.67
   2   9  -8    3.44    1.59
   2   9  -8    1.51    1.51
  -2  -9   7   14.85    1.97
   2   9  -7   16.59    1.89
   2   9  -7   13.04    1.75
  -2  -9   6   -0.68    1.54
   2   9  -6   -0.67    1.55
   2   9  -6    0.44    1.37
  -2  -9   5   13.17    1.92
   2   9  -5   12.79    1.80
   2   9  -5   18.24    1.89
  -2  -9   4    3.70    1.65
   2   9  -4    5.04    1.69
   2   9  -4    2.91    1.49
  -2  -9   3   20.80    2.25
  -2  -9   3   22.76    2.82
   2   9  -3   24.15    2.82
  -2  -9   2    1.00    1.73
  -2  -9   2   -1.50    1.65
   2   9  -2    2.17    1.64
  -2  -9   1   12.07    2.04
  -2  -9   1   11.16    1.95
   2   9  -1   11.05    1.86
  -2  -9   0    3.77    1.81
  -2  -9   0   -2.94    1.79
   2   9   0    1.70    1.72
  -3  11  -3    9.39    1.82
   3 -11   3    9.55    1.90
  -3  11  -4   -1.80    1.53
   3 -11   4   -0.10    1.73
  -3  11  -5    1.73    1.69
   3 -11   5    0.66    1.62
  -3  11  -6    1.38    1.77
   3 -11   6   -0.71    1.65
   3 -10  -2   -1.42    1.94
   3 -10  -2   -2.78    1.71
  -3  10   1   -0.11    1.50
   3 -10  -1    0.94    1.85
   3 -10  -1    0.26    1.68
  -3  10   0    2.02    1.35
  -3  10   0    2.70    1.38
   3 -10   0    3.95    1.65
  -3  10  -1   10.94    1.63
   3 -10   1   11.80    1.77
  -3  10  -2    1.67    1.28
   3 -10   2   -0.95    1.22
   3 -10   2   -2.12    1.42
  -3  10  -3   12.62    1.64
   3 -10   3   14.44    1.53
   3 -10   3   11.65    1.80
  -3  10  -4   -0.97    1.24
   3 -10   4    2.69    1.28
   3 -10   4   -1.05    1.35
  -3  10  -5   10.28    1.57
   3 -10   5    5.46    1.35
   3 -10   5    5.10    1.48
  -3  10  -6   -3.53    1.25
   3 -10   6    1.10    1.28
   3 -10   6   -1.68    1.30
  -3  10  -7    4.83    1.49
   3 -10   7    2.85    1.44
  -3  10  -8    3.20    1.39
   3 -10   8    6.47    1.57
   3 -10   8    6.24    1.65
  -3  10  -9   -0.64    1.45
   3 -10   9    1.27    1.49
   3 -10   9    4.26    1.46
  -3  10 -10    0.85    1.48
   3 -10  10    2.06    1.62
   3 -10  10    1.78    1.52
   3  -9  -5    2.81    1.99
   3  -9  -5    1.54    1.97
   3  -9  -5   -1.08    1.85
   3  -9  -4    0.41    1.63
   3  -9  -4    3.84    1.88
   3  -9  -4    3.30    1.72
   3  -9  -3   -0.86    1.22
   3  -9  -3   -2.24    1.66
   3  -9  -3    0.30    1.54
   3  -9  -2   -0.66    1.11
   3  -9  -2    3.44    1.51
   3  -9  -2   -0.63    1.40
  -3   9   1   -1.94    1.06
   3  -9  -1   -0.05    1.09
   3  -9  -1   -2.05    1.39
   3  -9  -1   -1.63    1.22
  -3   9   0    4.64    1.08
  -3   9   0    8.28    1.34
   3  -9   0    8.20    1.22
   3  -9   0    5.55    1.42
  -3   9  -1    6.96    1.02
  -3   9  -1    8.07    1.26
   3  -9   1    9.07    1.17
   3  -9   1    7.29    1.28
  -3   9  -2    0.73    0.98
   3  -9   2   -0.17    1.00
   3  -9   2    2.33    1.36
   3  -9   2   -0.40    1.12
  -3   9  -3    0.98    1.26
  -3   9  -3    0.24    1.02
   3  -9   3   -0.35    0.98
   3  -9   3   -1.87    0.96
  -3   9  -4    0.03    0.96
   3  -9   4    0.15    1.02
   3  -9   4    0.20    0.98
  -3   9  -5    2.40    1.10
   3  -9   5    2.10    1.09
   3  -9   5    1.69    1.12
  -3   9  -6    0.78    1.05
   3  -9   6    1.99    1.11
   3  -9   6   -0.09    1.09
  -3   9  -7   12.83    1.54
   3  -9   7    9.43    1.32
   3  -9   7    9.40    1.42
  -3   9  -8   21.20    2.19
   3  -9   8   18.77    2.12
   3  -9   8   17.65    2.00
  -3   9  -9   16.35    1.75
   3  -9   9   12.65    1.55
   3  -9   9   11.43    1.47
  -3   9 -10    1.73    1.38
   3  -9  10    0.57    1.32
   3  -9  10    3.95    1.43
  -3   9 -11    4.91    1.53
   3  -9  11    0.88    1.36
   3  -9  11    2.56    1.41
  -3   9 -12   -2.41    1.48
   3  -9  12    2.16    1.59
   3  -9  12   -0.24    1.48
   3  -8  -7    2.66    2.07
   3  -8  -7   -2.17    2.01
   3  -8  -7   -1.09    1.72
   3  -8  -6    0.84    1.45
   3  -8  -6    0.46    1.67
   3  -8  -6    2.98    1.80
   3  -8  -6    1.11    1.58
   3  -8  -5    3.76    1.37
   3  -8  -5    3.25    1.45
   3  -8  -5    3.16    1.64
   3  -8  -5    2.67    1.44
   3  -8  -4   21.13    2.10
   3  -8  -4   22.51    2.56
   3  -8  -4   14.97    1.68
   3  -8  -3   20.91    1.92
   3  -8  -3   20.98    1.93
   3  -8  -3   19.44    2.10
  -3   8   2   10.36    1.18
   3  -8  -2   14.22    1.29
   3  -8  -2   13.44    1.56
   3  -8  -2   12.65    1.56
   3  -8  -2   12.55    1.49
  -3   8   1    6.16    0.98
  -3   8   1    5.06    1.08
   3  -8  -1    3.29    0.94
   3  -8  -1    5.81    1.28
   3  -8  -1    4.41    1.29
   3  -8  -1    4.50    1.20
  -3   8   0    4.36    0.86
  -3   8   0    4.11    0.96
   3  -8   0    2.64    0.90
   3  -8   0    2.14    1.15
   3  -8   0    3.17    1.13
   3  -8   0    3.49    1.06
  -3   8  -1    3.76    0.78
   3  -8   1    5.81    1.02
   3  -8   1    6.24    1.16
   3  -8   1    5.44    1.00
   3  -8   1    6.17    1.09
   3  -8   2    2.37    0.87
   3  -8   2    0.92    0.86
  -3   8  -3    2.47    0.97
   3  -8   3    4.73    0.91
   3  -8   3    2.77    0.93
  -3   8  -4    0.58    1.06
   3  -8   4   -0.02    0.81
   3  -8   4    0.64    0.82
  -3   8  -5    5.08    1.01
   3  -8   5    6.32    1.08
   3  -8   5    4.44    1.03
  -3   8  -6    0.70    0.83
   3  -8   6    1.54    0.92
   3  -8   6    0.66    0.86
  -3   8  -7   17.83    1.75
   3  -8   7   16.43    1.72
   3  -8   7   20.10    1.74
  -3   8  -8   52.17    2.35
   3  -8   8   53.04    2.19
   3  -8   8   53.60    2.26
  -3   8  -9   12.62    1.55
   3  -8   9    9.64    1.28
   3  -8   9   10.06    1.30
  -3   8 -10   22.82    2.10
   3  -8  10   19.55    2.00
   3  -8  10   19.37    1.87
  -3   8 -11    0.79    1.27
   3  -8  11    0.89    1.18
   3  -8  11    1.14    1.14
  -3   8 -12    1.61    1.32
   3  -8  12    1.98    1.37
   3  -8  12    0.93    1.27
  -3   8 -13    1.68    1.50
   3  -8  13    2.26    1.44
   3  -8  13    0.79    1.41
   3  -7  -8    8.15    1.67
   3  -7  -8    8.93    1.95
   3  -7  -8    7.05    1.91
   3  -7  -8    4.60    1.58
   3  -7  -7   -1.63    1.29
   3  -7  -7    0.66    1.57
   3  -7  -7   -2.41    1.56
   3  -7  -7   -0.63    1.37
   3  -7  -6    5.79    1.30
   3  -7  -6    6.97    1.50
   3  -7  -6    8.92    1.55
   3  -7  -6    6.00    1.36
   3  -7  -5   -0.33    1.01
   3  -7  -5    0.85    1.17
   3  -7  -5    2.64    1.25
   3  -7  -5    0.51    1.16
   3  -7  -4   19.22    1.74
   3  -7  -4   13.26    1.52
   3  -7  -4   15.69    1.85
   3  -7  -4   20.14    2.03
   3  -7  -4   18.00    1.78
   3  -7  -3    2.36    0.89
   3  -7  -3    0.03    1.14
   3  -7  -3    1.85    1.03
   3  -7  -3    0.93    0.91
   3  -7  -2    4.32    0.92
   3  -7  -2    3.54    1.05
   3  -7  -2    5.66    1.20
   3  -7  -2    2.55    1.01
   3  -7  -2    4.74    0.98
  -3   7   1   18.02    1.29
  -3   7   1   18.41    1.48
   3  -7  -1   17.69    1.38
   3  -7  -1   22.26    1.69
   3  -7  -1   17.79    1.67
   3  -7  -1   17.73    1.49
  -3   7   0    5.46    0.71
  -3   7   0    5.04    0.78
   3  -7   0    4.92    0.82
   3  -7   0    7.74    1.02
   3  -7   0    6.05    0.91
   3  -7   0    5.66    0.97
  -3   7  -1    0.56    0.52
  -3   7  -1   -0.21    0.62
   3  -7   1   -0.62    0.62
   3  -7   1    0.43    0.85
   3  -7   1   -0.48    0.65
   3  -7   1    1.01    0.71
  -3   7  -2   31.24    1.52
  -3   7  -2   33.09    1.56
   3  -7   2   34.78    1.52
   3  -7   2   34.29    1.63
  -3   7  -3    6.43    0.91
  -3   7  -3    7.59    0.93
   3  -7   3    8.82    0.96
   3  -7   3    7.35    0.97
  -3   7  -4   35.55    1.71
  -3   7  -4   38.79    1.64
   3  -7   4   39.74    1.65
   3  -7   4   39.37    1.68
  -3   7  -5    2.71    0.96
  -3   7  -5    4.39    0.90
   3  -7   5    2.70    0.82
   3  -7   5    2.77    0.74
  -3   7  -6   44.88    1.85
   3  -7   6   38.84    1.75
   3  -7   6   43.69    1.76
  -3   7  -7    8.72    1.05
   3  -7   7    8.10    1.09
   3  -7   7    7.40    0.98
  -3   7  -8   51.89    2.12
   3  -7   8   47.53    2.00
   3  -7   8   55.77    1.98
  -3   7  -9   65.00    2.34
   3  -7   9   58.00    2.07
  -3   7 -10    1.68    0.97
   3  -7  10    2.22    1.01
   3  -7  10    1.44    0.94
  -3   7 -11    6.69    1.12
   3  -7  11    3.49    1.06
   3  -7  11    3.54    1.03
  -3   7 -12    4.13    1.27
   3  -7  12    4.37    1.28
   3  -7  12    3.85    1.16
  -3   7 -13    4.14    1.38
   3  -7  13    4.28    1.36
   3  -7  13    2.47    1.24
  -3   7 -14    3.33    1.59
   3  -7  14    2.55    1.51
  -3   6  10    0.36    1.43
   3  -6 -10    1.99    2.00
   3  -6 -10   -4.50    1.73
  -3   6   9   -1.48    1.14
   3  -6  -9    2.43    1.72
   3  -6  -9    2.62    1.57
   3  -6  -8    7.32    1.51
   3  -6  -8    6.11    1.51
   3  -6  -8    4.86    1.22
   3  -6  -7   -2.93    1.06
   3  -6  -7   -0.48    1.20
   3  -6  -7   -3.20    1.08
   3  -6  -7   -0.28    1.02
   3  -6  -7   -1.90    1.65
   3  -6  -6    2.10    0.98
   3  -6  -6    0.93    1.10
   3  -6  -6    0.60    0.99
   3  -6  -6    2.30    1.49
   3  -6  -5    6.95    0.98
   3  -6  -5    4.50    1.27
   3  -6  -5    8.43    1.15
   3  -6  -5    7.12    1.14
   3  -6  -5    8.57    1.14
   3  -6  -5    7.18    1.47
   3  -6  -4    9.34    1.03
   3  -6  -4    8.64    1.19
   3  -6  -4   10.47    1.15
   3  -6  -4    9.58    1.18
   3  -6  -4   10.27    1.17
   3  -6  -4    9.45    1.39
   3  -6  -3   -1.15    0.65
   3  -6  -3   -0.58    0.85
   3  -6  -3    0.64    0.73
   3  -6  -3    0.56    0.92
   3  -6  -3    0.48    0.73
   3  -6  -3   -0.73    0.76
   3  -6  -3    0.54    1.07
  -3   6   2   16.30    1.20
   3  -6  -2   16.49    1.25
   3  -6  -2   14.95    1.43
   3  -6  -2   17.04    1.51
   3  -6  -2   15.82    1.63
   3  -6  -2   14.97    1.30
   3  -6  -2   16.48    1.65
  -3   6   1    0.71    0.51
   3  -6  -1    1.47    0.67
   3  -6  -1    0.30    0.72
   3  -6  -1    1.11    0.71
   3  -6  -1    0.86    0.83
   3  -6  -1    1.43    0.67
   3  -6  -1    1.09    0.83
  -3   6   0   10.91    1.02
   3  -6   0   10.24    1.08
   3  -6   0   12.58    1.28
   3  -6   0   13.13    1.14
   3  -6   0   11.57    1.35
   3  -6   0    9.75    1.08
   3  -6   0    9.41    1.05
  -3   6  -1    7.69    0.83
  -3   6  -1    6.99    0.78
   3  -6   1    6.45    0.72
   3  -6   1    7.22    0.90
   3  -6   1    7.84    0.89
   3  -6   1    9.05    1.07
  -3   6  -2   55.31    1.56
  -3   6  -2   58.27    1.68
   3  -6   2   52.34    1.55
   3  -6   2   55.52    1.80
   3  -6   2   56.91    1.71
   3  -6   2   57.64    1.88
  -3   6  -3    0.34    0.64
  -3   6  -3    0.00    0.45
   3  -6   3    0.62    0.53
   3  -6   3    0.80    0.66
   3  -6   3   -0.33    0.54
   3  -6   3    0.50    0.76
  -3   6  -4   64.51    1.82
  -3   6  -4   63.99    1.79
   3  -6   4   64.69    1.73
   3  -6   4   67.20    1.84
   3  -6   4   67.60    1.82
   3  -6   4   68.64    1.96
  -3   6  -5   18.06    1.43
  -3   6  -5   19.27    1.22
   3  -6   5   16.89    1.21
   3  -6   5   16.06    1.28
   3  -6   5   19.31    1.23
   3  -6   5   19.93    1.53
  -3   6  -6   -0.19    0.75
  -3   6  -6    0.20    0.59
   3  -6   6    0.11    0.59
   3  -6   6    0.34    0.60
   3  -6   6    0.15    0.86
  -3   6  -7   28.72    1.46
   3  -6   7   26.31    1.52
   3  -6   7   25.98    1.43
   3  -6   7   26.34    1.74
  -3   6  -8    9.63    1.07
   3  -6   8   10.74    1.20
   3  -6   8   11.43    1.20
   3  -6   8   11.01    1.22
   3  -6   9    1.46    0.78
   3  -6   9    1.74    0.77
   3  -6   9    1.57    1.17
  -3   6 -10    3.39    1.04
   3  -6  10    0.92    0.83
   3  -6  10    1.16    0.81
   3  -6  10    0.85    1.21
  -3   6 -11   32.25    2.02
   3  -6  11   31.28    2.05
   3  -6  11   31.37    1.67
   3  -6  11   39.67    2.22
  -3   6 -12    2.52    1.19
   3  -6  12    0.66    1.06
   3  -6  12    0.55    0.92
  -3   6 -13   -0.55    1.27
   3  -6  13    1.39    1.15
   3  -6  13   -0.48    0.96
  -3   6 -14   -2.19    1.46
   3  -6  14   -1.61    1.25
  -3   6 -15   11.20    1.99
   3  -6  15   23.68    2.84
  -3   5  11    0.74    1.49
   3  -5 -11   -2.51    1.81
   3  -5 -11    2.83    1.77
  -3   5  10    0.98    1.22
   3  -5 -10    0.11    1.55
   3  -5 -10    2.28    1.44
  -3   5   9   -0.70    1.00
   3  -5  -9    2.73    1.32
   3  -5  -9   -1.80    1.16
   3  -5  -9    1.19    0.99
  -3   5   8    7.46    1.12
   3  -5  -8   11.48    1.46
   3  -5  -8    9.88    1.17
   3  -5  -8   11.19    1.51
  -3   5   7    9.37    1.08
   3  -5  -7    8.52    1.19
   3  -5  -7   10.56    1.10
   3  -5  -7   11.19    1.39
  -3   5   6   32.17    1.54
   3  -5  -6   34.64    1.93
   3  -5  -6   35.49    1.76
   3  -5  -6   32.65    1.60
   3  -5  -6   32.80    1.88
   3  -5  -5    1.08    0.78
   3  -5  -5    1.26    0.98
   3  -5  -5    2.34    0.78
   3  -5  -5    1.85    0.77
   3  -5  -5    2.15    1.01
   3  -5  -5    2.06    0.75
   3  -5  -5    3.78    1.08
   3  -5  -4    1.17    0.61
   3  -5  -4    2.07    0.86
   3  -5  -4    0.89    0.68
   3  -5  -4    1.00    0.83
   3  -5  -4    0.29    0.64
   3  -5  -4    1.35    0.88
   3  -5  -4    0.26    0.63
   3  -5  -4    0.68    0.91
   3  -5  -3    4.76    0.72
   3  -5  -3    6.40    0.85
   3  -5  -3    5.25    0.76
   3  -5  -3    5.42    0.84
   3  -5  -3    4.86    0.75
   3  -5  -3    5.16    0.85
   3  -5  -3    6.94    0.81
   3  -5  -3    5.82    0.94
  -3   5   2   34.50    1.28
   3  -5  -2   35.42    1.32
   3  -5  -2   37.76    1.40
   3  -5  -2   37.85    1.32
   3  -5  -2   36.92    1.41
   3  -5  -2   33.16    1.45
   3  -5  -2   36.45    1.36
   3  -5  -2   36.58    1.51
  -3   5   1   19.51    1.00
   3  -5  -1   21.63    1.06
   3  -5  -1   20.07    1.17
   3  -5  -1   20.67    1.00
   3  -5  -1   21.39    1.08
   3  -5  -1   19.79    1.19
   3  -5  -1   20.31    1.11
   3  -5  -1   18.35    1.29
  -3   5   0   43.68    1.34
   3  -5   0   46.46    1.35
   3  -5   0   47.40    1.44
   3  -5   0   48.75    1.12
   3  -5   0   43.50    1.43
   3  -5   0   46.26    1.41
   3  -5   0   45.44    1.49
  -3   5  -1  226.70    2.60
  -3   5  -1  225.36    2.68
   3  -5   1  221.53    2.58
   3  -5   1  222.46    2.69
   3  -5   1  222.90    2.83
   3  -5   1  230.14    2.90
  -3   5  -2   82.37    1.72
  -3   5  -2   82.54    1.70
   3  -5   2   77.72    1.64
   3  -5   2   82.94    1.79
   3  -5   2   83.28    1.80
   3  -5   2   84.90    1.89
  -3   5  -3   27.75    1.22
  -3   5  -3   31.97    1.21
   3  -5   3   30.01    1.18
   3  -5   3   33.66    1.28
   3  -5   3   32.08    1.22
   3  -5   3   31.28    1.30
  -3   5  -4   60.63    1.61
  -3   5  -4   61.77    1.57
   3  -5   4   58.99    1.57
   3  -5   4   60.70    1.58
   3  -5   4   64.83    1.61
   3  -5   4   63.09    1.68
  -3   5  -5    6.09    0.78
  -3   5  -5    7.14    0.80
   3  -5   5    6.58    0.75
   3  -5   5    8.33    0.85
   3  -5   5    7.42    0.84
   3  -5   5    8.44    0.93
  -3   5  -6   15.78    1.22
  -3   5  -6   16.72    1.13
   3  -5   6   15.91    1.20
   3  -5   6   19.74    1.25
   3  -5   6   19.27    1.09
   3  -5   6   17.66    1.26
  -3   5  -7   62.17    1.90
  -3   5  -7   73.45    1.98
   3  -5   7   69.67    1.95
   3  -5   7   69.49    2.00
   3  -5   7   77.88    1.80
   3  -5   7   76.32    1.96
  -3   5  -8   10.24    1.25
   3  -5   8    9.20    0.96
   3  -5   8   10.97    1.08
   3  -5   8   11.35    1.11
  -3   5  -9   13.21    1.27
   3  -5   9    9.84    1.09
   3  -5   9   11.05    1.12
   3  -5   9   15.24    1.49
   3  -5  10    0.80    0.68
   3  -5  10   -0.41    0.94
  -3   5 -11    7.28    0.86
  -3   5 -11   11.23    1.46
   3  -5  11   11.35    1.33
   3  -5  11    7.34    0.94
   3  -5  11    7.68    1.16
  -3   5 -12    5.54    0.98
  -3   5 -12   10.62    1.46
   3  -5  12    8.63    1.23
   3  -5  12    6.06    0.95
  -3   5 -13    0.51    0.98
  -3   5 -13    2.06    1.33
   3  -5  13    1.84    1.14
  -3   5 -14   -0.68    1.50
   3  -5  14    0.78    1.20
  -3   5 -15   -0.46    1.80
   3  -5  15    1.69    1.51
  -3   4  12    1.88    1.44
   3  -4 -12    0.99    1.63
   3  -4 -12   -1.51    1.73
  -3   4  11    3.47    1.28
   3  -4 -11    3.06    1.54
   3  -4 -11    0.60    1.44
  -3   4  10    3.87    1.13
   3  -4 -10   -1.17    1.25
   3  -4 -10    1.44    1.17
   3  -4  -9    3.54    1.27
   3  -4  -9    3.75    1.03
   3  -4  -9    4.83    0.90
   3  -4  -9    2.82    1.17
  -3   4   8    4.71    0.94
   3  -4  -8    4.57    1.01
   3  -4  -8    5.11    0.90
   3  -4  -8    5.04    1.15
  -3   4   7   69.31    2.03
   3  -4  -7   71.71    2.30
   3  -4  -7   65.61    1.97
   3  -4  -7   60.46    2.19
   3  -4  -7   66.66    1.71
   3  -4  -7   62.33    1.87
  -3   4   6   10.94    1.12
   3  -4  -6   12.92    1.56
   3  -4  -6   13.67    1.43
   3  -4  -6    9.70    1.20
   3  -4  -6   11.49    1.42
   3  -4  -6   12.09    1.11
   3  -4  -6   15.14    1.39
  -3   4   5   14.02    1.05
   3  -4  -5   13.52    1.32
   3  -4  -5   16.84    1.31
   3  -4  -5   17.46    1.52
   3  -4  -5   15.60    1.08
   3  -4  -5   13.03    1.25
   3  -4  -5   15.01    1.06
   3  -4  -5   12.39    1.25
   3  -4  -4   24.20    1.31
   3  -4  -4   22.43    1.24
   3  -4  -4   27.12    1.42
   3  -4  -4   22.63    1.11
   3  -4  -4   24.65    1.27
   3  -4  -4   21.66    1.10
   3  -4  -4   24.49    1.30
   3  -4  -3    1.46    0.47
   3  -4  -3    1.63    0.59
   3  -4  -3    1.33    0.52
   3  -4  -3    1.25    0.57
   3  -4  -3    1.27    0.46
   3  -4  -3    0.56    0.56
   3  -4  -3    1.94    0.67
  -3   4   2   28.47    1.00
  -3   4   2   31.18    1.17
   3  -4  -2   30.21    1.10
   3  -4  -2   31.73    1.18
   3  -4  -2   32.38    1.11
   3  -4  -2   33.75    1.18
   3  -4  -2   29.10    1.14
   3  -4  -2   33.37    1.28
  -3   4   1    6.08    0.62
  -3   4   1    5.25    0.62
   3  -4  -1    6.36    0.66
   3  -4  -1    7.11    0.75
   3  -4  -1    5.69    0.56
   3  -4  -1    6.09    0.58
   3  -4  -1    6.69    0.79
   3  -4  -1    7.86    0.80
  -3   4   0   33.14    1.10
  -3   4   0   28.79    0.95
  -3   4   0   31.07    1.11
   3  -4   0   29.34    1.02
   3  -4   0   31.14    0.86
   3  -4   0   32.82    0.88
   3  -4   0   29.61    1.05
   3  -4   0   31.73    1.17
  -3   4  -1   20.65    0.90
  -3   4  -1   18.15    0.81
  -3   4  -1   18.99    0.94
   3  -4   1   18.72    0.91
   3  -4   1   18.93    0.90
   3  -4   1   18.37    1.04
  -3   4  -2   90.18    1.65
  -3   4  -2   91.23    1.59
  -3   4  -2   93.62    1.73
   3  -4   2   86.62    1.59
   3  -4   2   91.56    1.60
   3  -4   2   95.14    1.76
  -3   4  -3  271.84    2.80
  -3   4  -3  274.49    2.74
  -3   4  -3  288.74    2.93
   3  -4   3  256.92    2.74
   3  -4   3  286.58    2.78
   3  -4   3  290.83    2.91
  -3   4  -4  103.16    1.84
  -3   4  -4  113.67    1.89
  -3   4  -4  115.03    1.90
   3  -4   4  104.39    1.89
   3  -4   4  114.54    1.90
   3  -4   4  121.09    1.99
  -3   4  -5    8.72    0.82
  -3   4  -5    9.19    0.88
  -3   4  -5    9.07    0.83
   3  -4   5    8.63    0.89
   3  -4   5    9.12    0.89
   3  -4   5   10.73    0.99
  -3   4  -6   21.53    1.17
  -3   4  -6   25.73    1.21
   3  -4   6   22.62    1.19
   3  -4   6   28.01    1.23
   3  -4   6   26.62    1.08
   3  -4   6   29.10    1.25
  -3   4  -7   -0.06    0.59
  -3   4  -7   -0.11    0.56
   3  -4   7    0.35    0.53
   3  -4   7    0.02    0.60
   3  -4   7    0.48    0.46
   3  -4   7    0.41    0.60
  -3   4  -8    7.18    0.90
   3  -4   8    6.84    0.87
   3  -4   8    7.04    0.77
   3  -4   8    7.59    0.88
  -3   4  -9   43.84    1.25
  -3   4  -9   27.38    1.19
  -3   4  -9   45.60    1.90
   3  -4   9   38.87    1.71
   3  -4   9   43.12    1.34
   3  -4   9   37.23    1.45
  -3   4 -10    0.73    0.60
  -3   4 -10   -0.20    0.72
  -3   4 -10    1.17    0.86
   3  -4  10   -0.65    0.72
   3  -4  10   -0.30    0.59
   3  -4  10   -0.01    0.76
  -3   4 -11   10.64    1.28
  -3   4 -11    9.70    1.11
  -3   4 -11   19.71    1.83
   3  -4  11   12.66    1.51
   3  -4  11   12.07    1.10
   3  -4  11   14.02    1.28
  -3   4 -12    5.46    0.95
  -3   4 -12    5.46    1.27
  -3   4 -12   16.93    2.02
   3  -4  12    6.23    1.20
   3  -4  12    6.57    0.81
  -3   4 -13    7.37    1.20
  -3   4 -13   11.51    1.57
   3  -4  13    7.20    1.26
  -3   4 -14    1.17    1.24
  -3   4 -14    5.70    1.58
   3  -4  14    3.97    1.32
  -3   4 -15    0.90    1.55
  -3   4 -15    1.77    1.87
   3  -4  15    0.37    1.48
  -3   3  13    0.44    1.50
   3  -3 -13    0.30    1.70
   3  -3 -13   -0.37    1.74
  -3   3  12   -2.25    1.25
   3  -3 -12   -1.28    1.42
   3  -3 -12    1.18    1.38
  -3   3  11    3.46    1.15
   3  -3 -11    4.27    1.43
  -3   3  10    1.96    1.05
   3  -3 -10    2.65    1.10
   3  -3 -10    2.19    1.01
  -3   3   9    8.11    1.07
   3  -3  -9    9.13    1.24
   3  -3  -9    8.94    1.07
   3  -3  -9    8.39    0.82
   3  -3  -9   10.12    1.06
  -3   3   8    5.28    0.89
   3  -3  -8    6.37    1.07
   3  -3  -8    6.82    0.91
   3  -3  -8    6.15    1.08
   3  -3  -8    7.48    0.77
   3  -3  -8    7.64    0.93
  -3   3   7   25.20    1.36
   3  -3  -7   20.31    1.65
   3  -3  -7   26.14    1.56
   3  -3  -7   21.16    1.24
   3  -3  -7   23.37    1.53
   3  -3  -7   26.36    1.12
   3  -3  -7   23.72    1.34
  -3   3   6    1.57    0.56
  -3   3   6    1.84    0.58
   3  -3  -6    1.98    0.71
   3  -3  -6    0.99    0.61
   3  -3  -6    0.91    0.81
   3  -3  -6    1.03    0.53
   3  -3  -6    1.70    0.67
   3  -3  -6    1.60    0.70
  -3   3   5   48.30    1.47
  -3   3   5   48.94    1.28
   3  -3  -5   45.47    1.54
   3  -3  -5   49.80    1.55
   3  -3  -5   50.84    1.66
   3  -3  -5   45.20    1.25
   3  -3  -5   44.51    1.31
   3  -3  -5   49.27    1.36
  -3   3   4    3.60    0.59
  -3   3   4    3.78    0.57
   3  -3  -4    4.52    0.65
   3  -3  -4    4.04    0.62
   3  -3  -4    3.78    0.67
   3  -3  -4    3.68    0.51
   3  -3  -4    3.21    0.53
   3  -3  -4    4.33    0.66
  -3   3   3    2.04    0.46
  -3   3   3    1.07    0.42
   3  -3  -3    1.50    0.46
   3  -3  -3    1.43    0.42
   3  -3  -3    2.12    0.51
   3  -3  -3    0.84    0.34
   3  -3  -3    2.13    0.47
   3  -3  -3    2.19    0.56
  -3   3   2  294.82    2.31
  -3   3   2  309.81    2.79
   3  -3  -2  308.25    2.87
   3  -3  -2  311.57    2.85
   3  -3  -2  319.44    2.65
   3  -3  -2  321.51    2.66
   3  -3  -2  319.96    2.84
  -3   3   1   32.29    0.83
  -3   3   1   32.81    1.04
   3  -3  -1   31.20    1.00
   3  -3  -1   35.06    1.07
   3  -3  -1   33.95    0.90
   3  -3  -1   33.84    0.93
   3  -3  -1   32.44    0.88
   3  -3  -1   32.64    1.04
  -3   3   0   91.57    1.54
  -3   3   0   94.36    1.17
  -3   3   0   88.63    1.27
  -3   3   0   92.33    1.58
   3  -3   0   87.17    1.50
   3  -3   0   94.99    1.19
   3  -3   0   91.02    1.31
   3  -3   0   92.76    1.59
  -3   3  -1  165.40    2.02
  -3   3  -1  159.83    1.72
  -3   3  -1  163.41    2.05
   3  -3   1  160.05    2.01
   3  -3   1  172.17    2.12
  -3   3  -2  191.31    2.21
  -3   3  -2  195.49    2.01
  -3   3  -2  198.86    2.25
   3  -3   2  182.08    2.14
   3  -3   2  199.66    2.01
   3  -3   2  206.99    2.28
  -3   3  -3    6.64    0.70
  -3   3  -3    6.53    0.62
  -3   3  -3    6.76    0.70
   3  -3   3    5.46    0.64
   3  -3   3    6.78    0.67
   3  -3   3    5.83    0.71
  -3   3  -4   66.73    1.48
  -3   3  -4   73.58    1.49
  -3   3  -4   74.72    1.45
   3  -3   4   68.77    1.51
   3  -3   4   76.11    1.50
   3  -3   4   78.71    1.51
  -3   3  -5   19.88    1.03
  -3   3  -5   22.38    1.04
  -3   3  -5   21.84    0.94
   3  -3   5   18.78    1.00
   3  -3   5   21.94    1.02
   3  -3   5   22.69    1.00
  -3   3  -6   29.37    1.26
  -3   3  -6   33.97    1.30
  -3   3  -6   33.70    1.09
   3  -3   6   28.51    1.22
   3  -3   6   31.78    0.90
   3  -3   6   30.43    1.25
   3  -3   6   35.26    1.15
  -3   3  -7    9.51    1.08
  -3   3  -7   11.64    0.83
  -3   3  -7   11.59    1.07
  -3   3  -7   12.85    0.87
   3  -3   7    9.92    1.00
   3  -3   7   11.83    0.69
   3  -3   7   11.86    1.13
   3  -3   7   11.47    0.94
  -3   3  -8   51.50    1.76
  -3   3  -8   59.50    1.44
  -3   3  -8   62.54    1.90
   3  -3   8   58.24    1.78
   3  -3   8   63.20    1.93
   3  -3   8   66.08    1.44
  -3   3  -9    6.65    0.74
  -3   3  -9    5.11    0.78
  -3   3  -9    4.81    0.93
   3  -3   9    4.78    0.91
   3  -3   9    7.25    0.83
   3  -3   9    4.57    0.66
  -3   3 -10   15.85    1.30
  -3   3 -10    7.65    0.97
  -3   3 -10   14.56    1.59
   3  -3  10   10.74    1.17
   3  -3  10    7.63    0.86
   3  -3  10    9.26    0.99
  -3   3 -11    0.80    0.80
  -3   3 -11   -0.80    0.97
  -3   3 -11    0.64    1.00
   3  -3  11    1.39    0.86
   3  -3  11   -0.09    0.56
  -3   3 -12    7.05    1.11
  -3   3 -12    8.20    1.37
   3  -3  12    5.11    1.12
  -3   3 -13    1.37    1.16
  -3   3 -13    0.10    1.29
   3  -3  13    2.64    1.10
  -3   3 -14    9.38    1.58
  -3   3 -14    9.91    1.77
   3  -3  14    8.97    1.63
  -3   3 -15    3.47    1.71
  -3   3 -15    1.90    1.93
   3  -3  15    0.83    1.56
  -3   2  14    5.55    1.74
   3  -2 -14    2.09    1.82
   3  -2 -14    0.98    1.83
  -3   2  13    1.91    1.46
   3  -2 -13    2.09    1.61
   3  -2 -13    5.84    1.60
  -3   2  12   12.72    1.57
   3  -2 -12    9.95    1.63
  -3   2  11    2.01    1.03
   3  -2 -11    0.71    1.15
   3  -2 -11   -1.13    0.97
  -3   2  10   10.11    1.20
   3  -2 -10    7.25    1.13
   3  -2 -10    9.04    1.08
  -3   2   9   18.78    1.48
  -3   2   9   15.39    1.63
   3  -2  -9   18.70    1.63
   3  -2  -9   18.19    1.41
  -3   2   8    4.45    0.84
  -3   2   8    2.89    0.85
  -3   2   8    3.31    0.58
   3  -2  -8    2.52    0.81
   3  -2  -8    2.51    0.71
   3  -2  -8    1.43    0.69
  -3   2   7   31.47    1.39
  -3   2   7   31.99    1.31
  -3   2   7   31.94    1.04
   3  -2  -7   31.90    1.45
   3  -2  -7   33.04    1.48
   3  -2  -7   35.29    1.73
   3  -2  -7   30.57    1.19
   3  -2  -7   31.90    1.22
  -3   2   6   -0.11    0.48
  -3   2   6    0.38    0.49
  -3   2   6    0.01    0.42
   3  -2  -6    0.81    0.57
   3  -2  -6    0.64    0.52
   3  -2  -6   -0.05    0.63
   3  -2  -6    1.00    0.39
   3  -2  -6    0.53    0.56
  -3   2   5    8.87    0.82
  -3   2   5    9.50    0.74
   3  -2  -5   10.18    0.88
   3  -2  -5    9.29    0.91
   3  -2  -5   10.47    1.03
   3  -2  -5    7.50    0.61
   3  -2  -5    8.34    0.76
   3  -2  -5    7.71    0.86
  -3   2   4  164.74    2.25
  -3   2   4  167.88    2.22
  -3   2   4  161.37    1.92
   3  -2  -4  162.77    2.23
   3  -2  -4  163.75    2.20
   3  -2  -4  162.32    1.65
   3  -2  -4  169.54    2.01
  -3   2   3  348.46    3.04
  -3   2   3  364.65    2.95
  -3   2   3  342.33    2.74
   3  -2  -3  359.63    3.08
   3  -2  -3  358.29    2.94
   3  -2  -3  335.07    2.08
   3  -2  -3  339.26    2.08
   3  -2  -3  356.11    2.79
  -3   2   2   84.70    1.37
  -3   2   2   82.27    1.43
   3  -2  -2   79.60    1.43
   3  -2  -2   81.32    1.46
   3  -2  -2   81.74    1.35
   3  -2  -2   79.69    0.97
   3  -2  -2   84.01    1.42
  -3   2   1  102.19    1.34
  -3   2   1   93.73    1.01
  -3   2   1   96.30    1.52
   3  -2  -1   98.28    1.55
   3  -2  -1   95.29    1.02
   3  -2  -1  101.05    1.54
  -3   2   0  108.40    1.57
  -3   2   0  112.68    1.28
  -3   2   0  104.58    1.11
  -3   2   0  107.59    1.58
   3  -2   0  107.08    1.56
   3  -2   0  111.87    1.28
   3  -2   0  105.18    1.10
   3  -2   0  113.51    1.62
  -3   2  -1   23.66    0.84
  -3   2  -1   26.55    0.66
  -3   2  -1   25.52    0.70
  -3   2  -1   24.93    0.88
   3  -2   1   24.42    0.84
   3  -2   1   25.52    0.66
   3  -2   1   25.83    0.70
   3  -2   1   26.87    0.91
  -3   2  -2    0.49    0.33
  -3   2  -2    0.74    0.26
  -3   2  -2    0.91    0.31
  -3   2  -2    0.32    0.35
   3  -2   2    0.64    0.24
   3  -2   2    0.91    0.25
   3  -2   2    0.48    0.30
   3  -2   2    0.73    0.36
  -3   2  -3  103.04    1.62
  -3   2  -3  102.74    1.15
  -3   2  -3  106.06    1.53
  -3   2  -3  110.93    1.61
   3  -2   3   99.51    1.61
   3  -2   3  107.07    1.18
   3  -2   3  111.50    1.56
   3  -2   3  113.83    1.61
  -3   2  -4   79.32    1.52
  -3   2  -4   79.70    1.14
  -3   2  -4   93.17    1.61
  -3   2  -4   91.19    1.47
   3  -2   4   78.91    1.55
   3  -2   4   88.50    1.20
   3  -2   4   88.69    1.55
   3  -2   4   93.98    1.50
  -3   2  -5   46.71    1.30
  -3   2  -5   46.02    1.04
  -3   2  -5   53.11    1.41
  -3   2  -5   54.54    1.20
   3  -2   5   46.49    1.31
   3  -2   5   54.43    1.05
   3  -2   5   56.73    1.40
   3  -2   5   57.65    1.23
  -3   2  -6   62.69    1.58
  -3   2  -6   67.38    1.33
  -3   2  -6   75.79    1.76
  -3   2  -6   73.25    1.35
   3  -2   6   63.21    1.62
   3  -2   6   70.59    1.29
   3  -2   6   70.36    1.65
   3  -2   6   73.39    1.36
  -3   2  -7    0.92    0.57
  -3   2  -7    1.97    0.57
  -3   2  -7    3.31    0.72
  -3   2  -7    2.48    0.51
   3  -2   7    2.05    0.58
   3  -2   7    1.61    0.42
   3  -2   7    1.86    0.60
   3  -2   7    2.09    0.49
  -3   2  -8    3.86    0.84
  -3   2  -8    5.15    0.75
  -3   2  -8    5.43    0.91
  -3   2  -8    5.21    0.65
   3  -2   8    5.18    0.80
   3  -2   8    3.76    0.61
   3  -2   8    4.39    0.78
   3  -2   8    3.42    0.53
  -3   2  -9   17.27    1.45
  -3   2  -9   22.37    1.64
  -3   2  -9   18.62    0.95
   3  -2   9   16.12    1.35
   3  -2   9   18.32    1.13
   3  -2   9   13.15    0.85
  -3   2 -10   14.58    1.69
  -3   2 -10   17.80    1.71
   3  -2  10    9.64    1.11
   3  -2  10   11.69    1.21
  -3   2 -11   22.48    2.08
   3  -2  11   19.00    1.74
  -3   2 -12    8.81    1.19
  -3   2 -12    8.86    1.48
   3  -2  12    8.28    1.27
  -3   2 -13    6.71    1.38
  -3   2 -13   10.22    1.67
   3  -2  13    5.26    1.36
  -3   2 -14    7.19    1.63
  -3   2 -14    9.39    1.95
   3  -2  14    3.70    1.48
  -3   1  14    3.35    1.60
   3  -1 -14    6.97    1.82
   3  -1 -14   10.94    1.78
  -3   1  13    7.16    1.45
   3  -1 -13    7.99    1.59
   3  -1 -13    5.52    1.46
  -3   1  12   13.63    1.53
   3  -1 -12   19.99    2.23
   3  -1 -12   18.11    2.03
  -3   1  11    1.25    1.02
   3  -1 -11    2.72    1.04
   3  -1 -11    1.42    0.96
  -3   1  10    0.86    0.97
   3  -1 -10    0.09    0.76
  -3   1   9    5.70    0.91
  -3   1   9    4.82    0.89
  -3   1   9    4.57    0.57
   3  -1  -9    4.77    0.91
   3  -1  -9    5.21    0.77
  -3   1   8    0.22    0.57
  -3   1   8    0.82    0.62
  -3   1   8    0.15    0.47
   3  -1  -8    0.54    0.68
   3  -1  -8   -0.49    0.50
   3  -1  -8    0.67    0.60
  -3   1   7    2.92    0.62
  -3   1   7    2.68    0.57
  -3   1   7    1.95    0.52
   3  -1  -7    3.50    0.71
   3  -1  -7    3.01    0.67
   3  -1  -7    2.64    0.49
   3  -1  -7    3.12    0.63
  -3   1   6    1.53    0.52
  -3   1   6    1.53    0.62
  -3   1   6    1.07    0.44
   3  -1  -6    2.39    0.61
   3  -1  -6    0.95    0.59
   3  -1  -6    1.29    0.38
   3  -1  -6    1.53    0.54
  -3   1   5   26.25    1.10
  -3   1   5   29.44    1.19
  -3   1   5   28.12    0.79
  -3   1   5   27.40    0.93
   3  -1  -5   26.52    1.14
   3  -1  -5   29.11    1.14
   3  -1  -5   27.39    0.82
   3  -1  -5   26.37    0.98
  -3   1   4  167.40    2.19
  -3   1   4  170.50    2.18
  -3   1   4  163.99    1.89
   3  -1  -4  165.53    2.18
   3  -1  -4  165.83    2.16
   3  -1  -4  153.36    1.28
   3  -1  -4  163.20    1.89
  -3   1   3    7.76    0.66
  -3   1   3    8.97    0.70
  -3   1   3    9.10    0.65
   3  -1  -3    7.46    0.69
   3  -1  -3    8.58    0.69
   3  -1  -3    7.89    0.33
   3  -1  -3    7.77    0.67
  -3   1   2  278.89    2.49
  -3   1   2  289.81    2.41
  -3   1   2  275.48    2.39
   3  -1  -2  284.36    2.40
   3  -1  -2  282.33    2.40
  -3   1   1   22.77    0.76
  -3   1   1   21.69    0.78
   3  -1  -1   22.20    0.79
   3  -1  -1   22.53    0.75
   3  -1  -1   22.62    0.83
  -3   1   0  289.47    2.41
  -3   1   0  301.85    2.19
  -3   1   0  281.26    1.47
   3  -1   0  286.75    2.35
   3  -1   0  281.76    1.47
   3  -1   0  294.10    2.44
  -3   1  -1   17.72    0.72
  -3   1  -1   16.95    0.67
  -3   1  -1   17.15    0.62
  -3   1  -1   17.69    0.73
   3  -1   1   16.28    0.69
   3  -1   1   17.68    0.56
   3  -1   1   18.73    0.74
  -3   1  -2   88.22    1.38
  -3   1  -2   87.22    1.24
  -3   1  -2   89.35    1.41
   3  -1   2   81.25    1.34
   3  -1   2   89.60    1.25
   3  -1   2   91.02    1.40
  -3   1  -3  313.90    2.62
  -3   1  -3  330.90    2.62
  -3   1  -3  333.04    2.61
   3  -1   3  297.21    2.58
   3  -1   3  315.73    2.38
   3  -1   3  336.18    2.61
   3  -1   3  346.14    2.63
  -3   1  -4    0.36    0.39
  -3   1  -4    0.42    0.36
  -3   1  -4    0.23    0.42
  -3   1  -4    0.39    0.39
   3  -1   4    0.46    0.39
   3  -1   4    0.62    0.34
   3  -1   4    0.79    0.38
   3  -1   4    0.63    0.34
  -3   1  -5  155.90    2.17
  -3   1  -5  155.41    1.97
  -3   1  -5  171.74    2.33
  -3   1  -5  179.04    1.95
   3  -1   5  146.38    2.11
   3  -1   5  173.85    2.07
   3  -1   5  180.38    2.35
   3  -1   5  176.98    1.91
  -3   1  -6    2.18    0.62
  -3   1  -6    3.27    0.57
  -3   1  -6    3.53    0.65
  -3   1  -6    4.13    0.56
   3  -1   6    2.39    0.57
   3  -1   6    3.75    0.53
   3  -1   6    4.42    0.67
   3  -1   6    4.17    0.52
  -3   1  -7   30.69    1.44
  -3   1  -7   34.64    1.37
  -3   1  -7   40.05    1.57
  -3   1  -7   36.74    1.08
   3  -1   7   33.15    1.36
   3  -1   7   34.92    1.26
   3  -1   7   37.16    1.47
   3  -1   7   39.37    1.06
  -3   1  -8   24.38    1.58
  -3   1  -8   29.52    1.56
  -3   1  -8   31.93    1.62
  -3   1  -8   32.81    1.01
   3  -1   8   27.21    1.39
   3  -1   8   30.05    1.30
  -3   1  -9    8.16    1.07
  -3   1  -9   13.05    1.49
   3  -1   9   12.18    1.34
   3  -1   9    9.89    1.08
   3  -1   9    6.77    0.84
   3  -1  10    5.31    0.98
   3  -1  10    4.48    0.83
  -3   1 -11    0.33    1.16
   3  -1  11    2.19    0.92
   3  -1  11    1.63    0.84
  -3   1 -12   24.98    2.35
   3  -1  12   18.35    2.01
   3  -1  12   19.48    1.80
  -3   1 -13   11.30    1.58
  -3   1 -13    8.57    1.80
   3  -1  13   10.70    1.56
  -3   1 -14    9.12    1.83
  -3   1 -14   10.24    2.03
   3  -1  14    7.87    1.60
  -3   0  15    0.27    1.77
   3   0 -15   -1.90    1.84
   3   0 -15    0.40    1.75
  -3   0  14    5.62    1.55
   3   0 -14    4.11    1.71
   3   0 -14    9.11    1.66
  -3   0  13   -0.70    1.21
   3   0 -13   -0.13    1.28
   3   0 -13    2.12    1.27
  -3   0  12   56.06    2.57
   3   0 -12   61.90    2.68
   3   0 -12   60.38    2.36
  -3   0  11   -1.09    0.84
  -3   0  11   -0.23    1.13
   3   0 -11    0.06    0.91
   3   0 -11    0.75    0.87
  -3   0  10    0.97    0.76
  -3   0  10    0.33    0.92
  -3   0  10   -0.15    0.56
   3   0 -10    1.28    0.89
   3   0 -10    1.58    0.75
  -3   0   9    2.41    0.77
  -3   0   9    3.81    0.84
  -3   0   9    2.74    0.57
   3   0  -9    3.11    0.80
   3   0  -9    4.05    0.70
   3   0  -9    2.73    0.71
  -3   0   8    4.48    0.76
  -3   0   8    4.63    0.97
  -3   0   8    5.24    0.70
  -3   0   8    5.82    0.61
   3   0  -8    4.02    0.76
   3   0  -8    4.28    0.75
   3   0  -8    4.64    0.62
   3   0  -8    4.67    0.71
  -3   0   7   -0.23    0.50
  -3   0   7   -0.28    0.59
  -3   0   7    0.90    0.48
  -3   0   7    0.47    0.44
   3   0  -7    0.49    0.58
   3   0  -7    0.45    0.51
   3   0  -7    0.48    0.40
   3   0  -7   -0.40    0.51
  -3   0   6    7.10    0.86
  -3   0   6    9.78    1.06
  -3   0   6    9.47    0.70
  -3   0   6    7.76    0.74
   3   0  -6    7.81    0.88
   3   0  -6    7.71    0.89
   3   0  -6    7.22    0.83
  -3   0   5  214.17    2.56
  -3   0   5  202.10    1.55
  -3   0   5  206.40    2.16
   3   0  -5  212.25    2.52
   3   0  -5  196.50    1.53
   3   0  -5  201.44    2.16
  -3   0   4    8.71    0.74
  -3   0   4    8.90    0.82
  -3   0   4    8.89    0.41
  -3   0   4    6.96    0.67
   3   0  -4    9.59    0.71
   3   0  -4    9.69    0.76
   3   0  -4    7.95    0.70
  -3   0   3   50.41    1.15
  -3   0   3   54.18    1.25
  -3   0   3   48.68    1.12
   3   0  -3   53.77    1.17
   3   0  -3   49.52    1.21
   3   0  -3   50.93    1.14
  -3   0   2   14.48    0.67
  -3   0   2   14.43    0.75
  -3   0   2   13.80    0.71
   3   0  -2   14.62    0.75
   3   0  -2   14.68    0.74
  -3   0   1  156.85    1.81
  -3   0   1  153.00    1.85
   3   0  -1  152.48    1.68
   3   0  -1  155.34    1.82
   3   0  -1  152.23    1.83
  -3   0   0    0.97    0.29
  -3   0   0    0.37    0.32
  -3   0   0    0.36    0.25
  -3   0   0    0.83    0.35
   3   0   0    0.64    0.26
   3   0   0    0.34    0.33
   3   0   0    0.57    0.20
   3   0   0    0.61    0.32
  -3   0  -1  176.73    1.76
  -3   0  -1  166.49    1.86
  -3   0  -1  174.76    1.62
  -3   0  -1  173.82    1.96
   3   0   1  166.52    1.71
   3   0   1  163.36    1.85
   3   0   1  178.57    1.59
   3   0   1  178.53    1.96
  -3   0  -2    8.90    0.66
  -3   0  -2    8.97    0.62
  -3   0  -2    8.29    0.67
   3   0   2    8.94    0.58
   3   0   2    8.41    0.64
   3   0   2   10.41    0.66
  -3   0  -3    2.02    0.39
  -3   0  -3    1.42    0.42
  -3   0  -3    1.33    0.40
  -3   0  -3    0.48    0.40
   3   0   3    1.30    0.38
   3   0   3    1.11    0.40
   3   0   3    2.38    0.41
   3   0   3    1.50    0.42
  -3   0  -4   94.69    1.57
  -3   0  -4  100.01    1.72
  -3   0  -4  106.70    1.81
  -3   0  -4  103.82    1.57
   3   0   4   88.96    1.53
   3   0   4   96.34    1.69
   3   0   4  106.89    1.76
   3   0   4  104.26    1.55
  -3   0  -5   41.30    1.30
  -3   0  -5   40.61    1.34
  -3   0  -5   47.38    1.44
  -3   0  -5   46.74    1.16
   3   0   5   39.15    1.21
   3   0   5   44.66    1.30
   3   0   5   48.81    1.39
   3   0   5   46.64    1.14
  -3   0  -6    0.84    0.61
  -3   0  -6   -0.15    0.56
  -3   0  -6    0.46    0.58
  -3   0  -6    1.24    0.46
   3   0   6    1.17    0.53
   3   0   6    0.58    0.45
   3   0   6    1.75    0.57
   3   0   6    1.23    0.48
  -3   0  -7   -0.20    0.71
  -3   0  -7    0.31    0.73
  -3   0  -7    0.76    0.64
  -3   0  -7    0.08    0.51
   3   0   7    0.41    0.55
   3   0   7   -0.46    0.52
   3   0   7    1.21    0.63
   3   0   7    0.72    0.49
  -3   0  -8    3.18    0.97
  -3   0  -8    3.17    0.91
  -3   0  -8    5.06    0.95
  -3   0  -8    5.08    0.67
   3   0   8    4.91    0.86
   3   0   8    4.80    0.75
   3   0   8    3.96    0.66
  -3   0  -9    9.85    1.25
   3   0   9   10.94    1.34
   3   0   9   13.48    1.34
  -3   0 -10   11.61    1.33
   3   0  10   14.67    1.53
   3   0  10   12.51    1.44
  -3   0 -11    6.60    1.41
   3   0  11    8.82    1.30
   3   0  11    6.29    1.15
  -3   0 -12   16.97    1.76
   3   0  12   18.43    2.09
   3   0  12   18.39    2.07
  -3   0 -13   -1.93    1.59
   3   0  13    1.85    1.35
   3   0  13    3.27    1.41
  -3  -1  15    0.13    1.63
   3   1 -15   -0.63    1.62
   3   1 -15    8.76    1.80
  -3  -1  14    5.50    1.51
   3   1 -14    5.51    1.63
   3   1 -14    6.74    1.49
  -3  -1  13    7.77    1.40
   3   1 -13    9.10    1.62
   3   1 -13    9.06    1.32
  -3  -1  12   60.77    2.56
   3   1 -12   66.54    2.64
   3   1 -12   62.47    2.20
  -3  -1  11    0.73    0.89
  -3  -1  11    3.69    1.21
  -3  -1  11    2.22    0.65
   3   1 -11    1.68    1.03
   3   1 -11    2.23    0.83
   3   1 -11    3.01    0.82
  -3  -1  10   17.25    1.58
  -3  -1  10   13.30    1.59
  -3  -1  10   13.37    1.02
   3   1 -10   21.99    1.64
   3   1 -10   22.31    1.29
   3   1 -10   18.96    1.30
  -3  -1   9   10.65    1.09
  -3  -1   9   12.01    1.30
  -3  -1   9   11.12    0.98
   3   1  -9   12.37    1.34
   3   1  -9   11.40    1.01
   3   1  -9    9.05    1.12
  -3  -1   8    0.33    0.58
  -3  -1   8   -0.26    0.75
  -3  -1   8   -0.41    0.61
  -3  -1   8    0.39    0.50
   3   1  -8    0.41    0.65
   3   1  -8    0.27    0.56
   3   1  -8    0.50    0.49
   3   1  -8   -0.12    0.65
  -3  -1   7   33.59    1.38
  -3  -1   7   36.01    1.51
  -3  -1   7   32.86    1.11
  -3  -1   7   36.00    1.16
   3   1  -7   35.90    1.37
   3   1  -7   36.22    1.41
   3   1  -7   33.08    0.97
   3   1  -7   33.81    1.24
  -3  -1   6    2.87    0.56
  -3  -1   6    3.72    0.70
  -3  -1   6    4.07    0.52
  -3  -1   6    3.82    0.57
   3   1  -6    3.54    0.56
   3   1  -6    3.08    0.57
   3   1  -6    3.98    0.62
  -3  -1   5  252.43    2.72
  -3  -1   5  259.54    2.89
  -3  -1   5  248.33    1.79
  -3  -1   5  246.75    2.52
   3   1  -5  261.27    2.74
   3   1  -5  253.08    2.86
   3   1  -5  241.29    1.76
   3   1  -5  245.03    2.53
  -3  -1   4   20.09    0.91
  -3  -1   4   23.59    1.06
  -3  -1   4   19.29    0.60
  -3  -1   4   19.72    0.90
   3   1  -4   20.06    0.91
   3   1  -4   20.94    0.99
   3   1  -4   21.03    0.58
   3   1  -4   20.55    0.95
  -3  -1   3  277.08    2.45
  -3  -1   3  286.66    2.75
  -3  -1   3  268.68    1.53
  -3  -1   3  271.22    2.64
   3   1  -3  279.01    2.43
   3   1  -3  280.07    2.75
   3   1  -3  274.40    1.54
   3   1  -3  272.27    2.59
  -3  -1   2   49.87    1.03
  -3  -1   2   51.11    1.25
  -3  -1   2   49.86    0.76
  -3  -1   2   48.07    0.75
  -3  -1   2   46.00    1.17
   3   1  -2   48.24    1.22
   3   1  -2   49.94    1.20
  -3  -1   1    8.56    0.72
  -3  -1   1    9.17    0.52
  -3  -1   1    8.82    0.52
  -3  -1   1    9.06    0.69
   3   1  -1    9.64    0.53
   3   1  -1    8.49    0.70
   3   1  -1    9.56    0.70
  -3  -1   0  610.46    3.83
  -3  -1   0  641.10    3.09
   3   1   0  626.93    3.13
   3   1   0  646.83    3.05
   3   1   0  593.63    3.82
   3   1   0  625.42    3.87
  -3  -1  -1   47.23    0.94
  -3  -1  -1   42.33    1.15
  -3  -1  -1   44.50    1.03
  -3  -1  -1   44.34    1.21
   3   1   1   42.07    0.90
   3   1   1   41.76    1.17
   3   1   1   47.60    1.05
   3   1   1   44.30    1.14
  -3  -1  -2   67.76    1.14
  -3  -1  -2   64.18    1.42
  -3  -1  -2   66.26    1.32
  -3  -1  -2   66.58    1.39
   3   1   2   61.19    1.41
   3   1   2   70.88    1.35
   3   1   2   67.15    1.39
  -3  -1  -3   37.52    1.19
  -3  -1  -3   37.10    1.17
  -3  -1  -3   38.66    1.14
   3   1   3   35.20    0.96
   3   1   3   35.50    1.19
   3   1   3   41.70    1.21
   3   1   3   41.04    1.18
  -3  -1  -4   10.28    0.81
  -3  -1  -4    9.01    0.93
  -3  -1  -4   10.79    0.91
  -3  -1  -4    9.16    0.82
   3   1   4    8.85    0.75
   3   1   4    7.97    0.82
   3   1   4   10.95    0.90
   3   1   4   11.41    0.87
  -3  -1  -5   31.38    1.23
  -3  -1  -5   32.98    1.42
  -3  -1  -5   28.90    1.33
  -3  -1  -5   33.98    1.15
   3   1   5   30.02    1.10
   3   1   5   33.16    1.32
   3   1   5   33.78    1.34
   3   1   5   33.29    1.15
  -3  -1  -6    9.38    0.96
  -3  -1  -6    8.67    0.94
  -3  -1  -6   12.33    1.20
  -3  -1  -6    9.94    0.93
   3   1   6    8.93    0.95
   3   1   6   11.41    1.06
   3   1   6    9.14    0.98
   3   1   6    9.28    0.94
  -3  -1  -7  196.09    2.81
  -3  -1  -7  223.75    3.41
  -3  -1  -7  214.96    2.34
   3   1   7  202.21    2.72
   3   1   7  214.07    3.21
   3   1   7  158.76    2.08
  -3  -1  -8    2.27    1.09
  -3  -1  -8    2.86    0.96
  -3  -1  -8    3.31    0.70
   3   1   8    4.14    0.82
   3   1   8    2.79    0.80
   3   1   8    2.51    0.72
  -3  -1  -9   18.65    1.82
   3   1   9   17.27    1.55
  -3  -1 -10    3.73    1.17
   3   1  10    4.70    0.99
   3   1  10    4.52    1.02
  -3  -1 -11   15.97    1.76
   3   1  11   12.57    1.44
   3   1  11   10.54    1.41
  -3  -1 -12   -0.52    1.52
   3   1  12    0.48    1.24
   3   1  12    1.06    1.23
  -3  -1 -13   -1.34    1.70
   3   1  13    0.30    1.42
   3   1  13   -2.11    1.46
  -3  -2  15    4.44    1.73
   3   2 -15    1.04    1.74
   3   2 -15    2.10    1.63
  -3  -2  14   -2.77    1.41
   3   2 -14    2.27    1.46
   3   2 -14    0.30    1.34
  -3  -2  13   11.56    1.63
   3   2 -13   12.45    1.58
   3   2 -13   11.77    1.40
  -3  -2  12    0.99    1.06
  -3  -2  12    0.09    0.75
   3   2 -12   -0.29    1.02
   3   2 -12   -1.78    0.91
   3   2 -12   -0.73    0.92
  -3  -2  11   18.09    1.75
  -3  -2  11   15.23    1.57
  -3  -2  11   14.14    1.24
   3   2 -11   19.45    1.48
   3   2 -11   16.55    1.55
  -3  -2  10   -0.67    0.78
  -3  -2  10   -0.84    0.97
  -3  -2  10    1.07    0.67
   3   2 -10    0.47    0.79
   3   2 -10   -0.70    0.63
   3   2 -10    0.50    0.85
  -3  -2   9    0.82    0.72
  -3  -2   9    2.74    0.84
  -3  -2   9    2.49    0.66
   3   2  -9    1.23    0.75
   3   2  -9    1.63    0.62
   3   2  -9    1.96    0.84
  -3  -2   8   38.36    1.60
  -3  -2   8   36.37    1.70
  -3  -2   8   29.46    1.32
  -3  -2   8   38.66    1.32
   3   2  -8   33.92    1.59
   3   2  -8   38.15    1.63
   3   2  -8   38.33    1.23
   3   2  -8   37.16    1.45
  -3  -2   7   11.36    1.12
  -3  -2   7    9.40    1.13
  -3  -2   7   10.53    0.99
  -3  -2   7    9.92    0.93
   3   2  -7   12.94    1.16
   3   2  -7   10.40    1.13
   3   2  -7   12.34    0.77
   3   2  -7    9.70    0.92
  -3  -2   6  187.39    2.53
  -3  -2   6  192.98    2.71
  -3  -2   6  183.83    2.00
  -3  -2   6  182.32    2.41
   3   2  -6  183.30    2.49
   3   2  -6  190.00    2.70
   3   2  -6  179.02    1.89
   3   2  -6  179.02    2.41
  -3  -2   5   53.00    1.35
  -3  -2   5   54.56    1.53
  -3  -2   5   53.88    1.13
  -3  -2   5   52.50    1.41
   3   2  -5   57.25    1.41
   3   2  -5   55.47    1.55
   3   2  -5   52.06    1.03
   3   2  -5   52.64    1.44
  -3  -2   4  116.62    1.72
  -3  -2   4  120.44    2.01
  -3  -2   4  117.31    1.44
  -3  -2   4  111.36    1.90
   3   2  -4  120.50    1.74
   3   2  -4  113.85    1.98
   3   2  -4  112.80    1.89
  -3  -2   3    7.97    0.65
  -3  -2   3    6.89    0.84
  -3  -2   3    6.00    0.62
  -3  -2   3    6.42    0.72
   3   2  -3    7.28    0.67
   3   2  -3    8.17    0.83
   3   2  -3    6.56    0.75
  -3  -2   2   15.83    0.97
  -3  -2   2   17.05    0.76
  -3  -2   2   13.95    0.90
   3   2  -2   16.32    0.68
   3   2  -2   15.47    0.92
   3   2  -2   15.59    0.63
   3   2  -2   13.57    0.92
  -3  -2   1   85.68    1.68
  -3  -2   1   89.14    1.37
  -3  -2   1   87.38    1.43
  -3  -2   1   86.35    1.69
   3   2  -1   92.14    1.19
   3   2  -1   93.42    1.18
   3   2  -1   83.48    1.67
   3   2  -1   87.67    1.69
  -3  -2   0   77.28    1.65
  -3  -2   0   82.51    1.41
  -3  -2   0   83.43    1.47
  -3  -2   0   79.13    1.64
   3   2   0   80.45    1.06
   3   2   0   85.60    1.06
   3   2   0   73.74    1.61
   3   2   0   79.23    1.58
  -3  -2  -1    2.88    0.52
  -3  -2  -1    4.22    0.51
  -3  -2  -1    3.96    0.59
  -3  -2  -1    4.63    0.63
   3   2   1    3.99    0.41
   3   2   1    3.43    0.52
   3   2   1    4.80    0.63
  -3  -2  -2    7.79    0.63
  -3  -2  -2    5.43    0.70
  -3  -2  -2    5.40    0.63
  -3  -2  -2    5.28    0.67
   3   2   2    6.83    0.62
   3   2   2    5.70    0.66
   3   2   2    6.62    0.74
  -3  -2  -3    1.46    0.41
  -3  -2  -3    1.22    0.51
  -3  -2  -3    0.23    0.46
  -3  -2  -3    0.20    0.53
   3   2   3    0.82    0.51
   3   2   3    0.93    0.51
   3   2   3    0.69    0.55
  -3  -2  -4    4.92    0.61
  -3  -2  -4    3.31    0.66
  -3  -2  -4    5.46    0.72
  -3  -2  -4    4.58    0.68
   3   2   4    4.44    0.54
   3   2   4    4.15    0.66
   3   2   4    3.64    0.70
   3   2   4    4.41    0.72
  -3  -2  -5   17.52    1.12
  -3  -2  -5   17.57    1.28
  -3  -2  -5   18.29    1.12
   3   2   5   17.45    0.96
   3   2   5   14.46    1.19
   3   2   5   18.10    1.30
   3   2   5   16.90    1.19
  -3  -2  -6    2.01    0.79
  -3  -2  -6    1.34    0.73
  -3  -2  -6    2.12    0.67
   3   2   6    1.51    0.59
   3   2   6    1.24    0.72
   3   2   6    1.17    0.76
  -3  -2  -7  225.15    2.98
  -3  -2  -7  248.56    3.78
  -3  -2  -7  247.54    2.77
   3   2   7  239.90    2.88
   3   2   7  243.07    3.70
   3   2   7  167.28    2.44
  -3  -2  -8   14.27    1.45
  -3  -2  -8   20.86    1.81
  -3  -2  -8   18.42    1.26
   3   2   8   15.91    1.39
   3   2   8   12.82    1.53
   3   2   8   15.41    1.49
  -3  -2  -9   56.33    2.54
  -3  -2  -9   53.96    1.60
   3   2   9   43.46    1.84
   3   2   9   57.69    2.30
  -3  -2 -10    1.79    1.39
   3   2  10    1.91    1.03
   3   2  10    2.53    1.20
  -3  -2 -11   -3.21    1.42
   3   2  11    0.84    1.20
  -3  -2 -12    8.42    1.90
   3   2  12    2.04    1.48
   3   2  12    2.78    1.52
  -3  -3  15    2.25    1.75
   3   3 -15    1.83    1.85
   3   3 -15    3.68    1.64
  -3  -3  14    1.54    1.52
   3   3 -14   -1.18    1.44
   3   3 -14   -2.75    1.27
  -3  -3  13   -0.46    1.28
  -3  -3  13    1.81    1.01
   3   3 -13    0.16    1.31
   3   3 -13   -0.71    1.15
  -3  -3  12    0.10    1.08
  -3  -3  12    0.96    0.91
   3   3 -12    0.89    1.16
   3   3 -12    0.11    0.96
   3   3 -12    0.03    1.10
  -3  -3  11   -0.57    0.92
  -3  -3  11    1.06    1.32
  -3  -3  11    0.98    0.78
   3   3 -11    0.97    0.83
   3   3 -11    0.52    1.05
  -3  -3  10    7.50    1.14
  -3  -3  10    6.02    1.19
  -3  -3  10    6.83    0.94
   3   3 -10    4.96    1.09
   3   3 -10    6.34    0.86
   3   3 -10    6.23    1.11
  -3  -3   9   15.82    1.46
  -3  -3   9   12.33    1.19
  -3  -3   9   16.25    1.30
   3   3  -9   16.54    1.50
   3   3  -9   17.30    1.19
   3   3  -9   16.52    1.52
  -3  -3   8   39.98    1.67
  -3  -3   8   37.86    1.57
  -3  -3   8   38.40    1.52
   3   3  -8   38.31    1.85
   3   3  -8   42.00    1.71
   3   3  -8   41.17    1.35
   3   3  -8   38.18    1.65
  -3  -3   7    0.31    0.60
  -3  -3   7    1.43    0.79
  -3  -3   7    0.09    0.66
  -3  -3   7   -0.67    0.56
   3   3  -7    0.50    0.68
   3   3  -7    0.64    0.64
   3   3  -7    0.84    0.50
   3   3  -7    0.66    0.74
  -3  -3   6    4.52    0.69
  -3  -3   6    4.81    0.80
  -3  -3   6    4.42    0.68
  -3  -3   6    5.29    0.75
   3   3  -6    4.18    0.72
   3   3  -6    4.40    0.70
   3   3  -6    4.94    0.58
   3   3  -6    4.23    0.80
  -3  -3   5   37.25    1.19
  -3  -3   5   39.68    1.48
  -3  -3   5   37.13    1.19
  -3  -3   5   34.19    1.33
   3   3  -5   35.89    1.24
   3   3  -5   35.74    1.37
   3   3  -5   37.55    1.09
   3   3  -5   33.48    1.39
  -3  -3   4    5.63    0.58
  -3  -3   4    5.81    0.77
  -3  -3   4    6.68    0.83
  -3  -3   4    5.59    0.72
   3   3  -4    6.79    0.82
   3   3  -4    5.91    0.72
   3   3  -4    5.91    0.68
   3   3  -4    6.07    0.73
  -3  -3   3   39.26    1.00
  -3  -3   3   38.85    1.36
  -3  -3   3   38.03    1.18
  -3  -3   3   36.74    1.35
   3   3  -3   37.94    1.35
   3   3  -3   39.65    1.07
   3   3  -3   35.03    1.33
  -3  -3   2   14.04    1.03
  -3  -3   2   16.15    0.99
  -3  -3   2   15.27    1.03
   3   3  -2   16.54    0.69
   3   3  -2   15.57    0.69
   3   3  -2   14.65    0.99
   3   3  -2   14.98    0.80
   3   3  -2   14.20    1.08
  -3  -3   1  141.25    2.30
  -3  -3   1  155.74    2.11
  -3  -3   1  152.57    2.15
  -3  -3   1  142.52    2.33
   3   3  -1  140.66    2.31
   3   3  -1  140.11    2.28
  -3  -3   0   -0.15    0.51
  -3  -3   0    0.99    0.46
  -3  -3   0    0.97    0.59
  -3  -3   0    0.15    0.48
   3   3   0    0.05    0.45
   3   3   0   -0.02    0.47
  -3  -3  -1   64.08    1.74
  -3  -3  -1   70.74    1.69
  -3  -3  -1   66.65    1.73
  -3  -3  -1   66.17    1.69
   3   3   1   62.51    1.71
   3   3   1   65.00    1.73
  -3  -3  -2    1.41    0.61
  -3  -3  -2    2.67    0.65
  -3  -3  -2    1.56    0.74
  -3  -3  -2    3.48    0.70
   3   3   2    1.27    0.60
   3   3   2    2.64    0.72
  -3  -3  -3    0.63    0.77
  -3  -3  -3   -0.88    0.63
  -3  -3  -3   -0.23    0.84
  -3  -3  -3    0.88    0.65
   3   3   3    2.15    0.63
   3   3   3    1.38    0.74
  -3  -3  -4   22.42    0.98
  -3  -3  -4   20.05    1.42
  -3  -3  -4   23.97    1.33
   3   3   4   21.50    1.36
   3   3   4   23.86    1.50
  -3  -3  -5    4.34    0.68
  -3  -3  -5    3.29    0.85
  -3  -3  -5    3.35    0.84
   3   3   5    2.26    0.53
   3   3   5    3.15    0.80
   3   3   5    2.81    1.00
  -3  -3  -6   16.32    1.36
  -3  -3  -6   13.36    1.58
  -3  -3  -6   13.78    1.34
   3   3   6    9.66    0.95
   3   3   6    9.70    1.20
  -3  -3  -7    7.46    1.21
  -3  -3  -7    6.55    1.21
  -3  -3  -7    7.02    1.00
   3   3   7    6.30    0.80
   3   3   7    4.57    0.98
   3   3   7    3.31    1.15
  -3  -3  -8   37.52    2.33
  -3  -3  -8   43.01    2.50
  -3  -3  -8   45.25    1.78
   3   3   8   37.03    1.64
   3   3   8   41.74    2.26
  -3  -3  -9    6.92    1.45
  -3  -3  -9    4.54    1.11
   3   3   9    4.53    1.00
   3   3   9    6.09    1.23
  -3  -3 -10    4.23    1.67
   3   3  10    7.38    1.25
   3   3  10    4.78    1.49
  -3  -3 -11   -0.31    1.79
   3   3  11    2.41    1.47
  -3  -4  15    1.47    1.89
   3   4 -15    2.02    1.78
   3   4 -15    2.50    1.69
  -3  -4  14   13.48    2.01
   3   4 -14   16.66    1.87
   3   4 -14   14.99    1.68
  -3  -4  13    6.07    1.49
  -3  -4  13    7.59    1.23
   3   4 -13    6.71    1.45
   3   4 -13    6.09    1.32
  -3  -4  12    5.44    1.34
  -3  -4  12    5.49    1.18
   3   4 -12    6.45    1.32
   3   4 -12    6.95    1.18
  -3  -4  11   15.49    1.91
  -3  -4  11   14.77    1.66
   3   4 -11   17.49    1.91
   3   4 -11   14.80    1.65
  -3  -4  10    2.73    0.99
  -3  -4  10    4.40    1.32
  -3  -4  10    3.50    0.96
   3   4 -10    3.72    1.01
   3   4 -10    3.16    0.88
  -3  -4   9   24.64    1.66
  -3  -4   9   21.81    1.90
  -3  -4   9   24.25    1.56
   3   4  -9   26.64    1.75
   3   4  -9   27.33    1.47
   3   4  -9   21.08    1.86
  -3  -4   8   21.49    1.54
  -3  -4   8   15.07    1.57
  -3  -4   8   22.82    1.47
   3   4  -8   22.73    1.87
   3   4  -8   23.53    1.61
   3   4  -8   23.01    1.34
   3   4  -8   19.18    1.67
  -3  -4   7   13.86    1.26
  -3  -4   7    9.96    1.04
  -3  -4   7   13.95    1.31
   3   4  -7   12.85    1.49
   3   4  -7   15.17    1.36
   3   4  -7   14.15    1.13
   3   4  -7   13.91    1.52
  -3  -4   6   39.54    1.40
  -3  -4   6   38.36    1.79
  -3  -4   6   39.38    1.56
  -3  -4   6   39.12    1.57
   3   4  -6   36.37    1.58
   3   4  -6   42.86    1.66
   3   4  -6   38.73    1.36
   3   4  -6   34.37    1.68
  -3  -4   5    6.09    0.68
  -3  -4   5    5.74    0.91
  -3  -4   5    5.01    0.82
  -3  -4   5    4.99    0.87
   3   4  -5    4.23    0.74
   3   4  -5    5.76    0.85
   3   4  -5    6.60    0.72
   3   4  -5    5.38    0.87
  -3  -4   4  103.70    1.57
  -3  -4   4   89.90    2.16
  -3  -4   4   96.32    1.93
  -3  -4   4   92.44    2.10
   3   4  -4   80.23    1.53
   3   4  -4   92.85    2.11
   3   4  -4   98.75    1.84
   3   4  -4   87.80    2.05
  -3  -4   3    5.18    0.87
  -3  -4   3    6.45    0.86
  -3  -4   3    6.40    0.86
   3   4  -3    5.62    0.60
   3   4  -3    5.34    0.81
   3   4  -3    7.00    0.73
   3   4  -3    6.57    0.89
  -3  -4   2   30.60    1.47
  -3  -4   2   35.26    1.51
  -3  -4   2   31.67    1.42
   3   4  -2   31.80    1.42
   3   4  -2   33.98    1.24
   3   4  -2   32.95    1.50
  -3  -4   1   23.93    1.39
  -3  -4   1   29.79    1.31
  -3  -4   1   26.43    1.54
  -3  -4   1   24.49    1.36
   3   4  -1   24.82    1.35
   3   4  -1   23.02    1.29
  -3  -4   0   90.07    2.15
  -3  -4   0   97.72    2.09
  -3  -4   0  104.81    2.29
  -3  -4   0   96.16    2.17
   3   4   0   90.90    2.15
   3   4   0   90.01    2.19
  -3  -4  -1    4.85    0.80
  -3  -4  -1    6.06    1.00
  -3  -4  -1    7.07    0.96
   3   4   1    5.99    0.88
   3   4   1    5.27    1.00
  -3  -4  -2   31.37    1.54
  -3  -4  -2   28.62    1.56
   3   4   2   29.36    1.56
   3   4   2   26.51    1.69
  -3  -4  -3    1.16    0.77
  -3  -4  -3    1.54    0.82
   3   4   3   -0.83    0.68
   3   4   3   -1.00    0.96
  -3  -4  -4   -0.19    0.86
  -3  -4  -4    0.31    0.87
   3   4   4    0.83    0.88
   3   4   4   -0.16    1.13
  -3  -4  -5    1.85    0.95
  -3  -4  -5    1.69    0.96
   3   4   5    1.31    0.89
   3   4   5    1.17    1.27
  -3  -4  -6    6.39    0.91
  -3  -4  -6    4.41    1.10
  -3  -4  -6    4.74    1.16
   3   4   6    3.96    1.17
   3   4   6    4.04    1.47
  -3  -4  -7   19.57    2.13
  -3  -4  -7   20.22    1.79
   3   4   7   18.42    1.28
   3   4   7   22.96    2.09
  -3  -4  -8   11.23    1.64
  -3  -4  -8   11.58    1.37
   3   4   8    7.02    1.47
  -3  -4  -9   13.61    1.87
   3   4   9   19.50    2.37
  -3  -4 -10    3.00    1.90
   3   4  10   -0.82    1.57
  -3  -5  14   12.05    2.04
   3   5 -14   13.60    1.91
   3   5 -14   15.42    1.86
  -3  -5  13    0.04    1.46
  -3  -5  13    0.76    1.32
   3   5 -13    1.65    1.49
   3   5 -13    1.55    1.38
  -3  -5  12   -0.87    1.30
  -3  -5  12   -1.57    1.18
   3   5 -12    0.40    1.33
   3   5 -12    0.84    1.21
  -3  -5  11    7.93    1.39
  -3  -5  11    8.62    1.29
   3   5 -11    5.96    1.31
   3   5 -11    6.40    1.22
  -3  -5  10    2.97    1.10
  -3  -5  10    5.82    1.14
   3   5 -10    5.41    1.05
  -3  -5   9   11.76    1.24
  -3  -5   9   11.18    1.28
   3   5  -9   11.49    1.26
   3   5  -9   12.59    1.47
  -3  -5   8   13.15    1.49
  -3  -5   8   13.18    1.44
  -3  -5   8   13.68    1.49
   3   5  -8   12.35    1.43
   3   5  -8   18.51    1.67
   3   5  -8   15.68    1.45
  -3  -5   7   18.76    1.40
  -3  -5   7   20.70    1.84
  -3  -5   7   18.71    1.52
   3   5  -7   14.50    1.68
   3   5  -7   23.64    1.66
   3   5  -7   24.46    1.48
  -3  -5   6   10.43    1.14
  -3  -5   6   10.26    1.26
  -3  -5   6   10.74    1.16
   3   5  -6    8.06    1.01
   3   5  -6    8.21    1.06
   3   5  -6   10.41    1.22
  -3  -5   5    4.33    0.65
  -3  -5   5    5.28    1.05
  -3  -5   5    4.80    0.91
   3   5  -5    3.94    0.77
   3   5  -5    5.48    0.93
   3   5  -5    6.07    0.82
  -3  -5   4  180.82    1.89
  -3  -5   4  166.73    2.87
  -3  -5   4  165.26    3.03
   3   5  -4  167.41    2.93
   3   5  -4  172.79    2.68
  -3  -5   3   64.42    2.19
  -3  -5   3   61.82    2.05
   3   5  -3   60.32    2.02
   3   5  -3   65.52    1.83
  -3  -5   2  198.86    3.04
  -3  -5   2  188.54    3.12
  -3  -5   2  189.40    3.23
   3   5  -2  187.92    3.17
  -3  -5   1   26.86    1.60
  -3  -5   1   26.55    1.57
   3   5  -1   23.26    1.62
  -3  -5   0   12.87    1.47
  -3  -5   0   12.52    1.44
   3   5   0   11.91    1.20
  -3  -5  -1    2.07    0.90
  -3  -5  -1    3.07    0.91
   3   5   1    2.11    0.85
  -3  -5  -2   10.23    1.20
  -3  -5  -2   11.10    1.24
  -3  -5  -3   57.76    2.45
  -3  -5  -3   55.17    2.20
   3   5   3   50.99    2.18
  -3  -5  -4    3.78    1.26
  -3  -5  -4    8.13    1.27
   3   5   4    8.70    1.27
  -3  -5  -5   26.19    2.24
  -3  -5  -5   30.57    2.12
   3   5   5   28.87    2.20
  -3  -5  -6   17.40    1.75
  -3  -5  -6   16.54    1.72
   3   5   6   15.43    1.72
  -3  -5  -7   -2.02    1.53
  -3  -5  -7    3.44    1.49
   3   5   7   -0.26    1.35
  -3  -5  -8    9.05    1.93
   3   5   8    6.69    1.65
  -3  -6  13   -2.78    1.67
  -3  -6  13    2.08    1.66
   3   6 -13   -1.84    1.64
   3   6 -13   -0.58    1.54
  -3  -6  12   13.01    1.80
  -3  -6  12   17.08    1.83
   3   6 -12   14.97    1.83
   3   6 -12   18.10    1.78
  -3  -6  11   -1.53    1.31
  -3  -6  11    2.93    1.33
   3   6 -11    1.32    1.29
  -3  -6  10    3.90    1.26
  -3  -6  10    1.95    1.25
   3   6 -10    4.14    1.32
   3   6 -10    3.13    1.15
  -3  -6   9    4.38    1.11
  -3  -6   9    5.66    1.21
   3   6  -9    4.44    1.23
   3   6  -9    3.39    1.12
  -3  -6   8   15.06    1.61
  -3  -6   8   14.35    1.71
   3   6  -8   18.28    2.27
   3   6  -8   14.38    1.31
  -3  -6   7   22.79    1.54
  -3  -6   7   19.91    1.81
   3   6  -7   12.89    1.34
   3   6  -7   15.28    1.83
   3   6  -7   19.17    1.66
  -3  -6   6   23.19    1.34
  -3  -6   6   19.91    1.77
   3   6  -6   20.77    1.63
   3   6  -6   21.79    1.74
   3   6  -6   23.54    1.65
  -3  -6   5   84.61    1.58
  -3  -6   5   81.73    2.49
   3   6  -5   74.89    1.68
   3   6  -5   76.45    2.35
   3   6  -5   80.66    2.22
  -3  -6   4    0.20    0.87
   3   6  -4   -0.73    0.84
   3   6  -4    0.66    0.78
  -3  -6   3   34.11    1.83
   3   6  -3   34.50    1.87
   3   6  -3   32.03    1.64
  -3  -6   2    3.84    1.02
  -3  -6   2    4.18    1.04
   3   6  -2    3.18    0.93
  -3  -6   1    3.76    1.02
  -3  -6   1    0.94    0.96
  -3  -6   0    4.26    1.13
   3   6   0    1.83    1.01
  -3  -6  -1   16.18    1.51
  -3  -6  -1   16.74    1.86
   3   6   1   18.22    1.91
  -3  -6  -2   29.46    2.22
  -3  -6  -2   23.59    2.06
   3   6   2   26.44    2.02
  -3  -6  -3   20.39    2.33
  -3  -6  -3   19.03    2.11
   3   6   3   15.69    1.60
  -3  -6  -4   -1.18    1.37
  -3  -6  -4    1.05    1.31
   3   6   4    0.77    1.29
  -3  -6  -5    8.56    1.70
  -3  -6  -5   12.75    1.76
   3   6   5   11.45    1.73
  -3  -6  -6   -3.42    1.54
  -3  -6  -6    3.03    1.68
   3   6   6   -0.17    1.47
  -3  -6  -7    0.12    1.75
  -3  -6  -7    2.08    1.88
   3   6   7   -2.25    1.68
  -3  -7  12   -1.45    1.66
  -3  -7  12    3.03    1.76
   3   7 -12    2.00    1.78
   3   7 -12    0.47    1.64
  -3  -7  11   -0.11    1.48
  -3  -7  11    2.39    1.57
   3   7 -11    0.59    1.56
   3   7 -11   -1.52    1.42
  -3  -7  10    4.17    1.40
  -3  -7  10    5.04    1.48
   3   7 -10    3.21    1.46
   3   7 -10    7.04    1.45
  -3  -7   9   28.47    2.14
  -3  -7   9   20.79    2.32
   3   7  -9   25.90    2.44
   3   7  -9   28.89    2.31
  -3  -7   8    9.20    1.20
  -3  -7   8    8.60    1.51
   3   7  -8    9.08    1.44
   3   7  -8   10.93    1.42
  -3  -7   7   30.75    1.74
  -3  -7   7   28.99    2.32
   3   7  -7   34.09    2.25
   3   7  -7   33.42    2.11
  -3  -7   6   15.47    1.37
  -3  -7   6   15.66    1.93
   3   7  -6   14.21    1.52
  -3  -7   5    6.52    1.33
   3   7  -5    6.39    1.26
   3   7  -5    5.51    1.19
  -3  -7   4    0.31    1.06
   3   7  -4    0.87    1.05
   3   7  -4    0.11    0.87
  -3  -7   3   -1.22    1.18
  -3  -7   3    0.46    1.08
   3   7  -3   -0.23    1.15
  -3  -7   2    0.63    1.19
  -3  -7   2    1.27    1.14
   3   7  -2    2.08    1.21
  -3  -7   1    7.08    1.45
  -3  -7   1    8.55    1.51
   3   7  -1    6.13    1.33
  -3  -7   0   16.35    1.72
  -3  -7   0   20.33    2.27
   3   7   0   19.76    2.25
  -3  -7  -1   14.66    1.75
  -3  -7  -1   18.61    1.85
   3   7   1   19.42    2.29
  -3  -7  -2   12.07    1.75
  -3  -7  -2   13.79    1.76
   3   7   2   14.74    1.77
  -3  -7  -3   28.18    3.02
  -3  -7  -3   16.72    2.03
   3   7   3   17.12    1.94
  -3  -7  -4   -1.79    1.73
  -3  -7  -4    4.95    1.85
   3   7   4    2.77    1.65
  -3  -8  10    3.69    1.75
   3   8 -10    1.91    1.72
   3   8 -10    6.43    1.67
  -3  -8   9    1.89    1.62
   3   8  -9    1.14    1.56
   3   8  -9    2.80    1.54
  -3  -8   8   -2.21    1.53
   3   8  -8    1.67    1.54
   3   8  -8    2.47    1.42
  -3  -8   7   19.25    1.99
   3   8  -7   17.80    1.92
   3   8  -7   17.22    1.72
  -3  -8   6    6.24    1.55
   3   8  -6   11.05    1.59
   3   8  -6    9.09    1.52
  -3  -8   5   19.58    1.88
   3   8  -5   20.22    2.53
   3   8  -5   21.16    2.28
  -3  -8   4    4.38    1.52
   3   8  -4    5.31    1.57
  -3  -8   3    2.72    1.50
  -3  -8   3    5.37    1.61
   3   8  -3    4.09    1.49
  -3  -8   2    4.27    1.62
  -3  -8   2    3.96    1.61
   3   8  -2    1.63    1.46
  -3  -8   1   -2.94    1.53
  -3  -8   1    1.26    1.50
   3   8  -1    0.97    1.47
  -3  -8   0    7.42    1.85
  -3  -8   0    6.29    1.79
   3   8   0    7.68    1.77
  -3  -8  -1    2.03    1.84
  -3  -8  -1    4.32    1.74
   3   8   1    1.46    1.62
  -3  -8  -2   17.53    2.28
  -3  -8  -2   14.64    2.22
   3   8   2   12.61    2.06
  -3  -9   6    6.35    1.93
  -3  -9   5    0.32    1.91
   3   9  -5    0.82    1.87
  -3  -9   4   -1.56    1.93
  -3  -9   4    2.27    1.85
   3   9  -4   -3.19    1.80
  -4  11  -3    5.73    1.68
   4 -11   3    1.56    1.70
  -4  11  -4    2.75    1.66
  -4  11  -5    1.94    1.76
   4 -11   5    5.62    1.74
   4 -11   5    4.13    1.79
  -4  11  -6    0.38    1.67
   4 -11   6    0.47    1.69
   4 -11   6   -1.47    1.58
   4 -10  -2    1.13    1.83
   4 -10  -2    3.81    2.10
   4 -10  -2    0.53    1.92
   4 -10  -1    1.13    1.57
   4 -10  -1    3.33    1.96
   4 -10  -1   -2.42    1.66
  -4  10   0    3.32    1.44
   4 -10   0    1.41    1.45
   4 -10   0    5.40    1.67
  -4  10  -1    2.82    1.34
   4 -10   1    3.24    1.42
   4 -10   1    0.14    1.47
  -4  10  -2    6.35    1.33
   4 -10   2    4.96    1.44
   4 -10   2    5.65    1.59
  -4  10  -3    3.21    1.31
   4 -10   3    1.73    1.37
   4 -10   3   -0.97    1.27
  -4  10  -4    4.78    1.44
   4 -10   4    4.38    1.41
  -4  10  -5    4.09    1.39
   4 -10   5    4.47    1.46
   4 -10   5    7.47    1.49
  -4  10  -6    4.33    1.42
   4 -10   6    3.88    1.42
   4 -10   6    1.45    1.37
  -4  10  -7    1.53    1.42
   4 -10   7    1.59    1.38
   4 -10   7    2.87    1.49
  -4  10  -8    0.94    1.42
   4 -10   8    0.48    1.41
   4 -10   8   -2.06    1.46
  -4  10  -9    0.95    1.45
   4 -10   9   -1.02    1.54
   4 -10   9    0.08    1.38
  -4  10 -10    0.29    1.59
   4 -10  10    3.63    1.67
   4 -10  10   -0.25    1.56
   4  -9  -5    5.88    2.12
   4  -9  -5    3.33    2.15
   4  -9  -5   -0.46    1.95
   4  -9  -4    2.03    1.73
   4  -9  -4    6.12    1.94
   4  -9  -4    0.79    1.71
   4  -9  -3    5.61    1.46
   4  -9  -3    6.30    1.62
   4  -9  -3    3.15    1.84
   4  -9  -3    5.44    1.67
   4  -9  -2    0.52    1.24
   4  -9  -2    0.08    1.33
   4  -9  -2   -1.10    1.58
   4  -9  -2   -1.37    1.44
  -4   9   1   -0.21    1.10
   4  -9  -1    0.74    1.09
   4  -9  -1    1.39    1.15
   4  -9  -1    0.79    1.34
  -4   9   0    4.67    1.15
   4  -9   0    2.12    1.17
   4  -9   0    4.14    1.11
   4  -9   0    3.21    1.30
  -4   9  -1    0.04    1.00
   4  -9   1   -0.44    1.07
   4  -9   1    1.74    1.10
  -4   9  -2    3.90    1.12
   4  -9   2    4.65    1.16
   4  -9   2    3.55    1.20
  -4   9  -3    2.46    1.08
   4  -9   3    3.88    1.19
   4  -9   3    1.72    1.06
  -4   9  -4   -1.99    0.94
   4  -9   4    1.92    1.14
   4  -9   4   -1.40    1.02
  -4   9  -5    0.00    1.02
   4  -9   5    1.56    1.13
   4  -9   5    1.57    1.08
  -4   9  -6    8.62    1.32
   4  -9   6    9.32    1.35
  -4   9  -7    2.51    1.16
   4  -9   7    4.05    1.19
   4  -9   7    0.81    1.16
  -4   9  -8    0.67    1.17
   4  -9   8   -2.53    1.12
   4  -9   8    0.23    1.23
  -4   9  -9    8.63    1.59
   4  -9   9    8.04    1.43
   4  -9   9    5.86    1.48
  -4   9 -10   13.56    1.75
   4  -9  10   12.25    1.63
   4  -9  10   12.73    1.75
  -4   9 -11   -1.13    1.36
   4  -9  11   -0.02    1.45
   4  -9  11   -2.07    1.36
  -4   9 -12    4.14    1.67
   4  -9  12    1.64    1.64
   4  -9  12   -0.81    1.55
   4  -8  -7   -0.67    1.80
   4  -8  -7    0.84    2.07
   4  -8  -7   -0.97    2.19
   4  -8  -7   -2.78    1.79
   4  -8  -6    1.74    1.63
   4  -8  -6    4.05    1.83
   4  -8  -6    4.29    1.90
   4  -8  -6   -0.58    1.57
   4  -8  -5    5.02    1.67
   4  -8  -5    1.99    1.64
   4  -8  -5    0.85    1.52
   4  -8  -4    4.64    1.40
   4  -8  -4    4.42    1.45
   4  -8  -4    5.67    1.56
   4  -8  -4    5.38    1.40
   4  -8  -3   32.29    2.28
   4  -8  -3   33.39    2.28
   4  -8  -3   42.57    2.68
   4  -8  -3   34.47    2.28
   4  -8  -2   -0.35    1.08
   4  -8  -2    0.69    0.99
   4  -8  -2    1.05    1.24
   4  -8  -2   -0.88    1.09
  -4   8   1   16.05    1.70
   4  -8  -1   13.47    1.32
   4  -8  -1   15.93    1.69
   4  -8  -1   12.73    1.44
   4  -8  -1   15.35    1.77
   4  -8   0   -1.06    0.86
   4  -8   0    0.69    0.82
   4  -8   0    0.08    0.98
   4  -8   0   -1.06    0.98
   4  -8   1   -0.29    0.83
   4  -8   1   -0.74    0.93
  -4   8  -2   26.65    1.95
   4  -8   2   27.22    1.78
   4  -8   2   23.62    1.77
   4  -8   3    2.90    0.98
   4  -8   3    2.26    1.03
   4  -8   4    5.27    1.06
   4  -8   4    4.67    1.05
  -4   8  -5   21.83    1.76
   4  -8   5   22.76    1.83
   4  -8   5   21.36    1.76
  -4   8  -6   19.57    1.79
   4  -8   6   16.85    1.74
   4  -8   6   14.89    1.66
  -4   8  -7   27.89    2.02
   4  -8   7   22.70    1.82
  -4   8  -8    4.01    1.13
   4  -8   8    3.32    1.13
   4  -8   8    1.54    1.01
  -4   8  -9   25.72    2.12
   4  -8   9   19.44    2.01
   4  -8   9   22.82    1.93
  -4   8 -10    0.36    1.19
   4  -8  10    0.78    1.11
   4  -8  10   -0.22    1.17
  -4   8 -11    6.58    1.38
   4  -8  11    6.76    1.43
   4  -8  11    4.23    1.35
  -4   8 -12   12.96    1.75
   4  -8  12    8.75    1.59
   4  -8  12   10.84    1.59
  -4   8 -13   14.17    1.93
   4  -8  13   11.77    1.78
   4  -8  13    7.52    1.63
   4  -7  -8   -0.42    1.64
   4  -7  -8   -4.82    1.69
   4  -7  -8   -1.31    1.69
   4  -7  -8   -1.12    1.53
   4  -7  -7   -0.57    1.43
   4  -7  -7   -1.42    1.51
   4  -7  -7   -2.91    1.48
   4  -7  -7   -1.57    1.43
   4  -7  -6    1.92    1.42
   4  -7  -6    3.91    1.35
   4  -7  -6    5.95    1.40
   4  -7  -5   -0.24    1.14
   4  -7  -5   -1.58    1.16
   4  -7  -5   -0.56    1.18
   4  -7  -4    5.69    1.17
   4  -7  -4    7.47    1.27
   4  -7  -4    6.43    1.23
   4  -7  -4    7.25    1.33
   4  -7  -3   10.76    1.25
   4  -7  -3   14.28    1.72
   4  -7  -3   10.25    1.24
   4  -7  -3    9.20    1.21
   4  -7  -2   11.64    1.24
   4  -7  -2    9.58    1.10
   4  -7  -2    9.43    1.25
   4  -7  -2   10.83    1.34
  -4   7   1    0.71    0.72
   4  -7  -1    1.08    0.86
   4  -7  -1   -0.45    1.07
   4  -7  -1    1.86    0.77
   4  -7  -1    1.30    0.95
   4  -7  -1    1.97    0.88
  -4   7   0   -0.46    0.63
   4  -7   0   -1.45    0.71
   4  -7   0    1.82    0.97
   4  -7   0    0.04    0.78
   4  -7   0   -0.32    0.78
  -4   7  -1    1.74    0.74
   4  -7   1    0.36    0.70
   4  -7   1   -0.72    0.72
  -4   7  -2   10.93    1.19
  -4   7  -2   10.40    1.27
   4  -7   2   10.51    1.06
   4  -7   2   12.40    1.27
  -4   7  -3    6.01    1.00
  -4   7  -3    8.60    1.05
   4  -7   3    7.78    1.01
   4  -7   3    9.40    1.14
  -4   7  -4   25.88    1.44
   4  -7   4   26.07    1.54
   4  -7   4   28.78    1.60
  -4   7  -5    1.63    0.76
   4  -7   5    1.19    0.79
   4  -7   5    1.46    0.78
  -4   7  -6    0.02    0.74
   4  -7   6    0.37    0.82
   4  -7   6    0.18    0.77
   4  -7   7    1.36    0.87
   4  -7   7    1.01    0.79
  -4   7  -8   23.56    1.75
   4  -7   8   17.21    1.57
  -4   7  -9   66.43    2.41
   4  -7   9   62.23    2.39
   4  -7   9   65.10    2.25
  -4   7 -10    2.42    1.05
   4  -7  10    0.55    0.89
   4  -7  10   -1.12    0.92
  -4   7 -11   33.44    2.25
   4  -7  11   35.18    2.29
   4  -7  11   38.09    2.13
  -4   7 -12    3.68    1.29
   4  -7  12    0.65    1.13
   4  -7  12    1.48    1.24
  -4   7 -13   25.73    2.67
   4  -7  13   24.58    2.44
   4  -7  13   14.68    1.70
  -4   7 -14    7.40    1.85
   4  -7  14   10.62    1.92
   4  -6 -10    1.12    1.91
   4  -6 -10    1.58    1.78
   4  -6  -9   -3.70    1.52
   4  -6  -9   -0.36    1.60
   4  -6  -9   -1.50    1.58
   4  -6  -9    0.43    1.48
   4  -6  -8   -3.22    1.32
   4  -6  -8   -1.31    1.41
   4  -6  -8    1.17    1.30
   4  -6  -8    3.20    1.33
   4  -6  -7   -1.77    1.15
   4  -6  -7    0.47    1.13
   4  -6  -6    3.27    1.03
   4  -6  -6    2.69    1.05
   4  -6  -6    1.52    1.09
   4  -6  -5    0.43    0.92
   4  -6  -5   -0.18    0.99
   4  -6  -5   -0.47    0.92
   4  -6  -5   -0.56    0.93
   4  -6  -4    8.09    1.13
   4  -6  -4    7.85    1.16
   4  -6  -4    8.73    1.11
   4  -6  -4    9.77    1.20
   4  -6  -3   22.88    1.59
   4  -6  -3   23.88    1.91
   4  -6  -3   20.32    1.51
   4  -6  -3   20.80    1.82
   4  -6  -3   19.93    1.53
   4  -6  -3   19.47    1.86
   4  -6  -3   23.61    1.57
  -4   6   2    8.23    0.90
   4  -6  -2   10.67    1.04
   4  -6  -2   10.62    1.17
   4  -6  -2   10.66    0.96
   4  -6  -2    9.58    1.06
   4  -6  -2    9.65    1.16
   4  -6  -2   10.85    1.33
  -4   6   1   33.43    1.41
   4  -6  -1   36.49    1.61
   4  -6  -1   32.46    1.69
   4  -6  -1   35.71    1.33
   4  -6  -1   35.90    1.52
   4  -6  -1   28.25    1.69
   4  -6  -1   35.20    1.56
  -4   6   0    8.32    0.87
   4  -6   0    8.84    0.99
   4  -6   0    7.67    1.01
   4  -6   0    8.33    0.88
   4  -6   0    9.75    1.08
   4  -6   0    5.00    0.95
   4  -6   0    8.31    0.92
  -4   6  -1   25.64    1.45
  -4   6  -1   24.42    1.27
   4  -6   1   28.14    1.41
   4  -6   1   26.90    1.54
   4  -6   1   29.43    1.39
  -4   6  -2    0.25    0.64
  -4   6  -2   -0.86    0.52
   4  -6   2   -0.45    0.55
   4  -6   2    0.36    0.77
   4  -6   2    0.09    0.59
  -4   6  -3   29.28    1.59
  -4   6  -3   30.70    1.36
   4  -6   3   29.09    1.41
   4  -6   3   30.03    1.57
   4  -6   3   30.98    1.39
  -4   6  -4    0.62    0.76
  -4   6  -4    1.21    0.59
   4  -6   4    1.84    0.72
   4  -6   4    1.09    0.76
   4  -6   4    1.18    0.61
  -4   6  -5   20.98    1.27
   4  -6   5   19.28    1.34
   4  -6   5   22.33    1.35
  -4   6  -6   30.99    1.53
   4  -6   6   24.84    1.52
   4  -6   6   30.31    1.50
  -4   6  -7    2.72    0.75
   4  -6   7    2.39    0.84
   4  -6   7    2.22    0.78
  -4   6  -8    0.03    0.77
   4  -6   8    0.69    0.79
   4  -6   8   -0.24    0.72
  -4   6  -9    5.27    1.04
   4  -6   9    4.53    1.04
   4  -6   9    3.93    0.90
  -4   6 -10   16.99    1.58
   4  -6  10   14.48    1.66
   4  -6  10   13.11    1.52
  -4   6 -11    1.32    1.14
   4  -6  11    1.79    0.94
   4  -6  11    0.59    0.92
  -4   6 -12    3.36    1.29
   4  -6  12    4.54    1.25
   4  -6  12    4.39    1.12
  -4   6 -13    5.82    1.67
   4  -6  13    6.06    1.40
  -4   6 -14    0.05    1.72
   4  -6  14    0.87    1.34
  -4   5  11   -0.36    1.40
   4  -5 -11   -0.14    1.76
   4  -5 -11    1.59    1.71
  -4   5  10    0.43    1.28
   4  -5 -10    0.48    1.70
   4  -5 -10    0.95    1.42
  -4   5   9    5.24    1.23
   4  -5  -9    3.57    1.46
   4  -5  -9    4.72    1.21
  -4   5   8    1.88    0.93
   4  -5  -8    2.72    1.14
   4  -5  -8    1.14    1.05
   4  -5  -8    0.27    1.03
   4  -5  -8   -0.99    1.50
  -4   5   7   10.66    1.20
   4  -5  -7   11.73    1.42
   4  -5  -7    9.92    1.17
   4  -5  -7   12.28    1.29
   4  -5  -7   11.27    1.58
   4  -5  -6    6.39    1.09
   4  -5  -6    7.93    1.15
   4  -5  -6    9.37    1.08
   4  -5  -6    7.69    1.30
   4  -5  -6    7.84    1.09
   4  -5  -6    4.90    1.32
   4  -5  -5    7.16    1.01
   4  -5  -5    6.97    1.02
   4  -5  -5    6.87    0.92
   4  -5  -5    5.98    1.12
   4  -5  -5    7.41    1.00
   4  -5  -5    7.64    1.23
   4  -5  -4    8.76    1.01
   4  -5  -4    8.46    1.07
   4  -5  -4    7.32    0.92
   4  -5  -4   10.09    1.15
   4  -5  -4    9.85    0.96
   4  -5  -4    7.58    1.02
   4  -5  -4    8.81    1.00
   4  -5  -4    7.78    1.16
   4  -5  -3   10.61    1.15
   4  -5  -3    8.06    0.96
   4  -5  -3   10.82    1.09
   4  -5  -3   12.63    1.46
   4  -5  -3    9.71    1.08
   4  -5  -3   10.62    1.03
   4  -5  -3   11.03    1.19
  -4   5   2   49.20    1.42
  -4   5   2   54.72    1.74
   4  -5  -2   54.21    1.70
   4  -5  -2   52.58    1.75
   4  -5  -2   53.33    1.47
   4  -5  -2   57.38    1.68
   4  -5  -2   51.21    1.63
   4  -5  -2   55.46    1.89
  -4   5   1    2.16    0.52
  -4   5   1    1.88    0.66
   4  -5  -1    2.42    0.61
   4  -5  -1    2.83    0.77
   4  -5  -1    1.73    0.50
   4  -5  -1    2.19    0.60
   4  -5  -1    0.97    0.63
   4  -5  -1    3.14    0.82
  -4   5   0   -0.07    0.42
  -4   5   0    1.14    0.58
   4  -5   0    0.38    0.55
   4  -5   0    0.35    0.64
   4  -5   0    0.64    0.40
   4  -5   0    0.97    0.49
   4  -5   0   -0.84    0.57
   4  -5   0    1.11    0.68
  -4   5  -1   20.21    1.24
  -4   5  -1   20.43    1.03
  -4   5  -1   23.58    1.24
   4  -5   1   21.06    1.16
   4  -5   1   22.51    1.23
   4  -5   1   23.23    1.47
  -4   5  -2   12.12    1.10
  -4   5  -2   12.32    0.93
  -4   5  -2   13.89    1.09
   4  -5   2   10.74    0.92
   4  -5   2   11.99    1.05
   4  -5   2   12.84    1.30
  -4   5  -3    0.86    0.65
  -4   5  -3    0.40    0.46
  -4   5  -3    0.85    0.56
   4  -5   3   -0.23    0.47
   4  -5   3    0.32    0.55
   4  -5   3    1.55    0.67
  -4   5  -4   50.17    1.70
  -4   5  -4   54.37    1.56
  -4   5  -4   55.29    1.66
   4  -5   4   51.80    1.63
   4  -5   4   52.17    1.61
   4  -5   4   58.79    1.83
  -4   5  -5   32.14    1.48
  -4   5  -5   35.68    1.42
  -4   5  -5   35.46    1.45
   4  -5   5   31.15    1.42
   4  -5   5   36.80    1.53
   4  -5   5   39.13    1.72
  -4   5  -6   80.93    2.03
   4  -5   6   73.28    2.01
   4  -5   6   74.52    2.08
   4  -5   6   83.67    2.16
  -4   5  -7    6.97    0.92
   4  -5   7    7.50    0.97
   4  -5   7    8.07    0.90
   4  -5   7    7.61    1.08
  -4   5  -8   33.07    1.68
   4  -5   8   30.06    1.68
   4  -5   8   36.23    1.50
   4  -5   8   32.22    1.82
  -4   5  -9   13.22    1.59
   4  -5   9   11.08    1.23
   4  -5   9   14.22    1.32
  -4   5 -10    5.50    1.12
   4  -5  10    3.67    1.01
   4  -5  10    5.78    0.96
   4  -5  10    4.10    1.17
  -4   5 -11   22.11    2.05
   4  -5  11   17.38    1.82
   4  -5  11   13.24    1.44
   4  -5  11   18.14    1.74
  -4   5 -12    2.66    1.38
   4  -5  12    1.63    0.96
   4  -5  12    1.50    0.93
  -4   5 -13    1.02    1.40
   4  -5  13    3.00    1.24
  -4   5 -14   -0.38    1.68
   4  -5  14    0.95    1.42
  -4   4  12    0.64    1.61
   4  -4 -12   -0.47    1.80
   4  -4 -12   -4.71    1.59
  -4   4  11    0.73    1.34
   4  -4 -11    1.50    1.57
   4  -4 -11    1.87    1.45
  -4   4  10    0.98    1.15
   4  -4 -10    1.82    1.35
   4  -4 -10    2.40    1.19
   4  -4 -10   -1.20    1.05
  -4   4   9   12.27    1.38
   4  -4  -9   15.45    1.55
   4  -4  -9   12.88    1.33
   4  -4  -9   14.35    1.57
   4  -4  -9   12.33    1.65
   4  -4  -8    2.54    1.02
   4  -4  -8    0.99    0.83
   4  -4  -8    0.82    1.15
   4  -4  -8    3.11    0.94
   4  -4  -8    2.81    1.27
  -4   4   7   13.83    1.40
   4  -4  -7   14.32    1.58
   4  -4  -7   14.35    1.32
   4  -4  -7   10.80    1.19
   4  -4  -7   15.40    1.37
   4  -4  -7   14.95    1.77
  -4   4   6    8.23    1.00
  -4   4   6    7.03    0.94
   4  -4  -6    6.36    0.94
   4  -4  -6    7.11    0.86
   4  -4  -6    6.10    0.96
   4  -4  -6    6.38    1.10
  -4   4   5    6.68    0.84
   4  -4  -5    5.79    1.04
   4  -4  -5    5.77    0.85
   4  -4  -5    5.07    1.00
   4  -4  -5    5.74    0.70
   4  -4  -5    6.68    0.89
   4  -4  -5    6.35    1.03
  -4   4   4    2.01    0.64
   4  -4  -4    1.96    0.63
   4  -4  -4    2.46    0.75
   4  -4  -4    1.66    0.64
   4  -4  -4    2.46    0.79
   4  -4  -4    2.38    0.54
   4  -4  -4    1.96    0.65
   4  -4  -4    2.60    0.84
  -4   4   3   -0.17    0.57
   4  -4  -3    0.07    0.51
   4  -4  -3    0.12    0.52
   4  -4  -3    0.60    0.53
   4  -4  -3    0.70    0.66
   4  -4  -3    0.05    0.40
   4  -4  -3    0.33    0.54
   4  -4  -3   -0.10    0.69
  -4   4   2  277.04    2.59
  -4   4   2  293.32    3.20
   4  -4  -2  280.76    3.20
   4  -4  -2  290.37    3.24
   4  -4  -2  294.98    2.85
   4  -4  -2  308.44    2.93
   4  -4  -2  271.31    2.60
   4  -4  -2  291.62    3.24
  -4   4   1  229.42    2.32
  -4   4   1  242.61    2.94
   4  -4  -1  236.44    2.88
   4  -4  -1  243.65    2.91
   4  -4  -1  242.42    2.35
   4  -4  -1  247.10    2.40
   4  -4  -1  226.70    2.34
   4  -4  -1  243.36    2.93
  -4   4   0  242.95    2.85
  -4   4   0  238.14    2.37
  -4   4   0  245.59    2.93
   4  -4   0  238.78    2.85
   4  -4   0  246.45    2.12
   4  -4   0  249.02    2.20
   4  -4   0  236.73    2.40
   4  -4   0  247.64    2.95
  -4   4  -1    1.37    0.50
  -4   4  -1    2.45    0.47
  -4   4  -1    1.43    0.52
   4  -4   1    2.00    0.50
   4  -4   1    1.63    0.48
   4  -4   1    3.23    0.67
  -4   4  -2   12.84    0.99
  -4   4  -2   13.47    0.81
  -4   4  -2   12.70    0.97
   4  -4   2   11.63    0.86
   4  -4   2   11.67    0.89
   4  -4   2   12.86    1.05
  -4   4  -3    0.49    0.52
  -4   4  -3    1.07    0.44
  -4   4  -3    0.31    0.47
   4  -4   3    0.09    0.44
   4  -4   3    0.54    0.48
   4  -4   3    0.59    0.52
  -4   4  -4   25.82    1.23
  -4   4  -4   26.55    1.14
  -4   4  -4   25.03    1.17
   4  -4   4   24.93    1.18
   4  -4   4   26.56    1.20
   4  -4   4   29.50    1.38
  -4   4  -5   65.61    1.80
  -4   4  -5   69.67    1.70
  -4   4  -5   72.92    1.74
   4  -4   5   66.27    1.76
   4  -4   5   70.80    1.79
   4  -4   5   77.02    1.84
  -4   4  -6    0.97    0.69
  -4   4  -6    2.07    0.63
  -4   4  -6    1.94    0.61
   4  -4   6    1.53    0.62
   4  -4   6    2.17    0.77
   4  -4   6    1.44    0.75
  -4   4  -7   98.78    2.24
  -4   4  -7   99.40    2.00
   4  -4   7   86.01    2.17
   4  -4   7   93.72    2.30
   4  -4   7   98.86    2.08
  -4   4  -8   52.44    1.94
  -4   4  -8   47.97    1.57
   4  -4   8   44.68    1.80
   4  -4   8   42.98    1.68
  -4   4  -9    0.62    0.66
  -4   4  -9    1.94    0.94
   4  -4   9    2.21    0.84
   4  -4   9    2.14    0.72
   4  -4   9    0.82    0.82
  -4   4 -10   15.28    1.27
  -4   4 -10   12.07    1.06
  -4   4 -10   24.09    1.88
   4  -4  10   14.87    1.58
   4  -4  10   14.87    1.22
   4  -4  10   13.05    1.20
  -4   4 -11    1.08    0.82
  -4   4 -11    0.74    0.94
  -4   4 -11    0.95    1.11
   4  -4  11   -0.25    0.93
   4  -4  11   -0.37    0.77
   4  -4  11    0.54    1.00
  -4   4 -12   -0.04    0.99
  -4   4 -12    2.14    1.27
   4  -4  12   -2.02    0.95
   4  -4  12   -0.16    0.83
  -4   4 -13    1.83    1.23
  -4   4 -13    9.10    1.60
   4  -4  13    3.84    1.29
  -4   4 -14    0.00    1.47
  -4   4 -14    4.62    1.70
   4  -4  14    4.34    1.48
  -4   3  13    1.91    1.69
   4  -3 -13    1.08    1.89
   4  -3 -13   -1.85    1.68
  -4   3  12    2.45    1.46
   4  -3 -12    4.16    1.65
   4  -3 -12   -0.92    1.38
  -4   3  11    4.06    1.27
   4  -3 -11    1.85    1.32
   4  -3 -11    4.03    1.25
  -4   3  10   27.15    2.04
   4  -3 -10   19.85    2.23
   4  -3 -10   23.49    1.88
   4  -3 -10   23.82    1.58
  -4   3   9    4.74    1.07
   4  -3  -9    2.29    1.05
   4  -3  -9    4.50    0.90
   4  -3  -9    3.51    1.16
   4  -3  -9    2.18    1.12
  -4   3   8    2.69    0.91
  -4   3   8    4.03    0.80
   4  -3  -8    4.02    1.01
   4  -3  -8    3.36    0.80
   4  -3  -8    3.10    0.97
   4  -3  -8    2.16    1.01
  -4   3   7    7.22    1.01
  -4   3   7    6.07    0.83
   4  -3  -7    5.31    0.91
   4  -3  -7    5.27    0.71
   4  -3  -7    4.79    0.84
   4  -3  -7    7.72    1.10
  -4   3   6   13.59    1.16
  -4   3   6   11.22    1.08
   4  -3  -6   14.08    1.29
   4  -3  -6   16.46    1.65
   4  -3  -6   12.19    0.92
   4  -3  -6   13.12    1.11
   4  -3  -6   13.40    1.41
  -4   3   5    5.41    0.73
  -4   3   5    5.02    0.67
   4  -3  -5    6.11    0.83
   4  -3  -5    5.57    0.81
   4  -3  -5    3.33    0.83
   4  -3  -5    4.07    0.53
   4  -3  -5    5.16    0.65
   4  -3  -5    6.34    0.87
  -4   3   4   16.08    1.05
  -4   3   4   15.68    1.04
   4  -3  -4   17.35    1.15
   4  -3  -4   16.82    1.10
   4  -3  -4   15.70    1.29
   4  -3  -4   15.50    0.73
   4  -3  -4   13.17    0.87
   4  -3  -4   14.14    1.16
  -4   3   3   86.18    1.77
  -4   3   3   86.57    1.75
   4  -3  -3   82.71    1.80
   4  -3  -3   80.59    1.77
   4  -3  -3   86.33    1.71
   4  -3  -3   79.39    1.24
   4  -3  -3   83.84    1.31
   4  -3  -3   83.76    1.77
  -4   3   2    9.07    0.90
  -4   3   2   11.75    0.94
   4  -3  -2    9.36    0.88
   4  -3  -2    9.50    0.82
   4  -3  -2   12.87    0.71
   4  -3  -2    9.57    0.96
  -4   3   1   -0.02    0.39
  -4   3   1    0.50    0.45
   4  -3  -1   -0.02    0.38
   4  -3  -1    1.02    0.48
   4  -3  -1   -0.36    0.36
   4  -3  -1    0.66    0.38
   4  -3  -1    0.58    0.48
  -4   3   0   78.39    1.64
  -4   3   0   78.95    1.33
  -4   3   0   73.09    1.19
  -4   3   0   76.87    1.64
   4  -3   0   77.47    1.26
   4  -3   0   75.93    1.20
   4  -3   0   78.84    1.68
  -4   3  -1    1.00    0.47
  -4   3  -1    1.85    0.39
  -4   3  -1    1.37    0.36
  -4   3  -1    1.79    0.52
   4  -3   1    1.31    0.46
   4  -3   1    1.35    0.36
   4  -3   1    1.56    0.60
  -4   3  -2   12.50    0.94
  -4   3  -2   13.93    0.77
  -4   3  -2   14.77    0.94
   4  -3   2   14.80    0.66
   4  -3   2   12.11    0.80
   4  -3   2   12.38    0.94
  -4   3  -3   20.23    1.08
  -4   3  -3   21.19    0.90
  -4   3  -3   23.36    1.08
   4  -3   3   19.36    1.02
   4  -3   3   21.39    0.98
   4  -3   3   22.54    1.11
  -4   3  -4    1.75    0.52
  -4   3  -4    0.96    0.47
  -4   3  -4    0.54    0.50
   4  -3   4    0.92    0.44
   4  -3   4    0.44    0.49
   4  -3   4    1.00    0.55
  -4   3  -5   30.55    1.34
  -4   3  -5   32.42    0.90
  -4   3  -5   35.61    1.30
  -4   3  -5   35.10    1.26
   4  -3   5   31.42    1.30
   4  -3   5   33.83    1.33
   4  -3   5   34.23    1.27
  -4   3  -6   45.29    1.60
  -4   3  -6   47.86    1.60
  -4   3  -6   50.40    1.46
   4  -3   6   43.08    1.52
   4  -3   6   45.30    1.07
   4  -3   6   50.47    1.66
   4  -3   6   49.63    1.48
  -4   3  -7   59.41    1.84
  -4   3  -7   53.54    1.36
  -4   3  -7   76.44    2.02
  -4   3  -7   74.63    1.71
   4  -3   7   65.28    1.90
   4  -3   7   76.07    1.41
   4  -3   7   74.45    2.01
   4  -3   7   79.12    1.76
  -4   3  -8   22.56    1.26
  -4   3  -8   33.66    1.72
  -4   3  -8   30.56    1.31
   4  -3   8   25.74    1.50
   4  -3   8   31.79    1.14
   4  -3   8   32.34    1.37
  -4   3  -9    4.73    0.85
  -4   3  -9    9.83    1.23
  -4   3  -9    9.68    1.09
   4  -3   9    8.32    1.05
   4  -3   9    8.70    0.98
   4  -3   9    5.24    0.83
  -4   3 -10   53.30    1.94
  -4   3 -10   67.48    2.50
   4  -3  10   53.01    2.15
   4  -3  10   60.77    1.74
   4  -3  10   40.62    1.48
  -4   3 -11    6.44    1.24
  -4   3 -11   11.04    1.48
   4  -3  11    9.23    1.31
   4  -3  11    8.11    0.87
  -4   3 -12    8.57    1.25
  -4   3 -12    8.14    1.49
   4  -3  12    7.20    1.34
  -4   3 -13   -2.44    1.44
   4  -3  13   -0.24    1.17
  -4   3 -14    2.53    1.59
  -4   3 -14    0.59    1.88
   4  -3  14    4.55    1.46
  -4   2  13    0.07    1.51
   4  -2 -13   -0.37    1.67
   4  -2 -13    3.32    1.57
  -4   2  12    0.13    1.33
   4  -2 -12   -0.11    1.44
   4  -2 -12   -0.08    1.20
  -4   2  11    1.46    1.12
   4  -2 -11    1.65    1.26
   4  -2 -11    2.37    1.05
  -4   2  10    7.16    1.19
  -4   2  10    8.92    1.32
  -4   2  10    7.68    0.88
   4  -2 -10    8.38    1.32
   4  -2 -10    7.14    1.01
   4  -2 -10    6.47    1.16
  -4   2   9   -0.80    0.65
   4  -2  -9   -0.05    0.70
   4  -2  -9   -0.06    0.96
  -4   2   8   15.25    1.38
  -4   2   8   13.13    1.10
   4  -2  -8   10.07    1.19
   4  -2  -8   10.18    1.03
   4  -2  -8   12.05    1.43
  -4   2   7   10.74    1.21
  -4   2   7    7.31    0.80
   4  -2  -7    7.69    1.02
   4  -2  -7    7.86    0.87
   4  -2  -7    7.24    0.77
   4  -2  -7    7.67    0.96
  -4   2   6    4.18    0.73
  -4   2   6    2.69    0.79
  -4   2   6    6.20    0.72
   4  -2  -6    4.29    0.76
   4  -2  -6    4.21    0.75
   4  -2  -6    4.16    0.48
   4  -2  -6    4.53    0.59
   4  -2  -6    5.81    0.82
  -4   2   5   89.20    1.97
  -4   2   5   93.20    2.03
  -4   2   5   90.82    1.78
   4  -2  -5   86.17    2.00
   4  -2  -5   89.85    1.95
   4  -2  -5   85.59    1.26
   4  -2  -5   91.34    1.82
  -4   2   4   86.98    1.83
  -4   2   4   89.07    1.85
  -4   2   4   89.13    1.74
   4  -2  -4   86.80    1.88
   4  -2  -4   86.99    1.81
   4  -2  -4   80.81    1.06
   4  -2  -4   82.76    1.08
   4  -2  -4   88.71    1.79
  -4   2   3  275.79    2.84
  -4   2   3  268.31    2.81
   4  -2  -3  261.26    2.93
   4  -2  -3  249.70    2.84
   4  -2  -3  263.90    2.77
   4  -2  -3  245.57    1.50
   4  -2  -3  245.75    1.50
   4  -2  -3  266.06    2.79
  -4   2   2  122.95    1.84
  -4   2   2  118.71    1.92
   4  -2  -2  110.22    1.87
   4  -2  -2  116.14    1.93
   4  -2  -2  116.99    1.78
   4  -2  -2  110.67    0.97
   4  -2  -2  118.00    1.90
  -4   2   1    5.28    0.57
  -4   2   1    4.69    0.42
  -4   2   1    6.02    0.65
   4  -2  -1    5.62    0.64
   4  -2  -1    5.77    0.63
   4  -2  -1    5.48    0.68
   4  -2  -1    4.55    0.41
   4  -2  -1    4.55    0.61
  -4   2   0    0.28    0.39
  -4   2   0    0.36    0.36
  -4   2   0   -0.08    0.26
  -4   2   0    0.25    0.44
   4  -2   0    0.35    0.32
   4  -2   0    0.01    0.33
   4  -2   0    0.19    0.27
   4  -2   0    0.37    0.46
  -4   2  -1   13.27    0.81
  -4   2  -1   11.85    0.65
  -4   2  -1   12.38    0.84
   4  -2   1   11.37    0.79
   4  -2   1   13.07    0.70
   4  -2   1   11.98    0.64
   4  -2   1   13.06    0.88
  -4   2  -2  129.94    1.96
  -4   2  -2  132.74    1.63
  -4   2  -2  130.38    1.62
  -4   2  -2  134.39    2.02
   4  -2   2  121.87    1.90
   4  -2   2  125.31    1.53
   4  -2   2  140.36    2.03
  -4   2  -3   39.63    1.27
  -4   2  -3   41.51    1.13
  -4   2  -3   41.53    1.25
   4  -2   3   36.92    1.19
   4  -2   3   36.85    0.95
   4  -2   3   41.25    1.14
   4  -2   3   42.29    1.27
  -4   2  -4   50.63    1.43
  -4   2  -4   48.76    1.13
  -4   2  -4   53.12    1.40
  -4   2  -4   54.09    1.40
   4  -2   4   50.01    1.42
   4  -2   4   51.81    1.14
   4  -2   4   53.29    1.36
   4  -2   4   57.08    1.42
  -4   2  -5   65.74    1.70
  -4   2  -5   63.40    1.37
  -4   2  -5   73.62    1.73
  -4   2  -5   73.18    1.61
   4  -2   5   63.37    1.63
   4  -2   5   71.66    1.38
   4  -2   5   72.30    1.66
   4  -2   5   76.88    1.61
  -4   2  -6   10.26    0.99
  -4   2  -6   10.45    0.97
  -4   2  -6   12.39    1.18
  -4   2  -6   12.14    0.97
   4  -2   6    8.89    1.02
   4  -2   6   10.15    0.80
   4  -2   6   11.52    1.11
   4  -2   6   10.92    0.92
  -4   2  -7   15.08    1.39
  -4   2  -7   16.46    1.18
  -4   2  -7   20.90    1.42
  -4   2  -7   19.76    1.11
   4  -2   7   18.04    1.25
   4  -2   7   17.52    1.04
   4  -2   7   18.64    1.41
   4  -2   7   19.67    1.06
  -4   2  -8   16.86    1.40
  -4   2  -8   26.86    1.72
  -4   2  -8   26.36    1.23
   4  -2   8   22.91    1.43
   4  -2   8   26.26    1.23
   4  -2   8   20.03    1.13
  -4   2  -9   20.73    1.62
  -4   2  -9   26.43    1.83
  -4   2  -9   22.07    1.21
   4  -2   9   22.15    1.59
   4  -2   9   23.17    1.28
   4  -2   9   15.71    1.20
  -4   2 -10    6.02    1.23
  -4   2 -10    5.98    0.78
   4  -2  10    3.48    0.80
   4  -2  10    4.55    0.85
  -4   2 -11    7.91    1.38
   4  -2  11    5.23    1.13
   4  -2  11    4.71    0.97
  -4   2 -12    1.21    1.45
   4  -2  12    1.54    1.12
  -4   2 -13    1.92    1.36
  -4   2 -13    2.27    1.65
   4  -2  13    2.27    1.25
  -4   2 -14    3.23    1.79
  -4   2 -14    4.66    2.08
   4  -2  14    2.57    1.62
  -4   1  14    1.00    1.73
   4  -1 -14   -3.25    1.73
   4  -1 -14    3.93    1.69
  -4   1  13    4.28    1.50
   4  -1 -13    2.50    1.57
   4  -1 -13    4.95    1.43
  -4   1  12    2.79    1.28
   4  -1 -12   -1.05    1.21
   4  -1 -12    3.51    1.17
  -4   1  11   25.88    2.15
  -4   1  11   26.22    2.25
  -4   1  11   24.37    1.31
   4  -1 -11   22.82    2.20
   4  -1 -11   31.60    1.81
  -4   1  10    1.47    0.95
  -4   1  10    2.65    1.04
  -4   1  10    3.79    0.77
   4  -1 -10    2.14    0.98
   4  -1 -10    4.31    0.86
   4  -1 -10    2.82    1.06
  -4   1   9   10.74    1.13
  -4   1   9   11.90    1.37
  -4   1   9    9.14    1.09
   4  -1  -9   12.73    1.59
   4  -1  -9   11.62    1.13
   4  -1  -9   12.59    1.17
  -4   1   8    8.10    1.04
  -4   1   8    8.77    1.08
  -4   1   8   10.03    1.07
   4  -1  -8    9.32    1.02
   4  -1  -8    9.23    0.92
   4  -1  -8    9.75    1.02
  -4   1   7   22.39    1.34
  -4   1   7   23.57    1.18
   4  -1  -7   25.11    1.43
   4  -1  -7   22.86    0.89
   4  -1  -7   26.76    1.40
  -4   1   6   11.77    1.08
  -4   1   6    9.90    1.24
  -4   1   6   11.29    0.98
   4  -1  -6   11.24    1.15
   4  -1  -6   12.02    1.10
   4  -1  -6   11.07    0.73
   4  -1  -6    9.98    1.14
  -4   1   5    0.70    0.51
  -4   1   5    1.06    0.62
  -4   1   5    0.71    0.49
   4  -1  -5    1.12    0.60
   4  -1  -5    0.38    0.50
   4  -1  -5   -0.23    0.29
   4  -1  -5    1.53    0.61
  -4   1   4   21.28    1.07
  -4   1   4   22.00    1.13
  -4   1   4   22.34    1.01
   4  -1  -4   21.25    1.09
   4  -1  -4   21.73    1.07
   4  -1  -4   20.34    1.04
  -4   1   3    1.48    0.44
  -4   1   3    1.91    0.53
  -4   1   3    1.38    0.50
   4  -1  -3    2.19    0.50
   4  -1  -3    1.35    0.49
   4  -1  -3    1.50    0.52
  -4   1   2    0.57    0.42
  -4   1   2   -0.21    0.39
   4  -1  -2    0.08    0.35
   4  -1  -2   -0.29    0.35
   4  -1  -2    0.17    0.39
   4  -1  -2    0.40    0.36
  -4   1   1    4.75    0.55
  -4   1   1    3.11    0.51
   4  -1  -1    3.73    0.47
   4  -1  -1    4.17    0.55
   4  -1  -1    4.44    0.53
   4  -1  -1    3.92    0.52
  -4   1   0   11.30    0.78
  -4   1   0   10.16    0.77
  -4   1   0    9.90    0.51
   4  -1   0   10.19    0.72
   4  -1   0    9.55    0.75
   4  -1   0    9.70    0.46
   4  -1   0   10.08    0.75
  -4   1  -1   35.91    1.08
  -4   1  -1   33.96    1.05
  -4   1  -1   34.04    0.89
   4  -1   1   33.47    1.05
   4  -1   1   32.02    1.00
   4  -1   1   34.38    0.81
   4  -1   1   35.88    1.09
  -4   1  -2  142.59    1.99
  -4   1  -2  137.07    1.83
  -4   1  -2  141.59    1.72
  -4   1  -2  139.86    2.03
   4  -1   2  130.43    1.88
   4  -1   2  132.85    1.80
   4  -1   2  144.35    1.73
   4  -1   2  146.75    2.05
  -4   1  -3   21.69    1.05
  -4   1  -3   21.08    0.95
  -4   1  -3   22.69    0.96
  -4   1  -3   23.34    1.03
   4  -1   3   21.11    0.96
   4  -1   3   21.52    0.91
   4  -1   3   22.88    0.94
   4  -1   3   23.64    1.00
  -4   1  -4  107.84    1.91
  -4   1  -4   99.84    1.73
  -4   1  -4  111.22    1.91
  -4   1  -4  113.72    1.89
   4  -1   4   99.91    1.82
   4  -1   4  106.52    1.76
   4  -1   4  114.57    1.90
   4  -1   4  112.70    1.85
  -4   1  -5   61.00    1.63
  -4   1  -5   59.00    1.51
  -4   1  -5   65.53    1.68
  -4   1  -5   65.26    1.54
   4  -1   5   55.23    1.53
   4  -1   5   61.81    1.48
   4  -1   5   61.98    1.65
   4  -1   5   66.42    1.50
  -4   1  -6    1.72    0.71
  -4   1  -6    2.31    0.68
  -4   1  -6    2.27    0.70
  -4   1  -6    1.64    0.61
   4  -1   6    2.86    0.66
   4  -1   6    2.01    0.57
   4  -1   6    2.16    0.69
   4  -1   6    1.12    0.60
  -4   1  -7    5.47    0.97
  -4   1  -7    4.56    0.84
  -4   1  -7    6.14    0.92
  -4   1  -7    7.17    0.80
   4  -1   7    5.34    0.82
   4  -1   7    4.92    0.70
   4  -1   7    5.19    0.76
  -4   1  -8    1.44    0.89
  -4   1  -8    1.81    0.86
  -4   1  -8   -0.58    0.66
   4  -1   8    0.98    0.72
   4  -1   8   -0.71    0.60
   4  -1   8    0.08    0.61
  -4   1  -9    5.97    0.85
   4  -1   9    3.84    0.92
   4  -1   9    5.61    0.88
   4  -1   9    3.75    0.86
  -4   1 -10    7.84    1.30
  -4   1 -10    8.58    0.86
   4  -1  10    8.21    1.35
   4  -1  10    7.07    0.99
  -4   1 -11    5.96    1.43
   4  -1  11    5.43    1.15
   4  -1  11    3.81    1.06
  -4   1 -12   24.99    2.63
   4  -1  12   22.08    2.19
   4  -1  12   22.35    2.00
  -4   1 -13    9.85    1.90
   4  -1  13    8.49    1.72
   4  -1  13    9.67    1.55
  -4   0  14    5.64    1.79
   4   0 -14    2.64    1.65
  -4   0  13    1.96    1.44
   4   0 -13   -1.73    1.43
   4   0 -13    0.74    1.18
  -4   0  12    0.67    1.22
   4   0 -12   -1.54    1.22
   4   0 -12    0.20    1.02
  -4   0  11   40.01    2.31
  -4   0  11   32.23    2.12
  -4   0  11   24.99    1.45
   4   0 -11   34.18    2.28
   4   0 -11   40.07    1.76
   4   0 -11   33.56    1.84
  -4   0  10    4.80    1.07
  -4   0  10    1.83    0.92
  -4   0  10    2.42    0.77
   4   0 -10    2.69    0.99
   4   0 -10    3.24    0.77
   4   0 -10    2.54    1.05
  -4   0   9   33.50    1.76
  -4   0   9   20.59    1.35
  -4   0   9   34.05    1.39
   4   0  -9   33.24    1.77
   4   0  -9   30.72    1.22
   4   0  -9   33.74    1.64
  -4   0   8    5.46    0.86
  -4   0   8    3.27    0.66
  -4   0   8    5.35    0.78
   4   0  -8    5.44    0.88
   4   0  -8    6.91    0.79
   4   0  -8    5.00    0.91
  -4   0   7   39.68    1.59
  -4   0   7   46.23    2.02
  -4   0   7   27.10    0.95
  -4   0   7   42.77    1.40
   4   0  -7   39.64    1.56
   4   0  -7   42.82    1.64
   4   0  -7   38.99    1.51
  -4   0   6    3.63    0.64
  -4   0   6    3.69    0.76
  -4   0   6    3.85    0.43
  -4   0   6    4.72    0.70
   4   0  -6    4.77    0.70
   4   0  -6    3.52    0.62
   4   0  -6    5.08    0.57
   4   0  -6    3.93    0.76
  -4   0   5    0.56    0.45
  -4   0   5    0.49    0.63
  -4   0   5   -0.32    0.49
   4   0  -5    0.24    0.51
   4   0  -5   -0.19    0.53
   4   0  -5   -1.12    0.53
  -4   0   4   22.38    1.05
  -4   0   4   23.18    1.16
  -4   0   4   22.04    1.05
   4   0  -4   21.97    1.09
   4   0  -4   21.58    1.12
   4   0  -4   19.91    1.06
  -4   0   3    0.65    0.42
  -4   0   3    1.77    0.50
  -4   0   3    1.73    0.52
   4   0  -3    1.17    0.47
   4   0  -3    1.19    0.47
   4   0  -3    2.47    0.51
  -4   0   2    3.25    0.50
  -4   0   2    2.55    0.52
   4   0  -2    2.16    0.43
   4   0  -2    2.90    0.51
   4   0  -2    2.33    0.48
   4   0  -2    2.97    0.53
  -4   0   1  148.88    2.07
  -4   0   1  148.37    1.15
  -4   0   1  148.36    1.12
  -4   0   1  148.35    2.15
   4   0  -1  148.28    1.94
   4   0  -1  154.05    1.96
   4   0  -1  150.46    2.11
   4   0  -1  152.21    2.15
  -4   0   0    4.34    0.59
  -4   0   0    5.59    0.61
  -4   0   0    5.14    0.63
   4   0   0    5.26    0.62
   4   0   0    5.65    0.58
   4   0   0    4.29    0.58
   4   0   0    4.96    0.47
   4   0   0    6.75    0.75
  -4   0  -1  343.59    2.81
  -4   0  -1  327.06    2.99
  -4   0  -1  336.66    2.44
  -4   0  -1  336.32    3.16
   4   0   1  325.28    2.74
   4   0   1  321.64    2.98
   4   0   1  344.92    2.48
   4   0   1  338.36    3.11
  -4   0  -2   68.65    1.42
  -4   0  -2   60.59    1.46
  -4   0  -2   66.83    1.34
  -4   0  -2   63.39    1.49
   4   0   2   62.47    1.32
   4   0   2   60.45    1.44
   4   0   2   67.92    1.30
   4   0   2   67.92    1.50
  -4   0  -3  244.42    2.53
  -4   0  -3  218.72    2.63
  -4   0  -3  237.88    2.58
  -4   0  -3  240.60    2.71
   4   0   3  221.03    2.42
   4   0   3  227.91    2.66
   4   0   3  251.56    2.61
   4   0   3  247.36    2.71
  -4   0  -4   65.71    1.56
  -4   0  -4   60.34    1.64
  -4   0  -4   68.24    1.65
  -4   0  -4   67.11    1.58
   4   0   4   57.66    1.44
   4   0   4   60.70    1.56
   4   0   4   64.14    1.57
   4   0   4   69.57    1.57
  -4   0  -5   13.19    1.15
  -4   0  -5   12.71    1.20
  -4   0  -5   13.11    1.12
  -4   0  -5   14.03    1.04
   4   0   5   14.35    1.06
   4   0   5   14.06    1.06
   4   0   5   13.94    1.12
   4   0   5   12.72    1.00
  -4   0  -6    0.46    0.75
  -4   0  -6    0.50    0.72
  -4   0  -6   -0.43    0.66
  -4   0  -6    0.35    0.59
   4   0   6    0.43    0.59
   4   0   6    1.04    0.58
   4   0   6   -0.42    0.66
   4   0   6    0.01    0.63
  -4   0  -7   95.59    2.35
  -4   0  -7  109.39    2.53
  -4   0  -7  108.62    1.97
   4   0   7   98.73    2.21
   4   0   7  104.92    2.29
   4   0   7   81.55    1.79
  -4   0  -8   -0.30    1.08
  -4   0  -8   -0.58    0.84
  -4   0  -8   -0.58    0.70
   4   0   8   -0.36    0.72
   4   0   8   -0.64    0.68
   4   0   8   -0.20    0.79
  -4   0  -9    4.19    1.16
  -4   0  -9    5.89    0.85
   4   0   9    5.50    1.04
   4   0   9    3.67    0.89
   4   0   9    4.39    0.94
  -4   0 -10   15.89    1.64
   4   0  10   14.63    1.79
   4   0  10   17.38    1.68
  -4   0 -11    9.36    1.56
   4   0  11    8.80    1.34
   4   0  11    7.41    1.33
  -4   0 -12   16.80    1.97
   4   0  12   14.81    1.78
   4   0  12   13.14    1.63
  -4   0 -13    2.44    1.93
   4   0  13    0.31    1.53
   4   0  13   -0.96    1.42
  -4  -1  14    0.76    1.67
   4   1 -14    6.29    1.66
   4   1 -14    3.78    1.44
  -4  -1  13    4.37    1.50
   4   1 -13    3.25    1.39
   4   1 -13    1.16    1.19
  -4  -1  12   10.36    1.44
  -4  -1  12    8.18    1.05
   4   1 -12    8.59    1.42
   4   1 -12    8.26    1.14
  -4  -1  11   26.31    2.06
  -4  -1  11   24.23    1.94
  -4  -1  11   22.13    1.45
   4   1 -11   25.30    2.06
   4   1 -11   23.95    1.54
   4   1 -11   22.47    1.84
  -4  -1  10    0.25    0.90
  -4  -1  10    1.09    0.89
  -4  -1  10   -0.15    0.75
   4   1 -10   -0.79    0.83
   4   1 -10    0.20    0.65
   4   1 -10    0.81    1.01
  -4  -1   9    6.33    1.01
  -4  -1   9    4.99    0.84
  -4  -1   9    6.67    0.90
   4   1  -9    5.42    1.01
   4   1  -9    6.65    0.73
   4   1  -9    6.92    1.12
  -4  -1   8   62.99    2.00
  -4  -1   8   46.85    1.37
  -4  -1   8   66.94    1.76
   4   1  -8   61.00    2.05
   4   1  -8   61.64    1.28
   4   1  -8   61.20    1.88
  -4  -1   7   31.90    1.47
  -4  -1   7   22.51    1.00
  -4  -1   7   32.16    1.34
   4   1  -7   30.65    1.53
   4   1  -7   31.39    1.56
   4   1  -7   29.80    1.49
  -4  -1   6   15.68    1.15
  -4  -1   6   15.97    1.36
  -4  -1   6   17.04    0.79
  -4  -1   6   16.82    1.12
   4   1  -6   18.77    1.25
   4   1  -6   18.62    1.23
   4   1  -6   17.78    0.72
   4   1  -6   16.78    1.24
  -4  -1   5   18.64    1.07
  -4  -1   5   21.22    1.25
  -4  -1   5   19.55    1.10
   4   1  -5   18.84    1.14
   4   1  -5   17.26    1.16
   4   1  -5   18.57    0.61
   4   1  -5   17.43    1.17
  -4  -1   4    2.65    0.54
  -4  -1   4    2.28    0.66
  -4  -1   4    2.56    0.57
   4   1  -4    2.75    0.54
   4   1  -4    1.87    0.53
   4   1  -4    2.82    0.58
  -4  -1   3   14.83    0.89
  -4  -1   3   16.82    1.09
  -4  -1   3   15.62    0.55
  -4  -1   3   16.20    0.99
   4   1  -3   15.86    0.92
   4   1  -3   14.91    1.01
   4   1  -3   14.10    0.88
  -4  -1   2    1.64    0.53
  -4  -1   2    1.52    0.35
  -4  -1   2    1.73    0.35
  -4  -1   2    2.41    0.51
   4   1  -2    1.72    0.40
   4   1  -2    2.20    0.45
   4   1  -2    2.32    0.56
   4   1  -2    2.00    0.53
  -4  -1   1   17.81    1.02
  -4  -1   1   19.69    0.77
  -4  -1   1   17.76    0.73
  -4  -1   1   18.08    1.01
   4   1  -1   18.48    0.82
   4   1  -1   17.84    0.82
   4   1  -1   16.06    1.00
   4   1  -1   16.79    0.99
  -4  -1   0   26.45    1.13
  -4  -1   0   28.42    0.88
  -4  -1   0   28.83    1.19
   4   1   0   28.07    0.93
   4   1   0   29.95    0.95
   4   1   0   25.47    1.11
   4   1   0   29.53    1.11
  -4  -1  -1  292.24    2.48
  -4  -1  -1  261.52    2.95
  -4  -1  -1  276.05    2.52
  -4  -1  -1  291.09    3.11
   4   1   1  262.21    2.33
   4   1   1  260.94    2.97
   4   1   1  285.47    2.53
   4   1   1  288.55    3.06
  -4  -1  -2  113.25    1.67
  -4  -1  -2   97.09    1.94
  -4  -1  -2  108.57    1.82
  -4  -1  -2  108.36    2.00
   4   1   2   98.99    1.54
   4   1   2  101.19    1.95
   4   1   2  106.78    1.78
   4   1   2  109.59    2.01
  -4  -1  -3   32.15    1.18
  -4  -1  -3   31.55    1.42
  -4  -1  -3   32.02    1.25
  -4  -1  -3   31.79    1.29
   4   1   3   28.64    1.04
   4   1   3   28.95    1.31
   4   1   3   31.14    1.23
   4   1   3   30.03    1.26
  -4  -1  -4    0.49    0.57
  -4  -1  -4    0.37    0.67
  -4  -1  -4    0.50    0.59
  -4  -1  -4   -0.33    0.59
   4   1   4    0.96    0.50
   4   1   4    0.60    0.55
   4   1   4    0.30    0.59
   4   1   4    1.45    0.70
  -4  -1  -5  132.10    2.16
  -4  -1  -5  113.83    2.45
  -4  -1  -5  142.28    2.57
  -4  -1  -5  136.63    2.27
   4   1   5  119.60    2.00
   4   1   5  129.19    2.47
   4   1   5  131.71    2.52
   4   1   5  130.02    2.26
  -4  -1  -6    9.75    1.03
  -4  -1  -6    7.21    1.04
  -4  -1  -6    7.85    0.95
   4   1   6    7.78    0.86
   4   1   6    6.80    0.91
   4   1   6    6.29    0.95
  -4  -1  -7    6.50    1.11
  -4  -1  -7    7.18    1.09
  -4  -1  -7    7.42    0.94
   4   1   7    6.28    0.90
   4   1   7    6.29    1.01
   4   1   7    5.84    0.98
  -4  -1  -8   37.96    2.26
  -4  -1  -8   38.58    2.14
  -4  -1  -8   39.65    1.56
   4   1   8   37.65    1.78
   4   1   8   24.94    1.64
  -4  -1  -9   -1.15    1.11
  -4  -1  -9    2.08    0.88
   4   1   9    2.53    0.92
   4   1   9   -0.97    0.88
  -4  -1 -10    5.41    1.38
   4   1  10    3.67    1.18
   4   1  10    3.86    1.13
  -4  -1 -11    2.91    1.63
   4   1  11    5.25    1.35
   4   1  11    3.11    1.27
  -4  -1 -12   26.32    3.20
   4   1  12   21.43    2.56
   4   1  12   22.23    2.69
  -4  -2  14    3.24    1.70
   4   2 -14   -1.05    1.54
   4   2 -14   -0.59    1.31
  -4  -2  13    0.35    1.39
   4   2 -13    0.89    1.38
   4   2 -13   -1.47    1.14
  -4  -2  12    0.84    1.24
  -4  -2  12    2.17    1.00
   4   2 -12    3.31    1.36
   4   2 -12    1.09    1.02
  -4  -2  11    6.15    1.27
  -4  -2  11    7.56    1.37
  -4  -2  11    5.57    0.99
   4   2 -11    4.50    1.18
   4   2 -11    7.43    0.98
   4   2 -11    6.62    1.30
  -4  -2  10    2.81    1.06
  -4  -2  10    4.63    0.94
   4   2 -10    4.43    1.16
   4   2 -10    4.17    0.78
   4   2 -10    4.39    1.22
  -4  -2   9   15.47    1.53
  -4  -2   9   11.54    1.42
  -4  -2   9   18.42    1.41
   4   2  -9   15.07    1.60
   4   2  -9   17.90    1.12
   4   2  -9   12.35    1.31
  -4  -2   8    1.10    0.76
  -4  -2   8    1.24    0.71
  -4  -2   8    1.03    0.72
   4   2  -8    1.01    0.81
   4   2  -8    1.55    0.54
   4   2  -8    1.38    0.93
  -4  -2   7    5.54    0.83
  -4  -2   7    3.57    0.68
  -4  -2   7    4.31    0.74
   4   2  -7    3.66    0.84
   4   2  -7    4.43    0.87
   4   2  -7    4.91    0.57
   4   2  -7    5.32    0.98
  -4  -2   6   36.08    1.44
  -4  -2   6   33.22    1.57
  -4  -2   6   28.41    1.06
  -4  -2   6   37.54    1.46
   4   2  -6   39.07    1.52
   4   2  -6   39.44    1.64
   4   2  -6   37.94    0.96
   4   2  -6   38.57    1.62
  -4  -2   5    1.26    0.56
  -4  -2   5    1.06    0.72
  -4  -2   5    1.29    0.47
  -4  -2   5    0.68    0.55
   4   2  -5    1.22    0.60
   4   2  -5    1.31    0.60
   4   2  -5    0.53    0.71
  -4  -2   4   52.28    1.37
  -4  -2   4   56.13    1.75
  -4  -2   4   52.54    1.11
  -4  -2   4   47.61    1.52
   4   2  -4   55.30    1.45
   4   2  -4   53.30    1.66
   4   2  -4   50.30    1.57
  -4  -2   3   41.48    1.56
  -4  -2   3   40.02    1.00
  -4  -2   3   43.06    1.04
  -4  -2   3   40.09    1.41
   4   2  -3   44.27    1.25
   4   2  -3   41.63    1.47
   4   2  -3   40.00    1.44
  -4  -2   2   30.00    1.38
  -4  -2   2   28.72    0.91
  -4  -2   2   27.15    1.07
  -4  -2   2   30.82    1.27
   4   2  -2   30.95    0.97
   4   2  -2   30.98    1.00
   4   2  -2   27.89    1.29
   4   2  -2   27.03    1.30
  -4  -2   1    2.50    0.65
  -4  -2   1    2.42    0.49
  -4  -2   1    2.93    0.57
  -4  -2   1    2.62    0.58
   4   2  -1    2.78    0.43
   4   2  -1    1.86    0.44
   4   2  -1    1.22    0.57
   4   2  -1    1.68    0.63
  -4  -2   0    1.93    0.64
  -4  -2   0    4.02    0.59
  -4  -2   0    3.20    0.62
  -4  -2   0    3.60    0.65
   4   2   0    2.14    0.41
   4   2   0    2.38    0.61
   4   2   0    3.54    0.68
  -4  -2  -1   45.22    1.56
  -4  -2  -1   48.22    1.38
  -4  -2  -1   48.80    1.52
  -4  -2  -1   46.92    1.54
   4   2   1   44.20    1.03
   4   2   1   48.42    1.21
   4   2   1   45.73    1.52
   4   2   1   46.50    1.57
  -4  -2  -2    4.99    0.77
  -4  -2  -2    4.93    0.72
  -4  -2  -2    5.76    0.81
  -4  -2  -2    5.51    0.82
   4   2   2    4.64    0.50
   4   2   2    3.40    0.71
   4   2   2    4.78    0.83
  -4  -2  -3   25.50    1.08
  -4  -2  -3   22.07    1.55
  -4  -2  -3   23.35    1.28
  -4  -2  -3   24.50    1.33
   4   2   3   22.98    0.98
   4   2   3   20.13    1.30
   4   2   3   21.20    1.29
   4   2   3   22.95    1.43
  -4  -2  -4   95.10    1.73
  -4  -2  -4   96.17    2.25
  -4  -2  -4   96.73    2.12
   4   2   4   87.48    1.61
   4   2   4   91.29    2.24
   4   2   4   92.26    2.22
   4   2   4   92.14    2.14
  -4  -2  -5    1.69    0.75
  -4  -2  -5    2.39    0.84
  -4  -2  -5    0.57    0.78
   4   2   5    1.69    0.63
   4   2   5    0.39    0.74
   4   2   5    0.95    0.91
  -4  -2  -6    4.90    0.97
  -4  -2  -6    4.78    1.02
  -4  -2  -6    6.27    0.99
   4   2   6    3.88    0.76
   4   2   6    4.52    0.93
   4   2   6    5.38    1.14
  -4  -2  -7    4.34    1.14
  -4  -2  -7    3.63    1.12
  -4  -2  -7    2.52    0.93
   4   2   7    3.13    0.78
   4   2   7    3.18    0.94
   4   2   7    4.00    1.20
  -4  -2  -8   11.44    1.52
  -4  -2  -8   12.51    1.50
  -4  -2  -8   13.90    1.54
   4   2   8    8.99    1.08
   4   2   8   12.76    1.44
  -4  -2  -9   -2.61    1.34
  -4  -2  -9    0.84    1.05
   4   2   9    0.80    0.98
   4   2   9   -1.34    1.07
  -4  -2 -10    2.29    1.58
   4   2  10    3.28    1.21
   4   2  10    6.49    1.47
  -4  -2 -11    7.23    1.89
   4   2  11    2.98    1.39
   4   2  11    4.04    1.63
  -4  -3  14    4.89    1.82
   4   3 -14    6.28    1.70
   4   3 -14    6.22    1.52
  -4  -3  13    2.97    1.56
  -4  -3  13    1.11    1.19
   4   3 -13    3.35    1.51
   4   3 -13    4.20    1.27
  -4  -3  12    6.71    1.51
  -4  -3  12    5.10    1.24
   4   3 -12    7.63    1.37
   4   3 -12   10.23    1.23
  -4  -3  11    5.59    1.24
  -4  -3  11    5.13    1.13
   4   3 -11    7.67    1.37
   4   3 -11    5.61    1.01
  -4  -3  10   25.78    1.99
  -4  -3  10   36.39    1.79
   4   3 -10   31.42    2.07
   4   3 -10   32.16    1.57
  -4  -3   9   -1.09    0.83
  -4  -3   9    0.02    0.95
  -4  -3   9    0.83    0.87
   4   3  -9    1.38    0.95
   4   3  -9   -0.19    0.70
  -4  -3   8    2.48    0.78
  -4  -3   8    1.64    0.87
  -4  -3   8    1.93    0.81
   4   3  -8    2.29    0.87
   4   3  -8    2.33    0.66
  -4  -3   7   10.65    1.28
  -4  -3   7    8.21    0.91
  -4  -3   7   12.95    1.36
   4   3  -7   10.62    1.20
   4   3  -7   10.19    1.07
   4   3  -7   11.00    0.95
  -4  -3   6   -0.44    0.61
  -4  -3   6   -0.86    0.62
  -4  -3   6   -0.97    0.66
   4   3  -6   -0.13    0.76
   4   3  -6    0.50    0.67
   4   3  -6    0.38    0.47
   4   3  -6   -0.37    0.81
  -4  -3   5   14.12    1.08
  -4  -3   5   10.77    1.04
  -4  -3   5   13.32    1.25
   4   3  -5   14.03    1.18
   4   3  -5   14.62    1.31
   4   3  -5   13.30    0.87
   4   3  -5   10.27    1.16
  -4  -3   4   75.68    1.58
  -4  -3   4   74.88    2.12
  -4  -3   4   69.85    1.53
  -4  -3   4   73.46    1.99
   4   3  -4   73.22    1.60
   4   3  -4   72.94    2.01
   4   3  -4   73.03    1.44
   4   3  -4   63.33    1.86
  -4  -3   3   47.03    1.77
  -4  -3   3   50.17    1.35
  -4  -3   3   51.94    1.45
  -4  -3   3   52.66    1.73
   4   3  -3   53.91    1.24
   4   3  -3   50.96    1.31
   4   3  -3   49.44    1.72
   4   3  -3   45.19    1.69
  -4  -3   2    4.39    0.85
  -4  -3   2    4.85    0.65
  -4  -3   2    7.44    0.82
  -4  -3   2    4.52    0.83
   4   3  -2    5.59    0.68
   4   3  -2    4.56    0.80
   4   3  -2    3.96    0.81
  -4  -3   1    4.62    0.89
  -4  -3   1    6.86    0.76
  -4  -3   1    7.45    0.88
  -4  -3   1    6.41    0.84
   4   3  -1    5.46    0.55
   4   3  -1    5.48    0.83
   4   3  -1    5.31    0.82
  -4  -3   0   66.72    1.67
  -4  -3   0   66.37    1.88
  -4  -3   0   61.52    1.86
   4   3   0   45.74    0.94
   4   3   0   60.85    1.85
   4   3   0   58.29    1.90
  -4  -3  -1    4.81    0.76
  -4  -3  -1    2.67    0.90
  -4  -3  -1    2.15    0.81
   4   3   1    3.92    0.77
   4   3   1    2.81    0.90
  -4  -3  -2    0.99    0.74
  -4  -3  -2    1.48    0.98
  -4  -3  -2    1.21    0.84
   4   3   2    0.70    0.66
   4   3   2    1.02    0.84
  -4  -3  -3   17.60    1.01
  -4  -3  -3   18.75    1.48
  -4  -3  -3   18.72    1.45
   4   3   3   18.69    1.41
   4   3   3   16.85    1.67
  -4  -3  -4    0.59    0.83
  -4  -3  -4   -0.01    0.85
   4   3   4    0.26    0.52
   4   3   4    0.46    0.80
  -4  -3  -5    3.22    0.84
  -4  -3  -5    2.37    0.97
  -4  -3  -5    4.64    1.01
   4   3   5    2.42    0.61
   4   3   5    4.41    1.01
  -4  -3  -6   10.13    1.10
  -4  -3  -6    9.12    1.34
  -4  -3  -6    9.52    1.18
   4   3   6    7.97    0.84
   4   3   6    5.93    1.20
  -4  -3  -7    2.03    1.24
  -4  -3  -7    4.91    1.18
   4   3   7    1.40    0.79
   4   3   7    3.07    1.12
  -4  -3  -8    8.34    1.63
  -4  -3  -8    7.75    1.37
   4   3   8    5.35    1.00
   4   3   8    7.12    1.43
  -4  -3  -9    8.85    1.82
   4   3   9    7.45    1.51
  -4  -3 -10    2.29    1.92
   4   3  10    0.86    1.53
  -4  -4  14    5.00    2.00
   4   4 -14    4.43    1.79
  -4  -4  13    6.29    1.65
  -4  -4  13    4.74    1.48
   4   4 -13    6.63    1.67
   4   4 -13    8.01    1.46
  -4  -4  12    2.61    1.50
  -4  -4  12    5.72    1.34
   4   4 -12    6.50    1.53
   4   4 -12    3.88    1.21
  -4  -4  11    8.91    1.52
  -4  -4  11   10.15    1.38
   4   4 -11    8.77    1.51
   4   4 -11    9.26    1.23
  -4  -4  10    0.11    1.40
  -4  -4  10    2.99    1.11
   4   4 -10    3.95    1.13
   4   4 -10    3.04    0.94
  -4  -4   9    0.07    0.95
  -4  -4   9    0.66    1.20
  -4  -4   9    0.24    1.01
   4   4  -9   -0.22    0.96
   4   4  -9    0.55    0.82
  -4  -4   8    6.46    1.01
  -4  -4   8    4.10    1.14
  -4  -4   8    5.41    1.09
   4   4  -8    6.17    1.12
   4   4  -8    7.22    0.91
  -4  -4   7    3.94    0.86
  -4  -4   7    2.82    0.98
  -4  -4   7    5.04    1.03
   4   4  -7    5.04    1.10
   4   4  -7    5.89    1.02
   4   4  -7    5.31    0.78
  -4  -4   6   25.04    1.36
  -4  -4   6   17.97    1.48
  -4  -4   6   23.28    1.61
   4   4  -6   16.84    1.51
   4   4  -6   24.96    1.70
   4   4  -6   24.50    1.28
  -4  -4   5   -0.75    0.64
  -4  -4   5    0.28    0.83
  -4  -4   5    0.00    0.74
   4   4  -5   -0.71    0.69
   4   4  -5   -1.69    0.72
   4   4  -5    0.33    0.55
  -4  -4   4  250.82    2.99
  -4  -4   4  290.31    3.93
   4   4  -4  213.63    2.39
   4   4  -4  285.78    3.83
   4   4  -4  289.82    3.09
  -4  -4   3  134.46    2.31
  -4  -4   3  102.56    2.26
  -4  -4   3  125.34    2.74
   4   4  -3   98.55    1.48
   4   4  -3  121.22    2.66
  -4  -4   2   82.83    1.98
  -4  -4   2   81.37    2.15
  -4  -4   2   78.92    2.31
   4   4  -2   74.38    2.25
  -4  -4   1   49.30    1.73
  -4  -4   1   49.35    2.05
  -4  -4   1   49.63    2.00
   4   4  -1   45.08    1.90
  -4  -4   0    1.42    0.78
  -4  -4   0    2.32    1.09
  -4  -4   0    0.35    0.81
   4   4   0   -0.83    0.73
  -4  -4  -1    4.22    0.91
  -4  -4  -1    5.14    1.01
   4   4   1    3.11    0.88
  -4  -4  -2    3.46    1.00
  -4  -4  -2    4.72    0.98
  -4  -4  -3   34.82    1.98
  -4  -4  -3   32.10    1.88
   4   4   3   38.19    1.97
  -4  -4  -4    2.43    1.10
  -4  -4  -4    4.13    1.15
   4   4   4    3.70    1.07
  -4  -4  -5   37.12    2.27
  -4  -4  -5   34.20    2.10
   4   4   5   38.40    2.24
  -4  -4  -6   -1.87    1.25
  -4  -4  -6    1.78    1.25
   4   4   6    1.32    1.16
  -4  -4  -7    8.55    1.62
  -4  -4  -7    3.62    1.39
   4   4   7    3.67    1.45
  -4  -4  -8    0.89    1.64
  -4  -4  -8    2.54    1.53
   4   4   8   -0.54    1.48
  -4  -4  -9   10.62    2.09
   4   4   9    9.57    1.82
  -4  -5  13    3.78    1.82
  -4  -5  13    4.71    1.67
   4   5 -13    3.83    1.86
  -4  -5  12    7.31    1.59
  -4  -5  12    9.19    1.65
   4   5 -12    9.06    1.81
   4   5 -12   10.40    1.50
  -4  -5  11    0.80    1.35
  -4  -5  11   -0.33    1.29
   4   5 -11    0.04    1.36
   4   5 -11    1.09    1.16
  -4  -5  10    1.51    1.24
   4   5 -10    2.15    1.23
   4   5 -10    3.12    1.10
  -4  -5   9    3.00    1.10
  -4  -5   9   -0.22    1.55
  -4  -5   9    3.84    1.21
   4   5  -9    3.23    1.14
   4   5  -9    2.37    0.96
  -4  -5   8    0.39    0.93
  -4  -5   8    0.03    1.31
  -4  -5   8    0.91    1.12
   4   5  -8    0.90    1.01
   4   5  -8    0.91    0.85
  -4  -5   7    8.22    1.05
  -4  -5   7    8.69    1.40
  -4  -5   7    8.97    1.30
   4   5  -7    9.40    1.41
   4   5  -7    5.89    1.17
   4   5  -7   11.28    1.39
  -4  -5   6    0.25    0.80
  -4  -5   6    1.83    1.28
  -4  -5   6    2.46    1.01
   4   5  -6    1.48    1.01
   4   5  -6    1.74    0.74
  -4  -5   5    9.85    1.17
  -4  -5   5    9.15    1.30
  -4  -5   5    9.36    1.17
   4   5  -5    8.93    1.02
   4   5  -5    8.67    1.30
   4   5  -5   10.79    1.29
  -4  -5   4   11.76    1.44
  -4  -5   4    9.49    1.26
   4   5  -4   12.40    0.92
   4   5  -4   10.56    1.22
   4   5  -4   12.67    1.54
   4   5  -4   10.06    1.21
  -4  -5   3   38.57    1.79
  -4  -5   3   37.08    2.19
  -4  -5   3   39.11    2.06
   4   5  -3   34.99    2.04
  -4  -5   2   -0.87    0.83
  -4  -5   2    0.84    0.99
  -4  -5   1    2.48    0.92
  -4  -5   1    2.86    1.02
   4   5  -1    2.52    0.93
  -4  -5   0    1.90    0.97
  -4  -5   0    2.67    1.08
   4   5   0    2.14    0.96
  -4  -5  -1   10.26    1.28
  -4  -5  -1   11.36    1.44
   4   5   1    4.70    1.13
  -4  -5  -2    0.20    1.06
   4   5   2    1.57    1.02
  -4  -5  -3   31.18    2.32
  -4  -5  -3   37.76    2.26
   4   5   3   33.06    2.21
  -4  -5  -4   18.27    1.79
  -4  -5  -4   16.55    1.70
   4   5   4   18.34    2.15
  -4  -5  -5    3.03    1.47
  -4  -5  -5    3.56    1.44
   4   5   5    2.31    1.35
  -4  -5  -6    4.96    1.70
  -4  -5  -6   11.80    1.75
   4   5   6   12.02    1.61
  -4  -5  -7   -0.80    1.84
  -4  -5  -7    1.09    1.64
   4   5   7    0.61    1.71
  -4  -6  12    2.16    1.69
  -4  -6  12    1.45    1.69
   4   6 -12    7.13    1.79
   4   6 -12    2.57    1.52
  -4  -6  11    6.78    1.62
  -4  -6  11    9.65    1.86
   4   6 -11    7.50    1.70
  -4  -6  10    6.45    1.64
   4   6 -10    6.10    1.58
   4   6 -10    2.66    1.30
  -4  -6   9    2.32    1.18
  -4  -6   9    4.81    1.44
   4   6  -9    1.74    1.45
   4   6  -9    3.62    1.19
  -4  -6   8    8.63    1.27
  -4  -6   8    8.99    1.46
   4   6  -8    7.21    1.45
   4   6  -8    9.93    1.30
  -4  -6   7   19.30    1.70
  -4  -6   7   15.77    1.62
   4   6  -7   14.74    1.62
   4   6  -7   14.17    1.67
  -4  -6   6    0.86    0.89
  -4  -6   6    1.01    1.22
   4   6  -6   -0.42    1.08
   4   6  -6    1.35    0.94
  -4  -6   5   17.84    1.99
   4   6  -5   19.52    1.95
   4   6  -5   18.54    1.64
  -4  -6   4    0.48    1.16
  -4  -6   4    3.44    1.24
   4   6  -4    1.35    1.06
  -4  -6   3   22.24    1.94
  -4  -6   3   17.83    1.91
   4   6  -3   21.70    1.99
  -4  -6   2   -1.46    1.10
  -4  -6   2    1.44    1.18
   4   6  -2    1.10    1.06
  -4  -6   1    9.40    1.34
  -4  -6   1    9.03    1.38
   4   6  -1    9.92    1.37
  -4  -6   0   30.68    2.30
  -4  -6   0   30.03    2.27
   4   6   0   23.63    2.18
  -4  -6  -1    4.82    1.34
  -4  -6  -1    3.14    1.29
   4   6   1    2.82    1.23
  -4  -6  -2    8.61    1.61
  -4  -6  -2    7.69    1.54
   4   6   2    7.66    1.47
  -4  -6  -3   -2.94    1.46
  -4  -6  -3    0.53    1.47
   4   6   3    0.00    1.35
  -4  -6  -4    4.29    1.68
  -4  -6  -4    6.02    1.87
   4   6   4    6.58    1.65
  -4  -6  -5   -0.34    1.73
  -4  -6  -5    5.85    1.97
   4   6   5    8.04    1.72
  -4  -7  11    6.08    1.74
  -4  -7  11    6.20    2.06
   4   7 -11    1.02    1.83
   4   7 -11    3.62    1.69
  -4  -7  10    1.28    1.60
  -4  -7  10    2.86    1.81
   4   7 -10    1.71    1.83
   4   7 -10    6.35    1.64
  -4  -7   9    5.60    1.53
  -4  -7   9    5.42    1.73
   4   7  -9    5.17    1.73
   4   7  -9    5.29    1.42
  -4  -7   8   33.68    2.70
   4   7  -8   27.67    2.66
   4   7  -8   34.27    2.37
  -4  -7   7    2.90    1.46
   4   7  -7   -0.18    1.33
   4   7  -7    3.57    1.21
  -4  -7   6   15.06    1.72
   4   7  -6   12.82    1.62
   4   7  -6   15.31    1.54
  -4  -7   5   -1.11    1.40
   4   7  -5    1.20    1.29
  -4  -7   4   22.55    2.37
  -4  -7   4   22.39    2.36
   4   7  -4   26.99    2.43
  -4  -7   3    3.07    1.43
  -4  -7   3    1.41    1.50
   4   7  -3    2.51    1.39
  -4  -7   2   17.82    1.80
  -4  -7   2   17.15    1.91
   4   7  -2   14.48    1.72
  -4  -7   1    2.69    1.56
  -4  -7   1   -0.94    1.39
   4   7  -1   -2.17    1.33
  -4  -7   0    7.60    1.68
  -4  -7   0    8.91    1.69
   4   7   0    7.49    1.61
  -4  -7  -1   10.96    1.88
  -4  -7  -1   11.66    1.91
   4   7   1    8.90    1.69
  -4  -7  -2   10.35    1.97
  -4  -7  -2    4.82    1.87
   4   7   2    1.39    1.71
   4   7   3   -1.47    1.71
  -4  -8   8   16.85    2.25
   4   8  -8   16.71    2.07
   4   8  -8   22.40    2.74
  -4  -8   7    1.01    1.77
   4   8  -7    3.03    1.86
   4   8  -7    2.75    1.54
  -4  -8   6   19.93    2.20
   4   8  -6   29.57    2.95
  -4  -8   5    8.13    1.96
  -4  -8   5    9.37    1.96
   4   8  -5    8.16    1.92
  -4  -8   4    6.09    1.83
  -4  -8   4   -0.17    1.72
   4   8  -4    0.74    1.74
  -4  -8   3   14.43    2.12
  -4  -8   3   23.29    2.29
   4   8  -3   20.48    2.13
  -4  -8   2   -0.01    1.76
  -4  -8   2   -0.88    1.80
   4   8  -2   -0.97    1.70
  -4  -8   1    1.48    1.97
   4   8  -1    1.87    1.92
   5 -10  -1    1.43    1.67
   5 -10  -1   -0.66    2.16
   5 -10  -1    1.82    1.78
  -5  10   0   -1.16    1.37
   5 -10   0   -2.50    1.54
   5 -10   0    2.83    1.59
  -5  10  -1    0.80    1.30
   5 -10   1   -0.78    1.48
   5 -10   1    1.83    1.53
  -5  10  -2    1.34    1.31
   5 -10   2    1.00    1.53
   5 -10   2    0.69    1.44
  -5  10  -3   -0.04    1.29
   5 -10   3    2.05    1.41
   5 -10   3   -1.03    1.25
  -5  10  -4    2.41    1.33
   5 -10   4    2.15    1.50
   5 -10   4    0.43    1.30
  -5  10  -5   -0.37    1.26
   5 -10   5   -0.31    1.45
   5 -10   5   -0.27    1.38
  -5  10  -6    2.86    1.44
   5 -10   6    5.21    1.61
   5 -10   6    6.33    1.71
  -5  10  -7    9.35    1.70
   5 -10   7    9.36    1.74
   5 -10   7   14.13    1.70
  -5  10  -8    1.11    1.53
   5 -10   8    1.63    1.58
   5 -10   8    2.67    1.54
  -5  10  -9    4.49    1.69
   5 -10   9    3.01    1.58
   5 -10   9    1.28    1.64
   5  -9  -4   -3.46    1.74
   5  -9  -4    0.24    1.69
   5  -9  -4    2.18    1.93
   5  -9  -4    2.85    1.89
   5  -9  -3    3.72    1.63
   5  -9  -3   -0.23    1.83
   5  -9  -3    1.82    1.68
   5  -9  -2   -1.28    1.35
   5  -9  -2   -0.06    1.24
   5  -9  -2   -0.26    1.69
   5  -9  -2   -1.12    1.42
  -5   9   1    0.03    1.14
   5  -9  -1   -3.30    1.23
   5  -9  -1    1.17    1.13
   5  -9  -1    2.17    1.45
  -5   9   0    0.45    1.08
   5  -9   0    1.14    1.04
   5  -9   0   -0.82    1.29
  -5   9  -1    9.29    1.30
   5  -9   1    6.67    1.44
  -5   9  -2    1.08    1.16
   5  -9   2    1.85    1.21
  -5   9  -3    7.92    1.34
   5  -9   3    7.66    1.34
   5  -9   3    7.87    1.48
  -5   9  -4    0.35    1.07
   5  -9   4   -0.07    1.14
   5  -9   4   -1.02    1.10
  -5   9  -5   11.27    1.47
   5  -9   5   12.49    1.50
   5  -9   5   12.27    1.70
  -5   9  -6    2.51    1.16
   5  -9   6    0.52    1.21
   5  -9   6   -1.00    1.16
  -5   9  -7   26.50    2.32
   5  -9   7   21.04    2.29
   5  -9   7   25.38    2.30
  -5   9  -8    5.18    1.42
   5  -9   8    7.16    1.47
   5  -9   8    6.35    1.48
  -5   9  -9    0.43    1.30
   5  -9   9   -0.50    1.21
   5  -9   9   -1.90    1.30
  -5   9 -10    0.79    1.42
   5  -9  10    1.80    1.35
   5  -9  10    5.13    1.64
  -5   9 -11    3.90    1.65
   5  -9  11   -0.88    1.46
   5  -9  11    0.31    1.59
   5  -8  -6    4.03    1.77
   5  -8  -6    0.90    1.70
   5  -8  -6    3.31    1.91
   5  -8  -6    3.02    1.76
   5  -8  -5    1.96    1.58
   5  -8  -5    1.24    1.51
   5  -8  -5    3.07    1.67
   5  -8  -5    1.56    1.60
   5  -8  -4    2.47    1.42
   5  -8  -4    1.01    1.50
   5  -8  -4   -4.05    1.41
   5  -8  -3    2.95    1.40
   5  -8  -3    3.84    1.23
   5  -8  -3    6.62    1.47
   5  -8  -3    4.55    1.46
   5  -8  -2    1.22    1.02
   5  -8  -2   -0.77    1.52
   5  -8  -2   -0.84    1.29
   5  -8  -2    1.32    1.32
   5  -8  -1    1.50    1.11
   5  -8  -1    1.84    0.92
   5  -8  -1   -0.21    1.29
   5  -8  -1    0.61    1.13
   5  -8   0    2.64    0.99
   5  -8   0    4.65    1.11
   5  -8   0    3.86    1.27
  -5   8  -1    6.26    1.08
   5  -8   1    5.95    1.09
   5  -8   1    5.69    1.16
  -5   8  -2    0.82    0.82
   5  -8   2   -0.41    0.96
   5  -8   2    0.95    1.04
   5  -8   3   17.20    1.81
   5  -8   3   21.48    1.77
  -5   8  -4    1.45    1.01
   5  -8   4    1.96    1.05
   5  -8   4    2.26    1.00
  -5   8  -5    1.71    0.88
   5  -8   5    1.75    0.98
  -5   8  -6    1.31    0.99
   5  -8   6    1.10    1.03
   5  -8   6    0.02    1.03
  -5   8  -7   45.89    2.30
   5  -8   7   42.84    2.27
   5  -8   7   42.53    2.23
  -5   8  -8   -0.29    1.01
   5  -8   8    0.33    1.06
   5  -8   8   -1.64    1.03
  -5   8  -9    0.62    1.10
   5  -8   9    0.28    1.16
   5  -8   9    0.81    1.24
  -5   8 -10   10.15    1.53
   5  -8  10    6.47    1.35
   5  -8  10    8.70    1.53
  -5   8 -11    1.20    1.34
   5  -8  11    1.51    1.36
   5  -8  11    0.73    1.35
  -5   8 -12    4.74    1.51
   5  -8  12    5.09    1.50
   5  -8  12    3.07    1.67
   5  -7  -8    0.89    1.88
   5  -7  -8    1.10    1.76
   5  -7  -8   -1.88    1.68
   5  -7  -8    2.24    1.79
   5  -7  -7    0.82    1.55
   5  -7  -7    0.86    1.53
   5  -7  -7   -2.18    1.49
   5  -7  -7    0.56    1.54
   5  -7  -6   -1.55    1.39
   5  -7  -6   -0.37    1.34
   5  -7  -6    1.30    1.39
   5  -7  -6   -1.23    1.47
   5  -7  -5    0.53    1.27
   5  -7  -5    0.77    1.23
   5  -7  -5    0.72    1.31
   5  -7  -4    1.45    1.09
   5  -7  -4    1.55    1.10
   5  -7  -4    2.94    1.24
   5  -7  -3    3.08    1.15
   5  -7  -3   -0.23    0.93
   5  -7  -3    2.15    0.99
  -5   7   2    9.58    1.09
   5  -7  -2    9.44    1.23
   5  -7  -2    9.67    1.12
   5  -7  -2   12.53    1.37
  -5   7   1    5.12    0.87
   5  -7  -1    3.57    1.01
   5  -7  -1    5.80    0.85
   5  -7  -1    5.44    1.03
  -5   7   0   14.62    1.37
   5  -7   0   15.62    1.40
   5  -7   0   13.12    1.22
   5  -7   0   13.02    1.47
   5  -7   0   15.88    1.60
  -5   7  -1    6.18    0.89
   5  -7   1    4.91    1.02
   5  -7   1    6.22    1.03
  -5   7  -2   17.63    1.42
   5  -7   2   12.77    1.52
   5  -7   2   14.34    1.45
  -5   7  -3   18.15    1.47
   5  -7   3   19.11    1.61
   5  -7   3   18.99    1.48
  -5   7  -4    1.36    0.77
   5  -7   4    1.61    0.88
   5  -7   4   -0.06    0.87
  -5   7  -5    8.07    1.13
   5  -7   5    6.08    1.10
   5  -7   5    6.10    1.01
  -5   7  -6    2.09    0.87
  -5   7  -7    0.84    0.93
   5  -7   7    0.45    0.89
  -5   7  -8    4.26    1.01
   5  -7   8    2.89    1.08
  -5   7  -9    5.88    1.24
   5  -7   9    4.67    1.15
   5  -7   9    5.07    1.17
  -5   7 -10    5.41    1.28
   5  -7  10    5.15    1.18
   5  -7  10   11.61    1.40
  -5   7 -11    3.12    1.32
   5  -7  11    0.57    1.04
   5  -7  11   -0.43    1.20
  -5   7 -12    0.97    1.46
   5  -7  12    2.64    1.21
   5  -7  12   -0.17    1.25
  -5   7 -13    4.69    1.65
   5  -7  13    1.47    1.36
   5  -6  -9    3.26    1.88
   5  -6  -9    2.53    1.76
   5  -6  -9    0.82    1.56
   5  -6  -9    2.02    1.63
   5  -6  -8   10.18    1.77
   5  -6  -8    8.16    1.67
   5  -6  -8    5.78    1.59
   5  -6  -7   -1.32    1.25
   5  -6  -7    1.20    1.31
   5  -6  -7   -3.12    1.10
   5  -6  -7    0.11    1.32
   5  -6  -6    1.83    1.17
   5  -6  -6    2.81    1.19
   5  -6  -6    3.08    1.07
   5  -6  -6    2.26    1.29
   5  -6  -5    1.65    0.98
   5  -6  -5    0.63    0.94
   5  -6  -5    1.77    1.06
   5  -6  -4    0.22    0.93
   5  -6  -4   -1.02    0.82
   5  -6  -4    0.12    0.79
   5  -6  -4    1.18    1.17
   5  -6  -4   -0.09    0.99
   5  -6  -3    2.84    0.94
   5  -6  -3    2.21    0.83
   5  -6  -3    1.57    1.15
   5  -6  -3    1.47    0.83
   5  -6  -3    2.23    1.09
   5  -6  -3    2.78    0.98
  -5   6   2   21.68    1.37
   5  -6  -2   25.46    1.67
   5  -6  -2   24.51    1.43
   5  -6  -2   27.63    1.85
   5  -6  -2   21.67    1.78
  -5   6   1   33.87    1.42
  -5   6   1   36.22    1.83
   5  -6  -1   35.21    1.82
   5  -6  -1   33.61    1.39
   5  -6  -1   36.07    1.69
   5  -6  -1   32.97    1.78
  -5   6   0   20.46    1.26
  -5   6   0   18.07    1.56
   5  -6   0   18.61    1.49
   5  -6   0   19.53    1.11
   5  -6   0   19.68    1.28
   5  -6   0   18.27    1.61
  -5   6  -1   26.10    1.35
  -5   6  -1   27.06    1.66
   5  -6   1   23.56    1.48
   5  -6   1   24.88    1.65
  -5   6  -2   19.95    1.28
  -5   6  -2   19.96    1.47
   5  -6   2   17.50    1.33
   5  -6   2   18.66    1.54
  -5   6  -3    6.08    0.82
  -5   6  -3    7.30    1.00
   5  -6   3    4.56    0.87
   5  -6   3    5.44    1.00
  -5   6  -4    8.60    1.00
  -5   6  -4    7.76    1.11
   5  -6   4    5.36    0.95
   5  -6   4    7.50    1.07
  -5   6  -5   21.99    1.46
  -5   6  -5   23.21    1.56
   5  -6   5   22.38    1.55
  -5   6  -6    3.53    0.83
   5  -6   6    3.59    0.89
  -5   6  -7    0.64    0.81
   5  -6   7    1.31    0.78
   5  -6   8    7.86    1.22
   5  -6   8    9.14    1.15
  -5   6  -9   -0.43    0.92
   5  -6   9   -0.79    0.84
   5  -6   9    0.15    0.92
  -5   6 -10   19.73    1.97
   5  -6  10   17.29    1.73
   5  -6  10   22.10    1.77
  -5   6 -11    9.82    1.49
   5  -6  11    9.17    1.29
   5  -6  11    9.66    1.33
  -5   6 -12   -0.65    1.45
   5  -6  12    2.84    1.18
   5  -6  12    2.51    1.26
  -5   6 -13   -3.90    1.61
   5  -6  13    0.55    1.39
  -5   5  11   -1.27    1.62
  -5   5  10   -0.97    1.30
   5  -5 -10    3.49    1.77
   5  -5 -10    5.66    1.45
  -5   5   9    2.74    1.28
   5  -5  -9    1.71    1.43
   5  -5  -9    3.79    1.21
   5  -5  -9    0.78    1.38
   5  -5  -8    8.50    1.54
   5  -5  -8    6.11    1.19
   5  -5  -8    8.08    1.40
   5  -5  -7   -1.15    1.01
   5  -5  -7    1.01    1.12
   5  -5  -7    0.66    0.84
   5  -5  -7   -0.75    1.31
   5  -5  -7    2.59    1.13
   5  -5  -6   10.18    1.24
   5  -5  -6    8.49    1.02
   5  -5  -6    9.77    1.31
  -5   5   5    0.04    0.87
   5  -5  -5    0.23    0.90
   5  -5  -5    1.50    0.87
   5  -5  -5    1.55    0.69
   5  -5  -5   -0.57    0.92
  -5   5   4   11.48    1.42
   5  -5  -4   10.70    1.16
   5  -5  -4   10.14    1.06
   5  -5  -4    9.29    1.30
   5  -5  -4    9.62    1.16
   5  -5  -4    8.55    1.04
  -5   5   3   22.28    1.50
   5  -5  -3   19.60    1.50
   5  -5  -3   21.17    1.42
   5  -5  -3   20.30    1.73
   5  -5  -3   19.50    1.16
   5  -5  -3   19.25    1.45
  -5   5   2   42.57    1.36
  -5   5   2   48.30    1.78
   5  -5  -2   45.89    1.75
   5  -5  -2   47.80    1.53
   5  -5  -2   50.16    1.76
   5  -5  -2   44.59    1.59
  -5   5   1    1.32    0.51
  -5   5   1    0.61    0.67
   5  -5  -1    0.45    0.66
   5  -5  -1    0.48    0.65
   5  -5  -1    0.78    0.54
   5  -5  -1    0.97    0.70
   5  -5  -1    0.38    0.67
   5  -5  -1    2.08    0.89
  -5   5   0   21.65    1.10
  -5   5   0   24.60    1.44
   5  -5   0   24.37    1.37
   5  -5   0   25.58    1.61
   5  -5   0   23.94    1.04
   5  -5   0   27.50    1.21
   5  -5   0   24.47    1.31
  -5   5  -1   35.96    1.65
  -5   5  -1   39.84    1.33
  -5   5  -1   42.20    1.62
   5  -5   1   39.37    1.59
   5  -5   1   39.00    1.42
   5  -5   1   44.01    1.82
  -5   5  -2   31.94    1.27
  -5   5  -2   33.16    1.51
   5  -5   2   28.71    1.38
   5  -5   2   30.26    1.39
  -5   5  -3   53.49    1.54
  -5   5  -3   56.03    1.85
   5  -5   3   51.08    1.75
   5  -5   3   51.01    1.66
   5  -5   3   54.34    1.90
  -5   5  -4    4.42    0.73
  -5   5  -4    5.09    0.88
   5  -5   4    4.52    0.85
   5  -5   4    4.66    0.89
   5  -5   4    5.04    1.12
  -5   5  -5   12.48    1.17
  -5   5  -5   12.98    1.31
   5  -5   5   14.66    1.25
   5  -5   5   13.95    1.44
  -5   5  -6   -1.41    0.63
  -5   5  -6    0.40    0.73
   5  -5   6    0.52    0.69
  -5   5  -7   14.58    1.45
  -5   5  -7   18.09    1.40
   5  -5   7   13.93    1.45
  -5   5  -8   -0.02    0.82
  -5   5  -8   -0.10    0.80
  -5   5  -9    7.79    1.23
   5  -5   9    9.85    1.29
  -5   5 -10    2.78    1.16
   5  -5  10    3.51    1.06
   5  -5  10    4.07    1.00
  -5   5 -11   18.08    1.74
   5  -5  11   16.39    1.89
   5  -5  11   14.86    1.37
  -5   5 -12    1.01    1.45
   5  -5  12    0.64    1.16
   5  -5  12    1.41    1.08
  -5   5 -13    4.12    1.64
   5  -5  13    3.54    1.41
  -5   4  11    0.72    1.42
   5  -4 -11    1.08    1.68
   5  -4 -11   -0.42    1.37
  -5   4  10   -1.01    1.31
   5  -4 -10    2.25    1.43
   5  -4 -10   -1.06    1.16
   5  -4 -10    1.15    1.25
  -5   4   9   -1.80    1.07
   5  -4  -9    0.16    1.27
   5  -4  -9    0.14    0.97
  -5   4   8    6.16    1.20
  -5   4   8    3.80    1.07
   5  -4  -8    4.87    1.20
   5  -4  -8    5.43    0.94
   5  -4  -8    5.76    1.30
   5  -4  -8    3.71    1.51
  -5   4   7   -0.79    0.84
  -5   4   7    0.40    0.89
   5  -4  -7    0.44    0.98
   5  -4  -7   -0.33    0.68
   5  -4  -7    1.77    1.03
   5  -4  -7    1.31    1.34
  -5   4   6    3.63    0.91
   5  -4  -6    1.90    0.87
   5  -4  -6    4.08    0.96
   5  -4  -6    2.30    0.63
   5  -4  -6    2.69    0.87
   5  -4  -6    2.92    1.30
  -5   4   5    1.53    0.84
   5  -4  -5    1.51    0.75
   5  -4  -5    2.48    0.82
   5  -4  -5    1.99    0.58
   5  -4  -5    1.76    0.72
   5  -4  -5    2.57    1.14
  -5   4   4   -0.25    0.67
   5  -4  -4    0.38    0.59
   5  -4  -4   -0.04    0.66
   5  -4  -4   -1.21    0.88
   5  -4  -4    0.49    0.47
   5  -4  -4    0.62    0.62
   5  -4  -4   -0.27    0.94
  -5   4   3    8.07    0.95
   5  -4  -3    6.29    0.78
   5  -4  -3    7.20    0.80
   5  -4  -3    8.08    0.96
   5  -4  -3    7.03    0.77
   5  -4  -3    6.72    0.71
   5  -4  -3    7.78    1.08
  -5   4   2   34.95    1.05
  -5   4   2   43.97    1.62
   5  -4  -2   36.71    1.55
   5  -4  -2   32.48    1.48
   5  -4  -2   37.39    1.36
   5  -4  -2   35.50    1.19
   5  -4  -2   37.20    1.64
  -5   4   1   40.78    1.39
  -5   4   1   38.84    1.10
  -5   4   1   42.60    1.55
   5  -4  -1   40.36    1.50
   5  -4  -1   40.32    1.64
   5  -4  -1   40.14    1.28
   5  -4  -1   40.54    1.19
   5  -4  -1   41.40    1.58
  -5   4   0   14.68    1.04
  -5   4   0   13.95    0.83
  -5   4   0   15.36    1.17
   5  -4   0   14.01    1.14
   5  -4   0   16.17    0.90
   5  -4   0   13.77    0.91
   5  -4   0   13.44    1.28
  -5   4  -1    1.02    0.62
  -5   4  -1    0.09    0.42
  -5   4  -1    0.40    0.58
   5  -4   1    0.44    0.49
   5  -4   1    0.59    0.42
   5  -4   1    0.16    0.52
   5  -4   1   -0.13    0.65
  -5   4  -2    6.29    0.78
  -5   4  -2    7.47    0.80
  -5   4  -2   10.49    1.12
   5  -4   2    6.15    0.69
   5  -4   2    8.23    0.77
   5  -4   2    8.24    0.92
  -5   4  -3   -0.30    0.57
  -5   4  -3    0.68    0.49
  -5   4  -3    0.76    0.61
   5  -4   3    0.15    0.49
   5  -4   3    0.35    0.59
   5  -4   3    0.63    0.80
  -5   4  -4   10.86    1.07
  -5   4  -4   11.40    1.00
  -5   4  -4   12.75    1.21
   5  -4   4    9.50    1.03
   5  -4   4   12.47    1.17
   5  -4   4   11.86    1.37
  -5   4  -5   93.11    2.02
  -5   4  -5   99.45    2.21
   5  -4   5   86.13    2.13
   5  -4   5   94.82    2.15
   5  -4   5   94.31    2.23
  -5   4  -6    9.78    1.03
  -5   4  -6    9.40    1.02
   5  -4   6    8.47    1.07
   5  -4   6    8.43    1.11
   5  -4   6    8.50    1.09
  -5   4  -7   17.43    1.52
  -5   4  -7   15.16    1.40
   5  -4   7   15.39    1.41
   5  -4   7   16.56    1.53
  -5   4  -8   17.07    1.69
  -5   4  -8   17.23    1.42
   5  -4   8   15.36    1.56
   5  -4   8   16.16    1.58
  -5   4  -9   -0.81    0.81
  -5   4  -9    0.74    0.81
   5  -4   9   -0.45    0.80
   5  -4   9    0.10    0.55
   5  -4   9   -1.66    0.95
  -5   4 -10    5.26    1.23
  -5   4 -10    3.36    0.96
   5  -4  10    3.30    0.94
   5  -4  10    3.00    1.16
  -5   4 -11    1.81    0.92
  -5   4 -11    4.92    1.34
   5  -4  11    3.06    1.13
   5  -4  11    2.80    1.00
  -5   4 -12   10.23    1.26
  -5   4 -12   15.03    1.80
   5  -4  12   10.65    1.58
  -5   4 -13    8.62    1.81
   5  -4  13    8.59    1.63
  -5   3  12    1.10    1.63
   5  -3 -12    0.19    1.75
   5  -3 -12    0.91    1.42
  -5   3  11    1.73    1.43
   5  -3 -11   -0.01    1.49
   5  -3 -11    0.89    1.16
  -5   3  10    0.41    1.21
  -5   3  10    2.33    1.06
   5  -3 -10    0.95    1.28
   5  -3 -10    0.01    0.97
  -5   3   9    0.99    1.03
  -5   3   9    1.72    0.98
   5  -3  -9    1.21    1.12
   5  -3  -9    1.46    0.82
   5  -3  -9    2.44    1.10
   5  -3  -9    1.42    1.41
  -5   3   8   -0.68    0.86
  -5   3   8   -1.25    0.85
   5  -3  -8   -0.42    0.94
   5  -3  -8   -0.13    0.68
   5  -3  -8   -0.16    0.88
   5  -3  -8   -0.14    1.17
  -5   3   7    1.92    0.84
  -5   3   7    1.73    0.83
   5  -3  -7    0.92    0.89
   5  -3  -7    0.31    0.54
   5  -3  -7    0.93    0.77
   5  -3  -7    0.52    1.07
  -5   3   6   26.45    1.57
  -5   3   6   29.16    1.47
   5  -3  -6   29.15    1.66
   5  -3  -6   26.07    1.02
   5  -3  -6   26.23    1.21
   5  -3  -6   26.19    1.77
  -5   3   5  107.98    2.51
  -5   3   5  115.35    2.30
   5  -3  -5  112.21    2.40
   5  -3  -5   96.28    1.38
   5  -3  -5  113.43    2.45
  -5   3   4   31.20    1.68
  -5   3   4   30.87    1.47
   5  -3  -4   29.81    1.42
   5  -3  -4   29.71    1.71
   5  -3  -4   32.08    1.46
   5  -3  -4   28.60    0.90
   5  -3  -4   26.73    0.93
   5  -3  -4   31.20    1.62
  -5   3   3  105.96    2.15
  -5   3   3  111.54    2.22
   5  -3  -3  100.51    2.16
   5  -3  -3   97.60    2.16
   5  -3  -3  108.69    2.06
   5  -3  -3   98.40    1.26
   5  -3  -3   99.55    1.28
   5  -3  -3  108.10    2.24
  -5   3   2    5.64    0.75
  -5   3   2    5.40    0.61
  -5   3   2    5.46    0.81
   5  -3  -2    4.73    0.69
   5  -3  -2    3.58    0.63
   5  -3  -2    5.16    0.71
   5  -3  -2    5.18    0.62
   5  -3  -2    5.47    0.85
  -5   3   1   47.89    1.39
  -5   3   1   44.83    0.96
  -5   3   1   47.33    1.56
   5  -3  -1   45.90    1.49
   5  -3  -1   43.29    1.55
   5  -3  -1   45.15    1.31
   5  -3  -1   42.59    0.93
   5  -3  -1   44.22    1.49
  -5   3   0   12.16    1.12
  -5   3   0    9.69    0.96
  -5   3   0    9.52    1.05
   5  -3   0    9.61    0.93
   5  -3   0   10.23    0.86
   5  -3   0   10.31    0.74
   5  -3   0   12.03    1.11
  -5   3  -1   12.74    1.13
  -5   3  -1   13.57    0.92
  -5   3  -1   12.83    0.71
  -5   3  -1   11.39    1.10
   5  -3   1   11.76    1.00
   5  -3   1   13.02    0.85
   5  -3   1   12.01    0.81
   5  -3   1   15.54    1.14
  -5   3  -2   13.37    1.15
  -5   3  -2   14.05    0.91
  -5   3  -2   12.21    0.81
  -5   3  -2   13.57    1.15
   5  -3   2   11.22    0.92
   5  -3   2   12.99    0.79
   5  -3   2   13.16    0.91
   5  -3   2   13.76    1.07
  -5   3  -3    9.90    1.10
  -5   3  -3   14.07    0.92
  -5   3  -3   12.06    0.92
  -5   3  -3   11.31    1.13
   5  -3   3   12.12    1.02
   5  -3   3   12.65    0.77
   5  -3   3   13.36    1.00
   5  -3   3   13.84    1.20
  -5   3  -4   38.08    1.53
  -5   3  -4   42.57    1.19
  -5   3  -4   42.53    1.40
  -5   3  -4   40.83    1.51
   5  -3   4   37.44    1.45
   5  -3   4   38.65    1.08
   5  -3   4   44.43    1.49
   5  -3   4   41.69    1.55
  -5   3  -5    1.64    0.68
  -5   3  -5    0.80    0.57
  -5   3  -5    1.48    0.59
  -5   3  -5    1.27    0.67
   5  -3   5    0.99    0.62
   5  -3   5    0.68    0.42
   5  -3   5    1.67    0.67
   5  -3   5    1.36    0.73
  -5   3  -6   18.79    1.13
  -5   3  -6   27.62    1.49
  -5   3  -6   29.91    1.42
   5  -3   6   23.77    1.41
   5  -3   6   27.10    1.06
   5  -3   6   27.69    1.56
   5  -3   6   28.01    1.51
  -5   3  -7   17.38    1.26
  -5   3  -7   21.26    1.60
  -5   3  -7   25.40    1.44
   5  -3   7   20.29    1.51
   5  -3   7   23.27    1.14
   5  -3   7   24.01    1.45
  -5   3  -8   10.24    1.02
  -5   3  -8   14.44    1.63
  -5   3  -8   15.37    1.40
   5  -3   8   13.85    1.53
   5  -3   8   15.93    1.06
   5  -3   8   14.02    1.37
  -5   3  -9    9.64    1.14
  -5   3  -9   10.98    1.36
   5  -3   9   12.67    1.44
   5  -3   9   12.36    1.18
   5  -3   9   14.04    1.46
  -5   3 -10    2.00    1.20
  -5   3 -10    1.66    1.21
  -5   3 -10    1.94    0.90
   5  -3  10    2.93    1.03
   5  -3  10   -0.45    0.73
   5  -3  10    1.71    1.05
  -5   3 -11   14.43    1.68
  -5   3 -11   13.79    1.56
   5  -3  11    9.88    1.41
   5  -3  11   13.85    1.54
  -5   3 -12    1.28    1.49
   5  -3  12   -1.59    1.12
  -5   3 -13    1.13    1.42
  -5   3 -13   -1.26    1.70
   5  -3  13    2.99    1.53
  -5   2  13   12.13    2.06
   5  -2 -13    9.31    2.08
  -5   2  12    9.78    1.71
   5  -2 -12    7.26    1.63
   5  -2 -12    9.80    1.41
  -5   2  11    0.54    1.25
  -5   2  11   -0.35    1.01
   5  -2 -11    0.76    1.33
   5  -2 -11    0.29    1.00
  -5   2  10    0.80    1.11
  -5   2  10    1.68    0.95
   5  -2 -10    0.91    1.20
   5  -2 -10   -0.20    0.81
   5  -2 -10   -1.58    1.52
  -5   2   9   -1.32    1.01
  -5   2   9    1.44    0.87
   5  -2  -9    1.28    1.05
   5  -2  -9   -0.07    0.67
   5  -2  -9    0.12    0.88
   5  -2  -9    0.75    1.29
  -5   2   8    1.25    0.83
   5  -2  -8    0.06    0.54
   5  -2  -8    0.35    0.68
   5  -2  -8   -1.71    1.12
  -5   2   7    4.52    0.89
  -5   2   7    5.39    0.91
   5  -2  -7    5.03    0.91
   5  -2  -7    4.95    0.55
   5  -2  -7    5.37    1.09
  -5   2   6   38.31    1.65
  -5   2   6   38.11    1.56
   5  -2  -6   38.85    1.68
   5  -2  -6   37.62    0.97
   5  -2  -6   36.51    0.96
   5  -2  -6   38.05    1.76
  -5   2   5   -0.02    0.57
  -5   2   5   -0.11    0.78
  -5   2   5    0.48    0.63
   5  -2  -5    0.30    0.60
   5  -2  -5    1.19    0.74
  -5   2   4   71.10    1.95
  -5   2   4   72.95    1.83
   5  -2  -4   66.69    1.83
   5  -2  -4   65.30    1.88
   5  -2  -4   68.16    1.83
   5  -2  -4   67.47    1.82
  -5   2   3   30.05    1.42
  -5   2   3   31.04    1.36
   5  -2  -3   29.62    1.28
   5  -2  -3   31.08    1.37
   5  -2  -3   29.66    1.37
  -5   2   2   28.14    1.31
  -5   2   2   27.36    1.24
   5  -2  -2   25.30    1.22
   5  -2  -2   29.08    1.22
   5  -2  -2   28.17    1.25
  -5   2   1    1.01    0.54
  -5   2   1   -0.40    0.52
   5  -2  -1   -0.01    0.47
   5  -2  -1   -0.08    0.54
   5  -2  -1    0.64    0.49
   5  -2  -1    0.01    0.50
  -5   2   0   46.38    1.33
  -5   2   0   44.42    0.90
  -5   2   0   45.58    1.48
   5  -2   0   43.17    1.38
   5  -2   0   44.50    1.29
   5  -2   0   43.64    0.86
   5  -2   0   44.81    1.47
  -5   2  -1    1.96    0.56
  -5   2  -1    1.84    0.58
  -5   2  -1    2.52    0.42
  -5   2  -1    3.48    0.69
   5  -2   1    1.85    0.53
   5  -2   1    1.56    0.50
   5  -2   1    2.57    0.42
   5  -2   1    3.39    0.64
  -5   2  -2   12.56    1.07
  -5   2  -2   13.41    0.99
  -5   2  -2   14.12    0.82
  -5   2  -2   11.70    1.04
   5  -2   2   11.87    0.89
   5  -2   2   13.06    0.85
   5  -2   2   12.24    0.81
   5  -2   2   14.10    1.01
  -5   2  -3   30.77    1.39
  -5   2  -3   32.03    1.20
  -5   2  -3   32.41    1.17
  -5   2  -3   34.48    1.38
   5  -2   3   31.78    1.31
   5  -2   3   32.45    1.10
   5  -2   3   33.64    1.18
   5  -2   3   32.86    1.35
  -5   2  -4   10.57    1.27
  -5   2  -4    9.92    1.03
  -5   2  -4   10.71    1.06
  -5   2  -4   10.04    1.11
   5  -2   4    9.99    1.02
   5  -2   4    8.81    0.89
   5  -2   4    9.83    1.04
   5  -2   4    9.83    0.99
  -5   2  -5   21.16    1.46
  -5   2  -5   20.49    1.22
  -5   2  -5   24.31    1.37
  -5   2  -5   24.95    1.34
   5  -2   5   19.73    1.26
   5  -2   5   20.74    1.07
   5  -2   5   22.02    1.33
   5  -2   5   22.56    1.24
  -5   2  -6   67.05    2.13
  -5   2  -6   48.77    1.63
  -5   2  -6   72.73    2.04
  -5   2  -6   70.51    1.87
   5  -2   6   62.23    1.90
   5  -2   6   69.98    1.65
   5  -2   6   68.10    2.01
   5  -2   6   69.67    1.82
  -5   2  -7   48.35    1.80
  -5   2  -7   66.49    2.19
  -5   2  -7   63.45    1.85
   5  -2   7   55.94    1.96
   5  -2   7   63.91    1.69
   5  -2   7   63.79    1.84
  -5   2  -8    1.27    0.93
  -5   2  -8    2.64    1.02
  -5   2  -8    0.05    0.82
   5  -2   8   -0.34    0.77
   5  -2   8    0.15    0.64
   5  -2   8    0.24    0.86
  -5   2  -9    8.77    1.30
  -5   2  -9    6.52    1.00
   5  -2   9    6.26    0.89
   5  -2   9    5.22    1.05
  -5   2 -10    3.23    1.25
  -5   2 -10    1.74    0.92
   5  -2  10    0.89    1.01
   5  -2  10    0.21    0.82
  -5   2 -11    9.77    1.63
  -5   2 -11    5.98    1.06
   5  -2  11    6.10    1.27
   5  -2  11    6.60    1.16
  -5   2 -12    7.12    1.74
   5  -2  12    5.12    1.56
   5  -2  12    3.57    1.23
  -5   2 -13   21.76    2.35
   5  -2  13   16.82    1.98
   5  -2  13   13.27    1.66
  -5   1  13   10.00    1.74
   5  -1 -13    6.45    1.74
  -5   1  12    7.22    1.55
   5  -1 -12    6.15    1.51
   5  -1 -12    4.56    1.15
  -5   1  11   10.14    1.45
  -5   1  11    6.85    1.14
   5  -1 -11    8.10    1.47
   5  -1 -11    7.19    1.03
  -5   1  10    0.20    1.04
  -5   1  10   -0.98    0.91
   5  -1 -10    1.23    1.14
   5  -1 -10   -1.42    0.70
   5  -1 -10    1.16    1.36
  -5   1   9    1.38    0.92
  -5   1   9    0.45    0.85
   5  -1  -9    0.35    0.94
   5  -1  -9    0.38    0.58
   5  -1  -9    0.76    1.24
  -5   1   8    7.93    1.09
  -5   1   8    8.40    1.04
   5  -1  -8    9.26    1.14
   5  -1  -8    7.18    0.71
   5  -1  -8    7.21    1.22
  -5   1   7    3.03    0.84
  -5   1   7    0.83    0.76
   5  -1  -7    1.02    0.80
   5  -1  -7    1.31    0.94
  -5   1   6   46.04    1.72
  -5   1   6   49.94    1.65
   5  -1  -6   45.22    1.78
   5  -1  -6   47.65    1.85
  -5   1   5   17.95    1.24
  -5   1   5   17.63    1.42
  -5   1   5   17.61    1.24
   5  -1  -5   17.94    1.33
   5  -1  -5   17.85    1.36
   5  -1  -5   16.32    1.44
  -5   1   4   77.29    1.95
  -5   1   4   78.86    1.87
   5  -1  -4   77.85    1.92
   5  -1  -4   77.21    1.92
   5  -1  -4   80.50    1.93
  -5   1   3    7.52    0.83
  -5   1   3    7.60    0.94
   5  -1  -3    8.04    0.88
   5  -1  -3    5.38    0.67
   5  -1  -3    7.51    0.79
   5  -1  -3    9.28    1.07
  -5   1   2    1.59    0.62
  -5   1   2    1.76    0.57
   5  -1  -2    0.46    0.44
   5  -1  -2    1.10    0.54
   5  -1  -2    1.64    0.56
   5  -1  -2    1.88    0.55
  -5   1   1  162.58    2.35
  -5   1   1  158.36    2.46
   5  -1  -1  155.22    2.32
   5  -1  -1  158.25    2.34
   5  -1  -1  158.50    2.32
   5  -1  -1  159.18    2.46
  -5   1   0   32.90    1.32
  -5   1   0   35.06    0.84
  -5   1   0   33.96    1.33
   5  -1   0   34.79    1.26
   5  -1   0   34.90    1.35
   5  -1   0   32.79    1.25
   5  -1   0   32.02    0.75
   5  -1   0   34.86    1.31
  -5   1  -1    2.14    0.63
  -5   1  -1    1.74    0.58
  -5   1  -1    2.98    0.46
  -5   1  -1    2.76    0.60
   5  -1   1    2.16    0.54
   5  -1   1    1.81    0.54
   5  -1   1    1.70    0.39
   5  -1   1    3.18    0.57
  -5   1  -2   16.04    1.12
  -5   1  -2   13.92    1.09
  -5   1  -2   15.62    0.91
  -5   1  -2   14.25    1.07
   5  -1   2   14.66    0.96
   5  -1   2   14.54    0.97
   5  -1   2   15.20    0.84
   5  -1   2   17.23    1.10
  -5   1  -3   19.33    1.23
  -5   1  -3   18.40    1.20
  -5   1  -3   20.55    1.10
  -5   1  -3   21.66    1.23
   5  -1   3   20.55    1.13
   5  -1   3   20.16    1.07
   5  -1   3   22.66    1.07
   5  -1   3   23.72    1.25
  -5   1  -4   16.27    1.33
  -5   1  -4   16.74    1.25
  -5   1  -4   17.27    1.15
  -5   1  -4   20.88    1.28
   5  -1   4   19.07    1.20
   5  -1   4   17.31    1.12
   5  -1   4   18.58    1.16
   5  -1   4   18.86    1.25
  -5   1  -5   19.07    1.48
  -5   1  -5   18.63    1.38
  -5   1  -5   21.00    1.33
  -5   1  -5   19.76    1.29
   5  -1   5   19.63    1.28
   5  -1   5   19.54    1.17
   5  -1   5   21.08    1.33
   5  -1   5   21.28    1.32
  -5   1  -6   76.87    2.24
  -5   1  -6   71.63    2.09
  -5   1  -6   81.79    2.18
  -5   1  -6   82.25    2.01
   5  -1   6   73.10    2.02
   5  -1   6   81.08    1.98
   5  -1   6   81.98    2.19
   5  -1   6   78.13    1.94
  -5   1  -7   18.95    1.78
  -5   1  -7   21.36    1.69
  -5   1  -7   21.33    1.48
   5  -1   7   18.27    1.49
   5  -1   7   22.43    1.43
   5  -1   7   20.92    1.48
  -5   1  -8   15.75    1.84
  -5   1  -8   18.20    1.46
   5  -1   8   17.68    1.55
   5  -1   8   15.35    1.43
   5  -1   8   14.21    1.51
  -5   1  -9    8.32    1.32
  -5   1  -9    6.98    1.07
   5  -1   9    6.98    1.20
   5  -1   9    6.59    1.03
   5  -1   9    6.07    1.21
  -5   1 -10   14.12    1.67
  -5   1 -10   15.18    1.55
   5  -1  10   12.34    1.42
  -5   1 -11    0.03    1.49
   5  -1  11    1.90    1.27
   5  -1  11   -0.14    1.08
  -5   1 -12    0.43    1.75
   5  -1  12    3.11    1.50
   5  -1  12   -0.15    1.34
  -5   0  14    5.54    1.97
   5   0 -14    7.96    1.95
  -5   0  13   -3.57    1.46
   5   0 -13   -1.98    1.44
  -5   0  12    4.17    1.49
  -5   0  12    0.17    1.22
   5   0 -12    2.79    1.44
   5   0 -12    2.77    1.06
  -5   0  11    0.84    1.24
  -5   0  11    0.50    1.00
   5   0 -11   -0.85    1.20
   5   0 -11    1.02    0.84
  -5   0  10    6.49    1.27
  -5   0  10    6.45    1.16
   5   0 -10    4.90    1.23
   5   0 -10    5.92    0.76
   5   0 -10    6.52    1.44
  -5   0   9   20.02    1.77
  -5   0   9   18.90    1.55
   5   0  -9   13.54    1.40
   5   0  -9   11.98    0.95
   5   0  -9   13.07    1.47
  -5   0   8    2.43    0.91
  -5   0   8    2.54    0.82
   5   0  -8    1.23    0.90
   5   0  -8    1.65    0.52
   5   0  -8    2.22    1.15
  -5   0   7   32.09    1.70
  -5   0   7   29.57    1.53
   5   0  -7   31.31    1.76
   5   0  -7   24.77    1.72
  -5   0   6    3.58    0.77
  -5   0   6    4.81    0.80
   5   0  -6    4.28    0.85
   5   0  -6    3.47    0.98
  -5   0   5   17.43    1.20
  -5   0   5   16.00    1.40
  -5   0   5   17.22    1.23
   5   0  -5   16.65    1.31
   5   0  -5   17.88    1.33
   5   0  -5   14.29    1.31
  -5   0   4    0.64    0.65
  -5   0   4   -0.10    0.60
   5   0  -4    0.72    0.61
   5   0  -4    0.00    0.61
   5   0  -4   -0.23    0.65
  -5   0   3    4.10    0.76
  -5   0   3    4.44    0.74
   5   0  -3    4.74    0.68
   5   0  -3    4.59    0.68
   5   0  -3    4.27    0.67
   5   0  -3    3.07    0.64
  -5   0   2   53.58    1.65
  -5   0   2   50.10    1.56
   5   0  -2   52.52    1.46
   5   0  -2   51.75    1.47
   5   0  -2   51.99    1.59
   5   0  -2   52.89    1.61
  -5   0   1   88.76    1.95
  -5   0   1   89.32    1.11
  -5   0   1   87.32    1.06
  -5   0   1   89.49    1.98
   5   0  -1   88.59    1.76
   5   0  -1   91.67    1.81
   5   0  -1   89.48    1.94
   5   0  -1   90.25    1.94
  -5   0   0   25.54    1.33
  -5   0   0   24.96    1.25
   5   0   0   26.13    1.12
   5   0   0   24.70    1.16
   5   0   0   23.97    1.22
   5   0   0   26.72    0.81
   5   0   0   28.39    1.24
  -5   0  -1   45.37    1.43
  -5   0  -1   37.45    1.47
  -5   0  -1   41.19    1.13
  -5   0  -1   40.60    1.47
   5   0   1   37.48    1.24
   5   0   1   37.27    1.37
   5   0   1   41.18    1.09
   5   0   1   39.89    1.41
  -5   0  -2    3.54    0.70
  -5   0  -2    2.03    0.71
  -5   0  -2    2.96    0.60
  -5   0  -2    2.33    0.67
   5   0   2    2.02    0.54
   5   0   2    3.94    0.68
   5   0   2    3.61    0.59
   5   0   2    3.03    0.72
  -5   0  -3    0.62    0.68
  -5   0  -3    0.34    0.73
  -5   0  -3    1.05    0.61
  -5   0  -3    0.60    0.66
   5   0   3    1.10    0.56
   5   0   3    0.44    0.55
   5   0   3    1.28    0.59
   5   0   3    0.66    0.61
  -5   0  -4   21.08    1.44
  -5   0  -4   19.92    1.50
  -5   0  -4   22.38    1.32
  -5   0  -4   22.36    1.35
   5   0   4   21.30    1.25
   5   0   4   20.75    1.28
   5   0   4   22.36    1.32
   5   0   4   21.31    1.38
  -5   0  -5    4.29    0.92
  -5   0  -5    3.69    0.99
  -5   0  -5    5.59    0.87
  -5   0  -5    5.98    0.96
   5   0   5    3.92    0.78
   5   0   5    4.41    0.75
   5   0   5    4.86    0.91
   5   0   5    3.71    0.91
  -5   0  -6  210.61    3.14
  -5   0  -6  213.06    3.34
  -5   0  -6  221.70    3.05
   5   0   6  198.33    2.96
   5   0   6  224.69    3.33
   5   0   6  217.71    3.09
  -5   0  -7    0.53    1.15
  -5   0  -7   -1.42    0.90
  -5   0  -7    1.83    0.91
   5   0   7    0.36    0.80
   5   0   7    0.27    0.79
   5   0   7    0.44    0.98
  -5   0  -8   51.85    2.38
  -5   0  -8   47.04    1.86
   5   0   8   43.90    2.02
   5   0   8   44.58    1.99
   5   0   8   47.84    2.11
  -5   0  -9   -0.32    1.21
  -5   0  -9    1.77    1.03
   5   0   9    1.62    1.09
   5   0   9   -0.21    0.99
  -5   0 -10    2.86    1.46
  -5   0 -10   -0.77    1.09
   5   0  10    4.97    1.25
   5   0  10    2.47    1.09
  -5   0 -11    1.34    1.70
   5   0  11    0.60    1.31
   5   0  11    1.08    1.29
  -5   0 -12    0.94    1.90
   5   0  12    5.10    1.68
   5   0  12    4.40    1.51
  -5  -1  14   -0.55    1.80
   5   1 -14   -0.89    1.93
  -5  -1  13   -1.03    1.52
   5   1 -13   -3.18    1.53
  -5  -1  12   -0.58    1.32
  -5  -1  12   -0.34    1.11
   5   1 -12   -1.75    1.28
   5   1 -12    0.67    0.95
  -5  -1  11   -0.33    1.14
  -5  -1  11    1.43    1.07
   5   1 -11    0.79    1.13
   5   1 -11    0.48    0.80
   5   1 -11   -0.67    1.56
  -5  -1  10    5.20    1.19
  -5  -1  10    5.56    1.08
   5   1 -10    5.70    1.24
   5   1 -10    6.49    0.78
   5   1 -10    4.79    1.51
  -5  -1   9   32.19    1.74
   5   1  -9   29.18    1.99
   5   1  -9   30.71    1.11
   5   1  -9   24.56    2.12
  -5  -1   8   13.54    1.53
  -5  -1   8   15.21    1.42
   5   1  -8   14.66    1.60
   5   1  -8   11.56    1.40
  -5  -1   7   46.08    1.84
  -5  -1   7   42.21    1.72
   5   1  -7   46.56    1.94
   5   1  -7   40.50    2.02
  -5  -1   6   28.79    1.54
  -5  -1   6   30.14    1.54
   5   1  -6   31.35    1.73
   5   1  -6   29.04    1.67
   5   1  -6   28.21    1.72
  -5  -1   5   -0.05    0.60
  -5  -1   5    0.79    0.72
   5   1  -5    0.65    0.73
   5   1  -5   -0.26    0.65
   5   1  -5   -0.20    0.82
  -5  -1   4    4.63    0.85
  -5  -1   4    5.98    0.91
   5   1  -4    4.58    0.77
   5   1  -4    4.90    0.80
   5   1  -4    5.63    0.88
  -5  -1   3    0.97    0.71
  -5  -1   3    1.85    0.69
   5   1  -3    0.90    0.51
   5   1  -3    1.00    0.57
   5   1  -3    1.07    0.58
   5   1  -3    0.28    0.51
  -5  -1   2   45.95    1.68
  -5  -1   2   46.76    1.00
  -5  -1   2   45.67    0.96
  -5  -1   2   46.87    1.62
   5   1  -2   47.46    1.37
   5   1  -2   47.53    1.40
   5   1  -2   47.33    1.63
   5   1  -2   44.21    1.57
  -5  -1   1   -0.45    0.65
  -5  -1   1    0.29    0.42
  -5  -1   1   -0.01    0.49
  -5  -1   1    0.71    0.63
   5   1  -1    1.31    0.49
   5   1  -1    0.06    0.48
   5   1  -1    0.17    0.55
   5   1  -1    0.58    0.61
  -5  -1   0   54.20    1.76
  -5  -1   0   58.31    1.29
  -5  -1   0   56.58    1.36
  -5  -1   0   57.87    1.77
   5   1   0   54.89    1.41
   5   1   0   57.38    1.45
   5   1   0   53.02    1.67
   5   1   0   56.61    1.64
  -5  -1  -1    0.95    0.74
  -5  -1  -1    1.73    0.54
  -5  -1  -1    1.49    0.63
  -5  -1  -1    1.84    0.68
   5   1   1    0.88    0.43
   5   1   1    2.03    0.60
   5   1   1   -0.33    0.52
   5   1   1    1.12    0.69
  -5  -1  -2    2.90    0.71
  -5  -1  -2    2.33    0.87
  -5  -1  -2    3.63    0.69
  -5  -1  -2    3.26    0.79
   5   1   2    4.75    0.64
   5   1   2    4.00    0.74
   5   1   2    4.40    0.69
   5   1   2    3.91    0.88
  -5  -1  -3   12.78    1.25
  -5  -1  -3   12.64    1.21
  -5  -1  -3   11.86    1.26
   5   1   3   10.59    1.05
   5   1   3    9.31    0.98
   5   1   3   10.58    1.20
   5   1   3   11.49    1.18
  -5  -1  -4   -0.17    0.77
  -5  -1  -4   -0.19    0.74
  -5  -1  -4   -0.14    0.77
   5   1   4    0.42    0.67
   5   1   4   -0.10    0.67
   5   1   4    0.52    0.78
   5   1   4    1.11    0.90
  -5  -1  -5   61.74    1.98
  -5  -1  -5   65.75    2.14
  -5  -1  -5   66.42    2.01
   5   1   5   59.21    1.77
   5   1   5   58.80    2.03
   5   1   5   63.07    2.17
  -5  -1  -6   38.93    2.02
  -5  -1  -6   38.27    2.02
  -5  -1  -6   42.96    1.80
   5   1   6   38.28    1.71
   5   1   6   42.33    1.93
   5   1   6   36.57    2.05
  -5  -1  -7   55.72    2.40
  -5  -1  -7   60.63    2.43
  -5  -1  -7   58.40    2.03
   5   1   7   53.83    1.97
   5   1   7   60.51    2.28
   5   1   7   54.12    2.31
  -5  -1  -8    0.60    1.23
  -5  -1  -8    3.91    1.07
   5   1   8    1.65    0.97
   5   1   8    0.36    1.02
  -5  -1  -9   10.24    1.65
  -5  -1  -9    6.66    1.25
   5   1   9    5.25    1.25
   5   1   9    5.33    1.24
  -5  -1 -10    1.35    1.65
   5   1  10    4.81    1.34
   5   1  10    3.54    1.28
  -5  -1 -11    1.99    1.91
   5   1  11    0.62    1.51
   5   1  11    0.96    1.44
  -5  -2  14    0.16    1.90
   5   2 -14   -0.83    1.74
  -5  -2  13   -1.19    1.60
   5   2 -13   -0.69    1.56
  -5  -2  12    0.30    1.44
  -5  -2  12    3.32    1.29
   5   2 -12    2.92    1.51
   5   2 -12    2.08    1.07
  -5  -2  11   -1.18    1.16
  -5  -2  11    0.46    1.10
   5   2 -11    1.01    1.23
   5   2 -11    0.62    0.89
  -5  -2  10   16.76    1.62
  -5  -2  10   14.76    1.45
   5   2 -10   16.91    2.01
   5   2 -10   16.19    1.29
  -5  -2   9    5.57    0.96
  -5  -2   9    6.52    1.12
   5   2  -9    6.22    1.21
   5   2  -9    6.20    0.73
  -5  -2   8    4.27    0.90
  -5  -2   8    3.14    0.97
   5   2  -8    3.63    0.61
  -5  -2   7   13.74    1.45
  -5  -2   7    7.27    0.73
  -5  -2   7   12.46    1.25
   5   2  -7   12.49    1.26
  -5  -2   6   -0.21    0.68
  -5  -2   6   -0.47    0.54
  -5  -2   6    0.38    0.80
   5   2  -6   -1.88    0.77
   5   2  -6    0.45    0.77
   5   2  -6   -0.14    0.47
  -5  -2   5   15.52    1.25
  -5  -2   5   10.99    0.86
  -5  -2   5   11.26    0.87
  -5  -2   5   17.42    1.37
   5   2  -5   16.32    1.44
   5   2  -5   16.42    1.47
  -5  -2   4    8.81    0.87
  -5  -2   4   11.83    1.23
   5   2  -4    9.71    1.01
   5   2  -4   11.02    1.01
   5   2  -4   11.93    1.34
  -5  -2   3    9.59    0.78
  -5  -2   3    7.37    0.88
   5   2  -3    8.80    0.94
   5   2  -3    7.80    0.83
   5   2  -3    7.82    0.93
  -5  -2   2    9.28    0.89
  -5  -2   2    5.67    0.71
  -5  -2   2    6.95    0.93
   5   2  -2    7.27    0.73
   5   2  -2    7.48    0.76
   5   2  -2    6.49    0.91
  -5  -2   1   33.00    1.20
  -5  -2   1   29.44    1.32
  -5  -2   1   37.98    1.59
   5   2  -1   36.89    1.21
   5   2  -1   27.71    1.14
   5   2  -1   34.06    1.55
  -5  -2   0    0.86    0.58
  -5  -2   0    1.71    0.74
  -5  -2   0    1.08    0.69
   5   2   0    1.08    0.48
   5   2   0    0.70    0.53
   5   2   0    1.25    0.66
  -5  -2  -1   46.67    1.54
  -5  -2  -1   39.94    1.70
  -5  -2  -1   48.01    1.79
   5   2   1   43.21    1.24
   5   2   1   35.15    1.19
   5   2   1   45.03    1.74
  -5  -2  -2    1.90    0.73
  -5  -2  -2    3.08    1.02
  -5  -2  -2    2.67    0.81
   5   2   2    2.00    0.60
   5   2   2    2.98    0.77
  -5  -2  -3    7.76    0.91
  -5  -2  -3    9.89    1.09
  -5  -2  -3    6.68    1.19
  -5  -2  -3    7.80    1.11
   5   2   3    5.80    0.71
   5   2   3    8.13    1.09
  -5  -2  -4    2.31    0.85
  -5  -2  -4    1.54    0.92
  -5  -2  -4    1.00    0.86
   5   2   4    0.55    0.67
   5   2   4    1.94    0.79
  -5  -2  -5    5.30    1.04
  -5  -2  -5    6.99    1.13
  -5  -2  -5    6.52    1.13
   5   2   5    5.65    0.90
   5   2   5    6.74    1.05
  -5  -2  -6   17.65    1.98
  -5  -2  -6   21.74    2.01
  -5  -2  -6   20.59    1.77
   5   2   6   14.75    1.47
   5   2   6   21.67    1.83
  -5  -2  -7    9.61    1.48
  -5  -2  -7   10.79    1.37
   5   2   7    8.57    1.11
   5   2   7    9.89    1.34
  -5  -2  -8   11.97    1.75
  -5  -2  -8   16.87    1.93
   5   2   8   16.27    1.81
   5   2   8   13.95    1.58
  -5  -2  -9   -2.05    1.54
  -5  -2  -9    1.97    1.40
   5   2   9    0.57    1.19
   5   2   9   -0.89    1.27
  -5  -2 -10    2.29    1.94
   5   2  10   -0.43    1.56
  -5  -3  13    2.75    1.74
   5   3 -13    0.70    1.72
  -5  -3  12    9.28    1.68
   5   3 -12    5.63    1.48
  -5  -3  11   -1.63    1.22
   5   3 -11    0.74    1.36
   5   3 -11   -0.24    0.93
  -5  -3  10   22.21    2.15
  -5  -3  10   24.92    2.07
   5   3 -10   26.61    2.31
   5   3 -10   23.61    1.46
  -5  -3   9    9.02    1.30
  -5  -3   9   10.24    1.37
   5   3  -9    5.19    1.21
   5   3  -9    8.82    0.93
  -5  -3   8   11.57    1.25
  -5  -3   8   10.27    1.11
  -5  -3   8   13.34    1.57
   5   3  -8   11.70    1.35
   5   3  -8   11.96    1.08
  -5  -3   7    6.58    1.06
  -5  -3   7    4.18    0.93
  -5  -3   7    7.78    1.09
   5   3  -7    5.74    1.12
   5   3  -7    6.12    0.69
  -5  -3   6    4.66    0.89
  -5  -3   6    3.48    0.80
  -5  -3   6    5.91    1.02
   5   3  -6    4.96    1.07
   5   3  -6    7.05    1.13
   5   3  -6    4.53    0.63
  -5  -3   5   98.44    2.12
  -5  -3   5   62.19    1.46
  -5  -3   5   65.97    1.59
  -5  -3   5   96.55    2.49
   5   3  -5   76.48    2.04
   5   3  -5   91.62    2.50
  -5  -3   4   49.12    1.39
  -5  -3   4   48.54    1.52
  -5  -3   4   67.20    2.16
   5   3  -4   71.94    1.70
   5   3  -4   50.34    1.65
   5   3  -4   66.85    2.20
  -5  -3   3  158.87    2.21
  -5  -3   3  110.69    2.01
  -5  -3   3  151.45    2.97
   5   3  -3  155.70    2.18
   5   3  -3  118.55    2.02
   5   3  -3  152.13    2.97
  -5  -3   2    2.37    0.72
  -5  -3   2    2.06    0.86
  -5  -3   2    2.66    0.81
   5   3  -2    2.21    0.58
   5   3  -2    1.18    0.67
   5   3  -2    1.53    0.84
  -5  -3   1   35.20    1.50
  -5  -3   1   23.48    1.62
  -5  -3   1   29.73    1.69
   5   3  -1   21.71    1.00
   5   3  -1   21.79    1.09
   5   3  -1   28.96    1.68
  -5  -3   0   13.14    1.36
  -5  -3   0   16.40    1.78
  -5  -3   0   16.19    1.55
   5   3   0   10.98    0.91
   5   3   0   13.43    0.95
   5   3   0   15.13    1.49
  -5  -3  -1   18.15    1.49
  -5  -3  -1   15.48    1.90
  -5  -3  -1   18.22    1.59
   5   3   1   16.89    1.00
   5   3   1   13.92    1.45
  -5  -3  -2    5.24    0.96
  -5  -3  -2    6.78    1.11
   5   3   2    6.50    0.70
  -5  -3  -3    2.42    1.00
  -5  -3  -3    4.73    1.09
   5   3   3    2.65    0.67
   5   3   3    1.65    0.91
  -5  -3  -4    8.85    1.40
  -5  -3  -4   12.85    1.40
   5   3   4    8.05    0.81
   5   3   4    7.50    1.15
  -5  -3  -5   11.79    1.48
  -5  -3  -5    8.70    1.37
   5   3   5    9.55    0.93
   5   3   5    9.65    1.32
  -5  -3  -6   -0.42    1.31
  -5  -3  -6    2.81    1.31
   5   3   6   -0.58    0.88
   5   3   6   -0.15    1.20
  -5  -3  -7   33.50    2.69
  -5  -3  -7   27.64    2.28
   5   3   7   31.99    2.51
  -5  -3  -8    1.05    1.71
  -5  -3  -8    2.26    1.47
   5   3   8    0.73    1.39
  -5  -3  -9   -0.20    1.99
   5   3   9    2.65    1.69
  -5  -4  13    0.47    1.84
  -5  -4  13    4.29    1.82
   5   4 -13    1.10    1.78
  -5  -4  12   -2.95    1.50
  -5  -4  12   -1.13    1.61
   5   4 -12    0.74    1.57
  -5  -4  11   -0.52    1.40
  -5  -4  11    0.77    1.41
   5   4 -11    1.32    1.45
   5   4 -11   -0.01    1.08
  -5  -4  10    2.94    1.34
  -5  -4  10    4.91    1.36
   5   4 -10    2.61    1.42
   5   4 -10    3.91    1.03
  -5  -4   9    8.95    1.26
  -5  -4   9    5.54    1.32
   5   4  -9    3.90    1.25
   5   4  -9    5.77    1.02
  -5  -4   8    3.86    1.10
  -5  -4   8    1.07    1.14
   5   4  -8    3.03    1.15
   5   4  -8    2.78    0.80
  -5  -4   7    0.56    0.98
  -5  -4   7    1.28    1.09
  -5  -4   7    1.73    1.08
   5   4  -7   -1.74    1.17
   5   4  -7    1.32    1.04
   5   4  -7    1.31    0.72
  -5  -4   6   21.29    1.57
  -5  -4   6   12.43    1.24
  -5  -4   6   21.99    1.90
   5   4  -6   15.53    1.38
   5   4  -6   18.74    1.81
   5   4  -6   17.51    1.29
  -5  -4   5   -1.03    0.80
  -5  -4   5    1.17    1.02
  -5  -4   5    0.26    0.98
   5   4  -5   -0.28    0.66
   5   4  -5    1.93    0.98
   5   4  -5    0.26    0.96
  -5  -4   4    4.87    0.88
  -5  -4   4    1.55    1.06
  -5  -4   4    3.49    1.04
   5   4  -4    2.55    0.70
   5   4  -4    3.03    0.88
   5   4  -4    3.35    0.98
  -5  -4   3   39.46    1.63
  -5  -4   3   35.56    1.93
  -5  -4   3   38.86    2.01
   5   4  -3   31.40    1.21
   5   4  -3   39.51    1.49
   5   4  -3   40.57    1.99
  -5  -4   2    2.89    0.91
  -5  -4   2    1.72    1.18
  -5  -4   2    2.02    0.96
   5   4  -2    1.46    0.56
   5   4  -2    2.53    1.00
  -5  -4   1    7.35    1.09
  -5  -4   1    5.97    1.38
  -5  -4   1    6.92    1.21
   5   4  -1    4.90    1.10
  -5  -4   0   19.67    1.71
  -5  -4   0   11.52    1.37
   5   4   0   10.79    1.26
  -5  -4  -1   39.66    2.09
  -5  -4  -1   45.49    2.18
   5   4   1   40.84    2.15
  -5  -4  -2   34.79    2.07
  -5  -4  -2   32.74    2.10
   5   4   2   29.76    2.05
  -5  -4  -3   16.82    1.97
  -5  -4  -3   17.36    2.01
   5   4   3   20.63    1.93
  -5  -4  -4   21.96    2.30
  -5  -4  -4   30.42    2.28
   5   4   4   29.58    2.26
  -5  -4  -5   -3.80    1.39
  -5  -4  -5    4.15    1.44
   5   4   5    0.32    1.31
  -5  -4  -6    2.84    1.63
  -5  -4  -6    1.72    1.52
   5   4   6   -0.05    1.44
  -5  -4  -7    5.75    1.91
  -5  -4  -7    6.05    1.79
   5   4   7    5.82    1.71
  -5  -5  12   -1.67    1.71
  -5  -5  12    3.31    1.74
   5   5 -12   -0.81    1.76
  -5  -5  11    1.60    1.59
  -5  -5  11    3.62    1.70
   5   5 -11    1.33    1.58
  -5  -5  10    7.85    1.53
  -5  -5  10    4.50    1.59
   5   5 -10    4.80    1.55
   5   5 -10    3.82    1.21
  -5  -5   9    3.30    1.31
  -5  -5   9    3.09    1.45
   5   5  -9   -0.05    1.35
   5   5  -9    1.69    1.02
  -5  -5   8   24.89    2.12
  -5  -5   8   26.97    2.33
   5   5  -8   24.93    2.36
   5   5  -8   26.37    1.81
  -5  -5   7   16.81    1.75
  -5  -5   7   16.79    1.77
   5   5  -7   13.23    1.62
   5   5  -7   15.39    1.60
  -5  -5   6    0.53    1.18
   5   5  -6    3.56    1.18
  -5  -5   5    0.57    0.98
  -5  -5   5    1.40    1.43
  -5  -5   5    0.54    1.15
   5   5  -5    1.67    0.76
   5   5  -5   -0.16    1.03
  -5  -5   4    8.15    1.15
  -5  -5   4   12.04    1.49
   5   5  -4    9.82    1.28
  -5  -5   3    1.79    1.02
  -5  -5   3    3.61    1.15
   5   5  -3    3.72    1.10
  -5  -5   2    2.08    1.06
  -5  -5   2    3.32    1.21
   5   5  -2    5.71    1.24
  -5  -5   1   12.00    1.35
  -5  -5   1    9.32    1.53
   5   5  -1   10.72    1.43
  -5  -5   0   12.69    1.55
   5   5   0   15.39    1.58
  -5  -5  -1    7.54    1.46
  -5  -5  -1    8.92    1.64
   5   5   1    8.93    1.45
  -5  -5  -2   16.63    1.77
  -5  -5  -2   25.22    2.32
   5   5   2   21.46    2.27
  -5  -5  -3    1.44    1.43
  -5  -5  -3   -0.95    1.43
   5   5   3   -0.45    1.26
  -5  -5  -4    2.55    1.60
  -5  -5  -4    2.01    1.61
   5   5   4    4.97    1.54
  -5  -5  -5   -2.02    1.70
  -5  -5  -5    0.86    1.73
   5   5   5    2.03    1.65
  -5  -6  11    6.61    1.79
  -5  -6  11    0.24    1.85
   5   6 -11    1.00    1.85
  -5  -6  10    8.86    1.66
  -5  -6  10    8.28    1.95
   5   6 -10    4.22    1.76
  -5  -6   9    0.35    1.45
  -5  -6   9   -0.40    1.62
   5   6  -9    0.40    1.65
   5   6  -9    3.14    1.23
  -5  -6   8   11.35    1.50
  -5  -6   8   11.80    1.84
   5   6  -8   10.04    1.76
   5   6  -8   14.56    1.53
  -5  -6   7    3.60    1.48
   5   6  -7   -0.49    1.39
   5   6  -7   -1.44    1.04
  -5  -6   6    6.90    1.48
  -5  -6   6    9.55    1.64
   5   6  -6    8.72    1.43
  -5  -6   5    0.27    1.26
  -5  -6   5    0.87    1.35
   5   6  -5    0.85    1.32
  -5  -6   4    4.55    1.45
  -5  -6   4    5.28    1.42
   5   6  -4    6.08    1.37
  -5  -6   3    2.82    1.42
   5   6  -3    2.39    1.33
  -5  -6   2   16.76    1.73
  -5  -6   2   18.11    1.91
   5   6  -2   21.96    2.31
  -5  -6   1   23.92    2.45
  -5  -6   1   21.58    2.45
   5   6  -1   23.23    2.47
  -5  -6   0    2.46    1.51
  -5  -6   0    3.30    1.54
   5   6   0    0.34    1.44
  -5  -6  -1   18.65    2.06
  -5  -6  -1   13.31    1.93
   5   6   1   25.44    2.58
  -5  -6  -2    2.19    1.79
  -5  -6  -2    3.03    1.85
   5   6   2    2.85    1.59
  -5  -6  -3    0.95    1.76
  -5  -6  -3    6.71    2.02
   5   6   3    1.88    1.67
  -5  -7   8    9.94    2.03
   5   7  -8    9.24    1.85
   5   7  -8    3.90    1.50
  -5  -7   7   25.62    3.07
   5   7  -7   13.54    1.91
  -5  -7   6   -0.31    1.64
  -5  -7   6    6.21    1.83
   5   7  -6    3.33    1.58
  -5  -7   5    7.75    1.77
  -5  -7   5    8.88    1.91
   5   7  -5    8.44    1.74
  -5  -7   4    2.28    1.72
  -5  -7   4    4.12    1.70
   5   7  -4    6.76    1.70
  -5  -7   3    5.16    1.77
  -5  -7   3    3.20    1.69
   5   7  -3   -0.52    1.65
  -5  -7   2   11.08    1.92
  -5  -7   2   13.14    2.12
   5   7  -2   10.45    1.95
  -5  -7   1    3.45    1.86
  -5  -7   1    1.64    1.80
   5   7  -1   -3.10    1.69
  -6  10   0    1.14    1.49
   6 -10   0    1.58    1.78
   6 -10   0   -0.50    1.88
  -6  10  -1    2.60    1.40
   6 -10   1   -1.28    1.62
   6 -10   1   -0.12    1.74
  -6  10  -2   -1.05    1.37
   6 -10   2   -1.46    1.62
   6 -10   2   -2.80    1.56
  -6  10  -3    1.59    1.42
   6 -10   3    0.41    1.59
   6 -10   3   -0.76    1.58
  -6  10  -4    0.64    1.43
   6 -10   4    1.20    1.53
   6 -10   4    1.78    1.61
  -6  10  -5    2.72    1.53
   6 -10   5    1.87    1.58
   6 -10   5   -0.18    1.52
  -6  10  -6    3.49    1.54
   6 -10   6    3.58    1.77
   6 -10   6   -2.53    1.56
  -6  10  -7   -0.06    1.44
   6 -10   7   -0.94    1.66
   6 -10   7   -0.58    1.64
  -6  10  -8   15.62    2.00
   6 -10   8   17.82    2.27
   6 -10   8   13.95    1.94
   6  -9  -4   -1.66    2.00
   6  -9  -4    4.97    1.85
   6  -9  -4    6.23    2.07
   6  -9  -4    1.48    2.11
   6  -9  -3    0.12    1.76
   6  -9  -3   -2.65    1.91
   6  -9  -3    3.40    1.98
   6  -9  -2   -0.05    1.58
   6  -9  -2    0.30    1.36
   6  -9  -2   -3.13    1.70
   6  -9  -2   -2.68    1.57
  -6   9   1   -0.65    1.21
   6  -9  -1   -2.55    1.37
   6  -9  -1   -1.51    1.55
  -6   9   0    1.22    1.22
   6  -9   0    0.52    1.31
   6  -9   0   -2.15    1.45
  -6   9  -1    4.07    1.24
   6  -9   1    3.55    1.46
   6  -9   1    2.55    1.41
  -6   9  -2    0.78    1.18
   6  -9   2   -0.46    1.32
   6  -9   2    0.23    1.29
  -6   9  -3    5.60    1.25
   6  -9   3    6.60    1.51
   6  -9   3    7.50    1.46
  -6   9  -4    6.74    1.29
   6  -9   4    6.78    1.42
   6  -9   4    2.99    1.31
  -6   9  -5   12.02    1.59
   6  -9   5    7.97    1.54
   6  -9   5   10.71    1.56
  -6   9  -6    2.03    1.30
   6  -9   6    7.73    1.53
   6  -9   6    5.32    1.48
  -6   9  -7    0.11    1.24
   6  -9   7   -0.25    1.36
   6  -9   7   -0.77    1.36
  -6   9  -8   16.97    1.93
   6  -9   8   16.69    2.00
   6  -9   8   15.75    1.82
  -6   9  -9    2.70    1.51
   6  -9   9    4.87    1.60
   6  -9   9    2.36    1.54
  -6   9 -10   14.18    1.97
   6  -9  10   10.91    1.90
   6  -9  10    9.07    1.80
   6  -8  -6   -2.50    1.85
   6  -8  -6    3.04    1.88
   6  -8  -6    3.88    1.96
   6  -8  -6    0.06    2.06
   6  -8  -5    0.99    1.76
   6  -8  -5    1.43    1.63
   6  -8  -5    3.04    1.71
   6  -8  -5    4.15    1.92
   6  -8  -4    6.20    1.65
   6  -8  -4    3.85    1.48
   6  -8  -4    2.70    1.53
   6  -8  -4    3.73    1.81
   6  -8  -3    2.15    1.54
   6  -8  -3    0.60    1.31
   6  -8  -3    2.92    1.50
   6  -8  -3    2.69    1.56
   6  -8  -2   -0.29    1.31
   6  -8  -2   -1.81    1.03
   6  -8  -2    0.08    1.36
  -6   8   1    2.27    1.09
   6  -8  -1    2.01    1.24
   6  -8  -1    0.88    1.01
   6  -8  -1    0.63    1.22
  -6   8   0    0.84    0.96
   6  -8   0    2.18    1.18
   6  -8   0    3.21    1.16
  -6   8  -1    1.28    0.95
   6  -8   1   -1.11    1.05
   6  -8   1    1.49    1.08
  -6   8  -2    5.44    1.13
   6  -8   2    8.45    1.32
   6  -8   2    6.43    1.20
   6  -8   3    1.23    1.15
   6  -8   3   -0.22    0.99
  -6   8  -4    1.41    1.00
   6  -8   4    1.66    1.11
   6  -8   4    2.27    1.08
  -6   8  -5   -0.35    0.94
   6  -8   5    0.19    1.08
   6  -8   5   -0.50    1.00
  -6   8  -6    2.00    1.12
   6  -8   6    0.86    1.16
   6  -8   6    0.22    1.14
  -6   8  -7    7.46    1.38
   6  -8   7    2.83    1.32
   6  -8   7    5.51    1.33
  -6   8  -8   10.48    1.45
   6  -8   8    6.11    1.41
   6  -8   8   10.65    1.50
  -6   8  -9    0.07    1.30
   6  -8   9    2.92    1.34
   6  -8   9    2.31    1.37
  -6   8 -10    5.55    1.47
   6  -8  10    0.86    1.27
   6  -8  10    1.06    1.46
  -6   8 -11    5.55    1.64
   6  -8  11    4.60    1.52
   6  -8  11    2.49    1.62
   6  -7  -7   -3.41    1.73
   6  -7  -7    0.18    1.73
   6  -7  -7   -0.96    1.53
   6  -7  -7   -3.69    1.77
   6  -7  -6    0.14    1.62
   6  -7  -6    0.42    1.48
   6  -7  -6    3.46    1.69
   6  -7  -5   -2.07    1.41
   6  -7  -5    1.36    1.36
   6  -7  -5    0.67    1.24
   6  -7  -5    1.22    1.40
   6  -7  -4    2.06    1.35
   6  -7  -4    2.99    1.23
   6  -7  -4    5.23    1.19
   6  -7  -4    4.88    1.36
   6  -7  -3   11.41    1.60
   6  -7  -3    9.14    1.28
   6  -7  -3   12.51    1.36
   6  -7  -3   13.08    1.62
   6  -7  -2    0.22    1.11
   6  -7  -2   -0.07    0.91
   6  -7  -2    1.49    1.31
   6  -7  -2    0.53    1.12
  -6   7   1    4.94    0.93
   6  -7  -1    5.25    1.24
   6  -7  -1    4.15    0.92
   6  -7  -1    6.66    1.20
  -6   7   0    3.98    0.87
   6  -7   0    4.14    0.83
  -6   7  -1    0.04    0.76
  -6   7  -1    0.21    0.94
  -6   7  -2    1.08    0.79
  -6   7  -2    1.42    1.04
  -6   7  -3   16.89    1.50
  -6   7  -3   17.96    1.81
   6  -7   3   15.56    1.58
  -6   7  -4    8.19    1.09
   6  -7   4    6.90    1.25
  -6   7  -5    3.92    0.96
   6  -7   5    2.71    0.97
   6  -7   6   -1.88    0.93
   6  -7   6    1.10    0.98
  -6   7  -7    3.01    1.11
   6  -7   7    2.94    1.11
   6  -7   7    3.80    1.12
  -6   7  -8    4.15    1.13
   6  -7   8    3.74    1.23
   6  -7   8    5.20    1.21
  -6   7  -9    3.08    1.14
   6  -7   9   -0.10    1.16
   6  -7   9    1.10    1.10
  -6   7 -10    1.76    1.26
   6  -7  10    1.75    1.31
   6  -7  10    4.65    1.37
  -6   7 -11    1.91    1.41
   6  -7  11    1.54    1.31
   6  -7  11   -0.19    1.38
  -6   7 -12    1.95    1.68
   6  -7  12    0.77    1.48
   6  -7  12    0.02    1.57
   6  -6  -9   -1.27    1.94
   6  -6  -9   -0.62    1.87
   6  -6  -9   -2.96    1.83
   6  -6  -8    6.76    1.86
   6  -6  -8    7.95    1.85
   6  -6  -8    2.36    1.35
   6  -6  -8    7.36    1.84
   6  -6  -7    0.80    1.47
   6  -6  -7   -0.26    1.42
   6  -6  -7   -0.19    1.13
   6  -6  -7    2.99    1.45
   6  -6  -6    0.16    1.36
   6  -6  -6    0.20    1.28
   6  -6  -6   -2.32    0.96
   6  -6  -6    0.72    1.29
  -6   6   5    1.17    1.21
   6  -6  -5   -0.02    1.15
   6  -6  -5   -0.51    1.03
   6  -6  -5    2.01    0.93
   6  -6  -5    0.62    1.32
   6  -6  -4    3.99    1.18
   6  -6  -4    3.54    1.06
   6  -6  -4    3.26    0.86
   6  -6  -4    3.75    1.25
   6  -6  -3   17.34    1.99
   6  -6  -3   17.66    1.70
   6  -6  -3   15.54    1.56
   6  -6  -3   20.89    1.53
   6  -6  -3   15.63    1.90
  -6   6   2   27.38    1.44
  -6   6   2   35.56    2.05
   6  -6  -2   34.38    1.73
   6  -6  -2   31.31    2.08
   6  -6  -2   29.16    1.90
  -6   6   1   59.53    1.71
  -6   6   1   66.58    2.33
   6  -6  -1   63.17    2.29
   6  -6  -1   60.30    1.81
   6  -6  -1   64.80    2.08
   6  -6  -1   61.05    2.12
  -6   6   0    1.15    0.68
  -6   6   0    1.29    0.92
   6  -6   0    0.56    0.86
   6  -6   0    0.78    0.64
   6  -6   0    0.02    0.82
   6  -6   0    1.19    0.95
  -6   6  -1   13.78    1.27
  -6   6  -1   12.94    1.54
   6  -6   1    8.77    1.10
   6  -6   1   11.01    1.16
  -6   6  -2    1.69    0.71
  -6   6  -2    3.33    0.99
   6  -6   2    2.34    0.88
   6  -6   2    2.00    0.97
  -6   6  -3   30.66    1.57
  -6   6  -3   34.12    1.87
   6  -6   3   27.61    1.74
   6  -6   3   26.80    1.83
  -6   6  -4   13.04    1.36
  -6   6  -4   16.90    1.67
   6  -6   4   12.84    1.54
  -6   6  -5    2.97    0.86
  -6   6  -5    4.67    1.10
  -6   6  -6   19.09    1.53
  -6   6  -6   23.12    1.74
   6  -6   6   16.26    1.65
   6  -6   7    3.22    0.99
  -6   6  -8    1.84    1.01
   6  -6   8    0.12    0.97
  -6   6  -9   20.47    2.01
   6  -6   9   19.95    2.12
   6  -6   9   26.09    2.08
  -6   6 -10   -0.16    1.25
   6  -6  10    0.87    1.12
   6  -6  10    0.77    1.14
  -6   6 -11   -0.38    1.33
   6  -6  11    1.89    1.18
   6  -6  11    0.30    1.20
  -6   6 -12   -1.35    1.61
   6  -6  12    1.17    1.24
   6  -6  12   -1.63    1.37
   6  -5 -10    0.40    1.83
   6  -5 -10   -4.57    1.63
   6  -5  -9    1.17    1.63
   6  -5  -9    0.22    1.54
   6  -5  -9    2.72    1.26
   6  -5  -9    2.47    1.60
   6  -5  -8    1.68    1.43
   6  -5  -8    4.81    1.52
   6  -5  -8    2.80    1.05
  -6   5   7    0.61    1.19
   6  -5  -7    1.52    1.33
   6  -5  -7   -0.06    1.20
   6  -5  -7   -1.00    0.84
  -6   5   6    0.86    1.11
   6  -5  -6    0.44    1.04
   6  -5  -6   -0.70    0.73
   6  -5  -6    1.37    1.15
  -6   5   5   -1.08    0.99
   6  -5  -5    0.04    1.02
   6  -5  -5    1.67    1.04
   6  -5  -5    2.04    0.72
   6  -5  -5   -1.06    0.98
  -6   5   4    4.89    1.11
   6  -5  -4    5.57    1.03
   6  -5  -4    4.20    0.73
   6  -5  -4    4.56    0.99
  -6   5   3   -0.26    0.93
   6  -5  -3    0.19    0.91
   6  -5  -3   -0.62    0.76
   6  -5  -3   -0.11    1.10
   6  -5  -3    0.61    0.59
   6  -5  -3   -0.05    0.79
  -6   5   2   -0.41    0.51
  -6   5   2   -1.07    0.85
   6  -5  -2    1.22    0.82
   6  -5  -2   -0.24    0.68
   6  -5  -2   -0.58    0.95
   6  -5  -2   -0.30    0.76
  -6   5   1   21.31    1.12
  -6   5   1   18.89    1.57
   6  -5  -1   20.10    1.54
   6  -5  -1   19.46    1.36
   6  -5  -1   23.11    1.66
   6  -5  -1   21.43    1.33
  -6   5   0    0.05    0.57
  -6   5   0    0.56    0.83
   6  -5   0   -0.50    0.71
   6  -5   0    0.95    0.62
   6  -5   0   -0.13    0.68
  -6   5  -1    6.27    0.80
  -6   5  -1    8.05    0.81
  -6   5  -1    9.52    1.12
   6  -5   1   11.08    1.14
   6  -5   1    8.94    1.01
   6  -5   1    9.38    0.96
  -6   5  -2    3.54    0.70
  -6   5  -2    4.26    0.99
   6  -5   2    2.85    0.81
   6  -5   2    2.95    0.84
  -6   5  -3   17.44    1.22
  -6   5  -3   16.57    1.62
   6  -5   3   16.86    1.44
   6  -5   3   14.82    1.49
  -6   5  -4    5.96    0.85
  -6   5  -4    4.33    1.06
   6  -5   4    4.59    0.93
   6  -5   4    5.78    1.03
  -6   5  -5   12.23    1.31
  -6   5  -5   12.13    1.28
   6  -5   5   11.81    1.20
   6  -5   5   10.53    1.25
  -6   5  -6   12.70    1.20
  -6   5  -6   13.83    1.55
  -6   5  -7    5.00    1.05
  -6   5  -7    3.95    1.06
   6  -5   7    3.86    0.99
  -6   5  -8    1.03    1.04
  -6   5  -8    0.97    0.94
   6  -5   8   -1.57    0.91
  -6   5  -9   13.70    1.57
  -6   5  -9   11.74    1.36
   6  -5   9   10.13    1.48
  -6   5 -10   12.74    1.58
  -6   5 -10   11.02    1.41
   6  -5  10    7.06    1.41
  -6   5 -11    9.46    1.66
   6  -5  11   14.65    1.68
   6  -5  11   11.31    1.46
  -6   5 -12   -1.68    1.57
   6  -5  12    1.87    1.33
  -6   4  11    1.73    1.77
   6  -4 -11    4.51    1.99
  -6   4  10   -1.47    1.38
  -6   4  10   -1.07    1.52
   6  -4 -10    1.62    1.66
  -6   4   9    1.33    1.30
  -6   4   9    2.66    1.27
   6  -4  -9    4.53    1.53
   6  -4  -9    0.15    0.95
  -6   4   8    1.82    1.16
   6  -4  -8   -0.72    1.21
   6  -4  -8    1.26    1.33
   6  -4  -8    0.24    0.84
  -6   4   7   -0.24    1.01
   6  -4  -7   -1.01    1.07
   6  -4  -7    0.70    1.04
   6  -4  -7    0.44    0.68
   6  -4  -7   -0.04    0.94
  -6   4   6   13.44    1.58
   6  -4  -6    9.93    1.29
   6  -4  -6   13.29    1.36
   6  -4  -6    8.18    0.76
   6  -4  -6    9.86    0.99
  -6   4   5    3.60    1.00
   6  -4  -5    0.58    0.88
   6  -4  -5    0.01    0.48
   6  -4  -5    0.83    0.71
  -6   4   4    7.13    1.11
   6  -4  -4    4.87    0.86
   6  -4  -4    4.00    0.91
   6  -4  -4    7.27    0.77
  -6   4   3    2.65    1.02
  -6   4   3    2.84    0.88
   6  -4  -3    3.24    0.84
   6  -4  -3    2.07    0.81
   6  -4  -3    2.68    0.49
  -6   4   2    0.69    0.87
  -6   4   2    0.56    0.43
  -6   4   2    1.78    0.79
   6  -4  -2    1.10    0.69
   6  -4  -2    0.91    0.73
  -6   4   1    5.56    0.92
  -6   4   1    5.74    0.58
  -6   4   1    7.32    1.01
   6  -4  -1    5.94    0.93
   6  -4  -1    7.80    0.83
   6  -4  -1    5.65    0.66
  -6   4   0    0.78    0.72
  -6   4   0    2.00    0.50
  -6   4   0    2.10    0.78
   6  -4   0    1.50    0.68
   6  -4   0    0.88    0.57
   6  -4   0    0.79    0.57
  -6   4  -1    1.03    0.68
  -6   4  -1    1.53    0.53
  -6   4  -1    2.33    0.81
   6  -4   1    2.20    0.72
   6  -4   1    2.49    0.62
   6  -4   1    1.65    0.63
  -6   4  -2   -0.03    0.62
  -6   4  -2    0.96    0.51
  -6   4  -2   -0.28    0.70
   6  -4   2   -0.54    0.58
   6  -4   2   -0.17    0.52
   6  -4   2   -0.33    0.64
  -6   4  -3    6.43    0.80
  -6   4  -3    6.18    1.02
   6  -4   3    6.47    0.98
   6  -4   3    6.13    0.65
   6  -4   3    6.66    0.88
  -6   4  -4   23.00    1.33
  -6   4  -4   22.71    1.56
   6  -4   4   20.17    1.44
   6  -4   4   19.86    1.51
  -6   4  -5    0.23    0.71
  -6   4  -5   -0.05    0.83
   6  -4   5   -0.14    0.66
   6  -4   5    0.65    0.89
  -6   4  -6   10.21    1.12
  -6   4  -6   10.66    1.15
   6  -4   6    7.42    1.11
  -6   4  -7   12.98    1.31
  -6   4  -7   10.83    1.23
   6  -4   7    8.94    1.25
  -6   4  -8   14.70    1.46
   6  -4   8   13.52    1.43
   6  -4   8   13.29    1.10
  -6   4  -9    5.03    1.28
  -6   4  -9    5.59    1.15
   6  -4   9    2.54    1.12
   6  -4   9    3.98    0.76
  -6   4 -10    8.21    1.44
  -6   4 -10    4.64    1.21
   6  -4  10    1.69    1.25
   6  -4  10    2.63    0.84
  -6   4 -11    6.99    1.59
  -6   4 -11    1.30    1.25
   6  -4  11    0.76    1.33
   6  -4  11    0.70    0.95
  -6   4 -12    4.19    1.74
   6  -4  12    0.82    1.34
  -6   3  12   -0.26    1.87
   6  -3 -12    0.89    1.90
  -6   3  11    0.41    1.56
   6  -3 -11   -1.67    1.56
  -6   3  10    5.51    1.47
  -6   3  10    0.98    1.29
   6  -3 -10    5.34    1.68
  -6   3   9    0.85    1.21
  -6   3   9    0.99    1.11
   6  -3  -9    1.71    1.20
   6  -3  -9   -0.06    0.75
  -6   3   8    0.45    1.08
  -6   3   8    2.05    1.04
   6  -3  -8    1.82    1.12
   6  -3  -8    1.42    0.63
  -6   3   7    0.26    0.94
   6  -3  -7    2.17    1.16
   6  -3  -7   -0.58    0.56
   6  -3  -7    0.72    0.70
  -6   3   6   15.90    1.69
   6  -3  -6   15.21    1.72
  -6   3   5   21.01    1.60
   6  -3  -5   18.91    1.59
   6  -3  -5   16.96    1.58
  -6   3   4   32.20    2.06
  -6   3   4   37.14    1.76
   6  -3  -4   34.56    1.71
   6  -3  -4   33.64    1.74
  -6   3   3    3.20    0.96
  -6   3   3    3.19    0.90
   6  -3  -3    1.58    0.71
   6  -3  -3    3.22    0.76
  -6   3   2    0.37    0.80
  -6   3   2    1.25    0.75
   6  -3  -2    0.81    0.61
   6  -3  -2    0.83    0.67
  -6   3   1    3.34    0.87
  -6   3   1    4.45    0.49
  -6   3   1    5.18    0.90
   6  -3  -1    4.78    0.73
   6  -3  -1    4.82    0.75
   6  -3  -1    4.64    0.48
  -6   3   0   40.33    1.57
  -6   3   0   42.19    1.72
   6  -3   0   42.95    1.68
   6  -3   0   42.50    1.46
   6  -3   0   39.02    1.03
  -6   3  -1   49.25    2.04
  -6   3  -1   51.44    1.59
  -6   3  -1   48.27    1.15
  -6   3  -1   49.47    1.86
   6  -3   1   49.00    1.70
   6  -3   1   47.33    1.44
   6  -3   1   51.01    1.26
  -6   3  -2   12.06    1.20
  -6   3  -2   12.00    0.94
  -6   3  -2   14.08    1.43
   6  -3   2   11.24    1.10
   6  -3   2   13.66    1.01
   6  -3   2   12.75    1.00
  -6   3  -3   24.11    1.37
  -6   3  -3   31.84    1.29
  -6   3  -3   30.86    1.64
   6  -3   3   30.93    1.50
   6  -3   3   30.34    1.23
   6  -3   3   30.60    1.33
  -6   3  -4    8.37    0.91
  -6   3  -4   13.13    1.22
  -6   3  -4   11.51    1.39
   6  -3   4   10.89    1.28
   6  -3   4   10.60    1.03
   6  -3   4   10.81    1.01
  -6   3  -5   -0.10    0.70
  -6   3  -5    1.84    0.76
  -6   3  -5    0.69    0.85
   6  -3   5    0.99    0.72
   6  -3   5   -0.12    0.49
   6  -3   5    0.47    0.79
  -6   3  -6    6.20    0.94
  -6   3  -6   10.25    1.18
  -6   3  -6   12.96    1.28
   6  -3   6   11.55    1.27
   6  -3   6    9.14    1.06
  -6   3  -7    0.49    0.96
  -6   3  -7    0.50    0.90
  -6   3  -7    1.87    0.93
   6  -3   7    0.81    0.82
   6  -3   7    0.33    0.62
  -6   3  -8    5.98    1.12
  -6   3  -8    8.87    1.18
   6  -3   8    7.25    1.19
   6  -3   8    7.69    0.95
  -6   3  -9    5.66    1.32
  -6   3  -9    8.91    1.24
   6  -3   9    5.59    1.18
   6  -3   9    8.51    1.01
  -6   3 -10    3.74    1.39
  -6   3 -10    2.74    1.17
   6  -3  10    5.28    1.14
   6  -3  10    3.02    0.93
  -6   3 -11    8.80    1.71
  -6   3 -11    9.79    1.38
   6  -3  11    9.95    1.48
   6  -3  11    8.13    1.24
  -6   3 -12    3.18    1.83
   6  -3  12    2.88    1.52
   6  -3  12    3.00    1.22
  -6   2  12    1.62    1.73
   6  -2 -12    0.19    1.63
  -6   2  11    1.16    1.48
  -6   2  11    1.80    1.26
   6  -2 -11    0.57    1.56
  -6   2  10   -2.51    1.23
  -6   2  10    3.17    1.21
   6  -2 -10    2.09    1.34
  -6   2   9   -2.09    1.10
  -6   2   9   -0.95    1.08
   6  -2  -9    1.14    1.15
  -6   2   8    9.50    1.29
  -6   2   8    7.04    1.16
   6  -2  -8    6.62    1.26
  -6   2   7    4.04    1.03
  -6   2   7    5.96    1.11
  -6   2   6    3.02    0.97
   6  -2  -6    0.83    0.91
  -6   2   5    0.54    0.84
   6  -2  -5   -0.72    0.68
   6  -2  -5   -0.99    0.72
  -6   2   4    0.46    0.75
   6  -2  -4    1.13    0.70
   6  -2  -4    0.94    0.72
  -6   2   3   -0.59    0.85
  -6   2   3    0.18    0.70
   6  -2  -3   -0.19    0.58
   6  -2  -3    0.27    0.69
  -6   2   2   19.41    1.57
  -6   2   2   20.41    1.43
   6  -2  -2   21.23    1.36
   6  -2  -2   18.49    1.31
  -6   2   1    4.54    0.89
  -6   2   1    5.54    0.93
   6  -2  -1    4.42    0.80
   6  -2  -1    2.91    0.74
   6  -2  -1    4.72    0.77
  -6   2   0   82.96    1.96
  -6   2   0   65.40    1.12
  -6   2   0   85.23    2.16
   6  -2   0   82.89    2.04
   6  -2   0   79.34    2.13
   6  -2   0   82.75    1.88
   6  -2   0   81.07    1.14
  -6   2  -1   12.45    1.40
  -6   2  -1   10.25    1.00
  -6   2  -1    9.08    0.78
  -6   2  -1   10.19    1.27
   6  -2   1    8.67    1.08
   6  -2   1    9.53    0.91
  -6   2  -2   57.51    1.91
  -6   2  -2   60.40    1.79
  -6   2  -2   63.64    1.45
  -6   2  -2   64.81    1.96
   6  -2   2   60.37    1.78
   6  -2   2   60.48    1.63
   6  -2   2   62.43    1.43
  -6   2  -3    5.33    0.97
  -6   2  -3    5.25    0.87
  -6   2  -3    5.71    0.75
  -6   2  -3    5.75    0.94
   6  -2   3    4.94    0.84
   6  -2   3    7.10    0.83
   6  -2   3    6.87    0.81
  -6   2  -4    6.28    0.94
  -6   2  -4    8.34    0.91
  -6   2  -4    7.38    1.04
   6  -2   4    6.78    0.89
   6  -2   4    7.56    0.88
   6  -2   4    7.68    0.90
  -6   2  -5    3.07    0.93
  -6   2  -5    3.63    0.89
  -6   2  -5    4.93    1.01
   6  -2   5    3.44    0.87
   6  -2   5    3.30    0.73
   6  -2   5    4.32    0.94
  -6   2  -6   22.22    1.78
  -6   2  -6   30.98    1.81
  -6   2  -6   28.21    1.73
   6  -2   6   21.07    1.64
   6  -2   6   27.07    1.44
  -6   2  -7    3.02    1.11
  -6   2  -7    5.54    1.09
  -6   2  -7    4.48    1.13
   6  -2   7    4.38    1.02
   6  -2   7    5.69    0.87
  -6   2  -8    3.97    1.23
  -6   2  -8    2.33    1.03
   6  -2   8    1.94    1.04
   6  -2   8    1.72    0.86
  -6   2  -9    7.92    1.50
  -6   2  -9    9.24    1.31
   6  -2   9    7.91    1.23
   6  -2   9    5.88    1.08
  -6   2 -10   19.16    1.91
  -6   2 -10   21.88    1.94
   6  -2  10   18.97    2.21
   6  -2  10   17.97    1.95
  -6   2 -11   40.07    3.24
   6  -2  11   29.89    2.57
   6  -2  11   35.48    2.24
  -6   2 -12   10.13    2.14
   6  -2  12    6.25    1.74
   6  -2  12    1.10    1.42
  -6   1  12    4.95    1.87
   6  -1 -12    3.97    1.74
  -6   1  11    2.21    1.49
  -6   1  11    1.35    1.29
   6  -1 -11   -1.63    1.42
  -6   1  10    2.88    1.32
  -6   1  10    3.34    1.22
   6  -1 -10    0.20    1.30
  -6   1   9    2.93    1.16
  -6   1   9    5.03    1.14
   6  -1  -9    1.38    1.27
  -6   1   8   -1.23    0.95
  -6   1   8    0.25    0.99
   6  -1  -8    1.23    1.03
  -6   1   7   -0.03    0.89
  -6   1   6    4.82    0.96
  -6   1   6    5.76    1.05
   6  -1  -6    4.75    0.96
  -6   1   5    7.66    1.03
   6  -1  -5    4.77    0.83
   6  -1  -5    6.73    1.00
  -6   1   4    0.96    0.79
   6  -1  -4    1.57    0.67
   6  -1  -4    1.46    0.77
  -6   1   3   25.67    1.73
  -6   1   3   27.96    1.54
   6  -1  -3   24.59    1.37
   6  -1  -3   22.05    1.47
   6  -1  -3   26.31    1.53
  -6   1   2    7.35    0.98
  -6   1   2    8.58    1.00
   6  -1  -2    9.16    1.13
   6  -1  -2    7.30    0.97
   6  -1  -2    6.93    0.90
  -6   1   1    8.64    1.00
  -6   1   1    9.56    1.17
   6  -1  -1    9.50    1.06
   6  -1  -1    7.31    0.87
   6  -1  -1    8.51    0.95
  -6   1   0   75.48    2.10
  -6   1   0   64.74    1.18
  -6   1   0   82.85    2.13
   6  -1   0   79.17    1.96
   6  -1   0   79.28    2.06
   6  -1   0   74.62    1.92
   6  -1   0   75.83    1.16
  -6   1  -1   36.55    1.67
  -6   1  -1   27.45    1.64
  -6   1  -1   32.69    1.10
  -6   1  -1   35.24    1.61
   6  -1   1   31.78    1.41
   6  -1   1   29.94    1.43
   6  -1   1   32.63    1.04
  -6   1  -2   34.31    1.73
  -6   1  -2   33.09    1.70
  -6   1  -2   39.25    1.32
  -6   1  -2   37.06    1.63
   6  -1   2   34.66    1.46
   6  -1   2   33.49    1.46
   6  -1   2   35.30    1.23
  -6   1  -3    7.22    1.02
  -6   1  -3    6.32    0.99
  -6   1  -3    7.20    0.86
  -6   1  -3    6.85    0.97
   6  -1   3    6.09    0.85
   6  -1   3    6.38    0.80
   6  -1   3    7.42    0.86
  -6   1  -4   30.56    1.91
  -6   1  -4   27.09    1.78
  -6   1  -4   33.37    1.57
  -6   1  -4   34.94    1.73
   6  -1   4   31.63    1.55
   6  -1   4   30.47    1.53
   6  -1   4   26.25    1.51
  -6   1  -5   56.61    2.23
  -6   1  -5   74.49    2.17
  -6   1  -5   73.63    2.20
   6  -1   5   67.99    2.09
   6  -1   5   69.45    1.99
   6  -1   5   66.61    2.11
  -6   1  -6    4.39    1.09
  -6   1  -6    5.75    1.12
   6  -1   6    3.81    0.95
   6  -1   6    5.43    0.92
  -6   1  -7    6.19    1.26
  -6   1  -7    5.24    1.15
   6  -1   7    5.78    1.06
   6  -1   7    5.13    0.99
  -6   1  -8    4.69    1.28
  -6   1  -8    3.46    1.14
   6  -1   8    1.76    0.89
  -6   1  -9   12.77    1.60
  -6   1  -9   10.40    1.43
   6  -1   9   12.24    1.52
   6  -1   9   12.86    1.44
  -6   1 -10    5.05    1.67
  -6   1 -10    9.53    1.43
   6  -1  10    3.91    1.36
   6  -1  10    6.83    1.29
  -6   1 -11   10.20    2.01
   6  -1  11   12.21    1.88
   6  -1  11   11.40    1.56
  -6   0  13    8.55    2.07
   6   0 -13    1.47    1.83
  -6   0  12    2.27    1.65
   6   0 -12    0.73    1.71
  -6   0  11    2.04    1.53
  -6   0  11   -0.48    1.28
   6   0 -11    3.36    1.55
  -6   0  10    4.52    1.38
  -6   0  10    3.58    1.27
   6   0 -10    1.63    1.22
  -6   0   9    1.60    1.15
  -6   0   9    3.40    1.14
   6   0  -9    2.33    1.15
  -6   0   8    4.84    1.11
  -6   0   8    9.26    1.20
   6   0  -8    7.40    1.16
  -6   0   7   15.97    1.66
  -6   0   7   17.44    1.61
   6   0  -7   17.14    1.85
  -6   0   6    0.02    0.88
  -6   0   6    0.70    0.86
   6   0  -6   -0.54    0.78
  -6   0   5   21.29    1.56
   6   0  -5   18.59    1.41
   6   0  -5   22.70    1.61
  -6   0   4    5.00    0.98
   6   0  -4    4.54    0.80
   6   0  -4    3.89    0.90
  -6   0   3    3.87    0.87
   6   0  -3    2.20    0.68
   6   0  -3    2.31    0.81
   6   0  -3    3.24    0.79
  -6   0   2    9.59    1.06
   6   0  -2    7.96    0.90
   6   0  -2    7.58    0.91
   6   0  -2    9.94    1.03
  -6   0   1   11.30    1.21
  -6   0   1   10.51    0.78
  -6   0   1   13.15    1.34
   6   0  -1   13.30    1.16
   6   0  -1   11.45    1.27
   6   0  -1   12.41    1.28
  -6   0   0   43.92    1.93
  -6   0   0   51.24    1.17
  -6   0   0   54.27    1.90
   6   0   0   49.55    1.59
   6   0   0   50.31    1.68
   6   0   0   50.11    1.76
  -6   0  -1   -0.14    0.86
  -6   0  -1   -0.39    0.53
  -6   0  -1   -0.08    0.73
   6   0   1   -0.11    0.55
   6   0   1    0.91    0.82
   6   0   1   -0.71    0.58
   6   0   1    0.56    0.52
  -6   0  -2    4.94    0.96
  -6   0  -2    5.20    0.78
  -6   0  -2    6.47    1.04
   6   0   2    5.69    0.81
   6   0   2    5.67    0.84
   6   0   2    6.94    0.81
  -6   0  -3   51.79    2.00
  -6   0  -3   53.66    1.72
  -6   0  -3   54.59    1.98
   6   0   3   54.62    1.77
   6   0   3   53.85    1.89
   6   0   3   51.48    1.70
  -6   0  -4    7.53    1.19
  -6   0  -4    6.95    0.99
  -6   0  -4    6.19    1.06
   6   0   4    6.40    0.98
   6   0   4    6.34    0.96
   6   0   4    6.13    1.03
  -6   0  -5   39.65    2.21
  -6   0  -5   42.06    1.98
  -6   0  -5   41.97    1.89
   6   0   5   37.65    1.75
   6   0   5   42.78    1.86
  -6   0  -6    3.12    1.06
  -6   0  -6    5.19    1.16
   6   0   6    2.27    0.91
   6   0   6    2.39    0.89
  -6   0  -7   17.45    1.59
  -6   0  -7   20.15    1.83
   6   0   7   14.33    1.73
   6   0   7   18.27    1.77
  -6   0  -8    1.26    1.38
  -6   0  -8   -0.28    1.16
   6   0   8    1.60    1.16
   6   0   8   -0.75    0.96
  -6   0  -9   12.66    1.80
  -6   0  -9   10.22    1.50
   6   0   9    6.87    1.42
   6   0   9    7.07    1.34
  -6   0 -10   11.65    1.96
   6   0  10   10.20    1.69
   6   0  10    8.48    1.59
  -6  -1  13    0.85    1.87
   6   1 -13    1.58    1.76
  -6  -1  12    4.80    1.78
  -6  -1  12   -1.02    1.50
   6   1 -12   -0.12    1.48
  -6  -1  11    6.01    1.54
  -6  -1  11    3.91    1.40
   6   1 -11    2.38    1.41
  -6  -1  10    2.14    1.37
  -6  -1  10    3.39    1.29
   6   1 -10    3.59    1.30
  -6  -1   9   -0.50    1.13
  -6  -1   9    1.36    1.15
   6   1  -9    0.86    1.16
  -6  -1   8    5.06    1.13
  -6  -1   8    6.68    1.18
   6   1  -8    6.25    1.27
  -6  -1   7    0.60    0.94
  -6  -1   7    1.85    1.00
   6   1  -7    0.32    1.02
  -6  -1   6    5.46    1.02
  -6  -1   6    5.59    1.06
  -6  -1   5   52.75    2.07
   6   1  -5   51.57    1.85
   6   1  -5   53.42    2.10
  -6  -1   4   17.52    1.54
   6   1  -4   18.96    1.32
   6   1  -4   17.44    1.52
   6   1  -4   21.04    1.64
  -6  -1   3    0.91    0.82
   6   1  -3    0.71    0.69
   6   1  -3    2.92    0.83
   6   1  -3    0.62    0.76
  -6  -1   2    0.78    0.55
  -6  -1   2    0.19    0.51
  -6  -1   2   -0.78    0.70
   6   1  -2    0.26    0.60
   6   1  -2   -0.09    0.71
   6   1  -2   -0.30    0.76
  -6  -1   1    3.32    0.59
  -6  -1   1    4.37    0.72
  -6  -1   1    3.95    0.92
   6   1  -1    4.47    0.75
   6   1  -1    4.37    0.81
   6   1  -1    4.49    0.84
  -6  -1   0    2.69    0.66
  -6  -1   0    2.39    0.77
  -6  -1   0    2.38    0.95
   6   1   0    2.20    0.67
   6   1   0    2.31    0.77
   6   1   0    2.27    0.75
  -6  -1  -1    6.14    0.85
  -6  -1  -1    4.95    0.96
  -6  -1  -1    7.53    1.08
   6   1   1    5.63    0.80
   6   1   1    5.58    0.86
   6   1   1    5.75    0.95
  -6  -1  -2   30.86    1.55
  -6  -1  -2   23.88    1.70
  -6  -1  -2   28.14    1.78
   6   1   2   27.88    1.39
   6   1   2   27.94    1.63
  -6  -1  -3    0.34    1.00
  -6  -1  -3    3.57    0.92
  -6  -1  -3    1.43    0.98
   6   1   3    1.27    0.75
   6   1   3    1.41    0.89
   6   1   3    1.51    0.88
  -6  -1  -4    6.54    1.21
  -6  -1  -4    6.03    1.09
  -6  -1  -4    6.57    1.19
   6   1   4    5.57    0.95
  -6  -1  -5    4.79    1.31
  -6  -1  -5    4.13    1.13
  -6  -1  -5    5.10    1.18
   6   1   5    4.53    0.96
   6   1   5    4.98    1.10
  -6  -1  -6   -0.99    1.45
  -6  -1  -6   -2.15    1.10
  -6  -1  -6    1.12    1.11
   6   1   6    0.53    0.90
   6   1   6    1.02    1.06
  -6  -1  -7    6.12    1.47
  -6  -1  -7    7.99    1.39
   6   1   7    6.82    1.30
   6   1   7    6.59    1.30
  -6  -1  -8    4.60    1.58
  -6  -1  -8    7.09    1.48
   6   1   8    3.60    1.27
   6   1   8    8.02    1.47
  -6  -1  -9    0.56    1.70
  -6  -1  -9   -0.13    1.49
   6   1   9    3.13    1.39
   6   1   9   -0.61    1.39
  -6  -1 -10    2.05    2.00
   6   1  10    1.41    1.61
   6   2 -13    2.24    1.93
  -6  -2  12    7.94    1.95
  -6  -2  12    4.54    1.71
   6   2 -12    7.07    1.69
  -6  -2  11    4.06    1.60
  -6  -2  11    2.67    1.52
   6   2 -11    1.64    1.39
  -6  -2  10    1.85    1.39
  -6  -2  10   -0.91    1.31
   6   2 -10    0.92    1.36
  -6  -2   9   -0.22    1.25
  -6  -2   9    1.83    1.27
   6   2  -9    4.23    1.24
  -6  -2   8    0.17    1.10
   6   2  -8    0.17    1.13
  -6  -2   7   24.35    1.86
   6   2  -7   18.69    1.95
   6   2  -6   -0.34    0.83
   6   2  -5  122.81    2.51
   6   2  -5  115.45    2.70
   6   2  -5  122.90    3.00
  -6  -2   4   -0.40    0.65
  -6  -2   4    0.66    0.59
  -6  -2   4    0.87    0.96
   6   2  -4   -0.20    0.68
   6   2  -4    0.74    0.96
  -6  -2   3   15.12    1.01
  -6  -2   3   17.04    1.61
   6   2  -3   16.11    1.32
   6   2  -3   14.83    1.48
   6   2  -3   13.94    1.59
  -6  -2   2    8.43    1.00
  -6  -2   2    8.75    0.89
  -6  -2   2   13.83    1.56
   6   2  -2   14.40    1.25
   6   2  -2    9.43    1.01
   6   2  -2   11.10    1.24
  -6  -2   1   -0.53    0.67
  -6  -2   1   -0.28    0.87
  -6  -2   1    1.14    0.89
   6   2  -1    0.46    0.60
   6   2  -1    0.47    0.73
   6   2  -1    0.07    0.76
  -6  -2   0    0.88    0.76
  -6  -2   0    3.05    1.05
  -6  -2   0    1.75    0.95
   6   2   0    1.32    0.63
   6   2   0    3.03    0.76
   6   2   0    1.75    0.92
  -6  -2  -1   12.26    1.44
  -6  -2  -1   11.28    1.31
  -6  -2  -1   11.92    1.39
   6   2   1    6.56    0.85
   6   2   1    7.14    0.93
  -6  -2  -2    9.52    1.17
  -6  -2  -2    7.84    1.38
   6   2   2    5.60    0.88
   6   2   2    5.75    0.91
   6   2   2    7.51    1.10
  -6  -2  -3    4.25    1.11
   6   2   3    1.58    0.84
   6   2   3    2.80    0.97
   6   2   3    2.45    0.99
  -6  -2  -4   29.95    2.09
  -6  -2  -4   28.71    2.07
   6   2   4   19.46    1.51
   6   2   4   30.34    1.99
  -6  -2  -5    3.72    1.29
   6   2   5    2.54    0.98
   6   2   5    3.28    1.19
  -6  -2  -6   19.22    1.82
  -6  -2  -6   22.92    2.15
   6   2   6   14.89    1.81
   6   2   6   23.29    2.24
  -6  -2  -7    3.20    1.61
  -6  -2  -7    5.68    1.50
   6   2   7    4.60    1.44
  -6  -2  -8   11.95    1.95
  -6  -2  -8   15.84    1.86
   6   2   8   12.30    1.72
  -6  -3  12    1.62    1.77
  -6  -3  12    1.59    1.76
   6   3 -12    0.93    1.73
  -6  -3  11    3.16    1.65
  -6  -3  11    2.76    1.64
   6   3 -11    0.03    1.51
  -6  -3  10   -1.74    1.41
  -6  -3  10    0.49    1.42
   6   3 -10   -0.74    1.37
  -6  -3   9    0.17    1.25
  -6  -3   9    5.14    1.45
   6   3  -9    0.30    1.22
  -6  -3   8    1.74    1.30
   6   3  -8    2.34    1.31
  -6  -3   7   -1.31    1.03
  -6  -3   7   -0.43    1.09
   6   3  -7    0.56    1.06
  -6  -3   6   24.29    1.21
  -6  -3   6   38.98    2.19
   6   3  -6   33.85    1.80
   6   3  -6   34.48    2.22
  -6  -3   5   52.43    1.47
  -6  -3   5   76.36    1.98
  -6  -3   5   79.38    2.57
   6   3  -5   75.87    2.05
   6   3  -5   67.89    2.31
   6   3  -5   73.83    2.59
  -6  -3   4   55.67    1.57
  -6  -3   4   71.00    1.86
  -6  -3   4   73.47    2.45
   6   3  -4   66.60    1.93
   6   3  -4   74.01    2.23
   6   3  -4   75.27    2.61
  -6  -3   3    5.07    0.91
  -6  -3   3    4.48    1.04
  -6  -3   3    8.10    1.20
   6   3  -3    7.24    0.91
   6   3  -3    5.51    0.98
   6   3  -3    4.96    1.15
  -6  -3   2    0.78    0.84
  -6  -3   2    1.96    1.08
  -6  -3   2    4.96    1.11
   6   3  -2    2.05    0.70
   6   3  -2    2.76    0.93
   6   3  -2    3.11    1.02
  -6  -3   1   -1.47    0.81
  -6  -3   1    0.89    1.18
  -6  -3   1    1.70    0.98
   6   3  -1   -1.07    0.64
   6   3  -1   -0.41    0.78
   6   3  -1   -0.51    0.94
  -6  -3   0    1.16    0.96
  -6  -3   0    2.39    1.36
  -6  -3   0    1.93    1.06
   6   3   0    0.36    0.68
   6   3   0    1.32    0.76
   6   3   0    1.37    0.99
  -6  -3  -1   -1.22    0.99
  -6  -3  -1    1.79    1.08
   6   3   1    1.98    0.76
   6   3   1   -0.47    0.98
  -6  -3  -2   34.57    2.14
  -6  -3  -2   38.50    2.33
   6   3   2   30.71    1.44
   6   3   2   35.59    2.25
  -6  -3  -3    9.68    1.54
   6   3   3    6.00    1.28
  -6  -3  -4    4.61    1.44
  -6  -3  -4    6.96    1.52
   6   3   4    4.33    1.31
  -6  -3  -5   15.67    1.82
  -6  -3  -5   16.97    1.87
   6   3   5   12.18    1.56
  -6  -3  -6    0.16    1.69
  -6  -3  -6    2.11    1.65
   6   3   6    1.79    1.43
  -6  -3  -7   14.06    2.19
  -6  -3  -7   13.38    1.96
   6   3   7   10.82    1.89
  -6  -4  11   -0.80    1.76
  -6  -4  11    4.14    1.88
   6   4 -11   -1.33    1.74
  -6  -4  10   -1.83    1.58
  -6  -4  10   -0.19    1.55
   6   4 -10   -0.25    1.51
  -6  -4   9    1.25    1.38
  -6  -4   9    3.35    1.45
   6   4  -9    5.38    1.45
  -6  -4   8    4.80    1.34
  -6  -4   8    5.91    1.46
   6   4  -8    5.44    1.55
  -6  -4   7   -1.23    1.24
   6   4  -7   -0.06    1.20
  -6  -4   6    3.24    0.98
  -6  -4   6    8.56    1.44
   6   4  -6    5.76    1.03
   6   4  -6    5.38    1.28
  -6  -4   5    0.02    0.93
  -6  -4   5    2.18    1.20
   6   4  -5   -0.47    0.84
   6   4  -5    0.75    1.14
  -6  -4   4    6.96    1.08
  -6  -4   4    8.58    1.41
   6   4  -4    6.42    0.98
   6   4  -4    8.13    1.35
  -6  -4   3    0.24    1.00
  -6  -4   3    3.98    1.21
   6   4  -3    1.40    0.81
   6   4  -3    1.09    1.05
  -6  -4   2    2.81    1.11
  -6  -4   2    3.54    1.18
   6   4  -2    0.82    0.72
   6   4  -2    2.63    1.15
  -6  -4   1    4.16    1.19
  -6  -4   1    7.89    1.40
   6   4  -1    8.84    1.41
  -6  -4   0    0.90    1.15
  -6  -4   0    3.35    1.29
   6   4   0    0.40    1.14
  -6  -4  -1   22.34    2.17
  -6  -4  -1   28.91    2.35
   6   4   1   26.44    2.28
  -6  -4  -2    4.80    1.41
  -6  -4  -2    3.98    1.50
   6   4   2    0.31    1.32
  -6  -4  -3    8.08    1.64
  -6  -4  -3   12.27    1.77
   6   4   3   12.24    1.62
  -6  -4  -4    5.59    1.72
  -6  -4  -4    2.43    1.65
   6   4   4    2.58    1.49
  -6  -4  -5   -1.30    1.76
  -6  -4  -5    3.15    1.89
   6   4   5    3.62    1.61
  -6  -5  10    1.18    1.73
  -6  -5  10    8.98    2.00
   6   5 -10    6.58    1.90
  -6  -5   9   17.10    1.82
  -6  -5   9   17.09    2.02
   6   5  -9   15.10    2.00
  -6  -5   8    2.93    1.62
   6   5  -8    0.36    1.57
  -6  -5   7   16.17    1.87
   6   5  -7   11.50    1.35
   6   5  -7   14.94    1.89
  -6  -5   6   -1.42    1.23
  -6  -5   6    1.02    1.49
   6   5  -6   -1.01    1.34
  -6  -5   5    3.57    1.24
  -6  -5   5    3.47    1.40
   6   5  -5    7.20    1.45
  -6  -5   4    1.28    1.27
  -6  -5   4   -0.73    1.33
   6   5  -4    0.69    1.21
  -6  -5   3   21.90    2.15
  -6  -5   3   12.48    1.67
   6   5  -3   16.02    1.69
  -6  -5   2    3.17    1.38
  -6  -5   2    0.25    1.27
   6   5  -2    2.75    1.30
  -6  -5   1   10.09    1.71
   6   5  -1   11.44    1.66
  -6  -5   0    1.71    1.62
  -6  -5   0    4.79    1.65
   6   5   0    4.59    1.63
  -6  -5  -1    0.25    1.51
  -6  -5  -1    3.74    1.60
   6   5   1   -0.57    1.50
  -6  -5  -2    3.38    1.72
  -6  -5  -2    4.24    1.71
   6   5   2    5.62    1.63
  -6  -5  -3    5.69    1.89
  -6  -5  -3   14.25    2.13
   6   5   3    3.98    1.81
  -6  -6   8   -1.08    1.84
   6   6  -8   -0.08    1.70
  -6  -6   7   18.20    2.30
   6   6  -7   23.33    2.84
  -6  -6   6    2.84    1.82
   6   6  -6    1.93    1.73
  -6  -6   5    3.49    1.77
   6   6  -5   -1.34    1.59
  -6  -6   4   10.23    1.82
  -6  -6   4   23.98    2.92
   6   6  -4   15.92    2.04
  -6  -6   3    4.59    1.69
  -6  -6   3   10.05    1.88
   6   6  -3    4.06    1.63
  -6  -6   2    5.54    1.83
  -6  -6   2    7.25    1.89
   6   6  -2    1.28    1.61
  -6  -6   1    9.10    2.03
  -6  -6   1   13.84    2.13
   6   6  -1   12.24    1.92
  -6  -6   0   -3.99    1.87
  -6  -6   0    3.65    1.95
   6   6   0   -0.81    1.89
  -7  10  -2    4.33    1.57
   7 -10   2    0.90    1.86
   7 -10   2    0.25    1.69
  -7  10  -3   -0.74    1.53
   7 -10   3    0.01    1.74
   7 -10   3   -0.38    1.65
  -7  10  -4   -0.51    1.48
   7 -10   4    2.60    1.81
   7 -10   4    2.89    1.60
  -7  10  -5    2.48    1.63
   7 -10   5   -1.18    1.68
   7 -10   5   -0.34    1.80
   7  -9  -2   -0.86    1.72
   7  -9  -2   -1.30    1.90
   7  -9  -2    1.63    1.82
  -7   9   1   -1.24    1.31
   7  -9  -1    0.35    1.71
   7  -9  -1    4.38    1.71
  -7   9   0   -0.39    1.31
   7  -9   0   -1.43    1.53
   7  -9   0    0.11    1.53
  -7   9  -1    3.03    1.29
   7  -9   1    0.16    1.54
   7  -9   1    2.78    1.56
  -7   9  -2    1.45    1.30
   7  -9   2   -2.86    1.42
   7  -9   2    0.23    1.33
  -7   9  -3   -1.56    1.18
   7  -9   3   -0.76    1.41
   7  -9   3   -0.43    1.33
  -7   9  -4    0.85    1.29
   7  -9   4   -0.78    1.46
   7  -9   4   -0.33    1.35
  -7   9  -5    1.95    1.36
   7  -9   5    4.12    1.56
   7  -9   5    0.12    1.43
  -7   9  -6    2.48    1.36
   7  -9   6   -1.37    1.41
   7  -9   6    0.93    1.50
  -7   9  -7    3.57    1.44
   7  -9   7   -1.92    1.44
   7  -9   7    1.80    1.60
  -7   9  -8   -0.54    1.58
   7  -9   8    2.11    1.58
   7  -9   8    1.71    1.60
   7  -8  -5    1.48    2.06
   7  -8  -5    1.66    1.83
   7  -8  -5    3.32    1.86
   7  -8  -5    3.90    2.06
   7  -8  -4    1.21    1.82
   7  -8  -4   -0.34    1.59
   7  -8  -4   -0.51    1.49
   7  -8  -4   -0.47    1.67
   7  -8  -3    8.73    1.95
   7  -8  -3    5.76    1.46
   7  -8  -3    5.30    1.74
   7  -8  -2   -0.87    1.48
   7  -8  -2   -0.58    1.25
   7  -8  -2   -0.75    1.37
   7  -8  -2    2.31    1.53
  -7   8   1    1.36    1.10
   7  -8  -1    1.16    1.45
   7  -8  -1    0.31    1.12
   7  -8  -1    2.06    1.39
  -7   8   0    4.61    1.13
   7  -8   0    3.66    1.37
   7  -8   0    5.32    1.47
  -7   8  -1    1.84    1.06
   7  -8   1    0.34    1.23
   7  -8   1    4.98    1.41
   7  -8   2   -0.28    1.26
   7  -8   2    1.49    1.17
  -7   8  -3    2.59    1.19
   7  -8   3    0.23    1.22
   7  -8   3    1.65    1.21
  -7   8  -4    1.38    1.08
   7  -8   4    0.17    1.17
   7  -8   4    1.80    1.28
  -7   8  -5    1.91    1.08
   7  -8   5    0.20    1.24
   7  -8   5    2.04    1.27
  -7   8  -6    0.30    1.19
   7  -8   6   -2.57    1.20
   7  -8   6    2.61    1.36
  -7   8  -7    2.52    1.37
   7  -8   7    4.50    1.46
   7  -8   7    8.09    1.48
  -7   8  -8    0.95    1.32
   7  -8   8   -0.09    1.29
   7  -8   8   -0.30    1.31
  -7   8  -9    6.52    1.68
   7  -8   9    4.23    1.57
   7  -8   9    5.11    1.57
  -7   8 -10    5.77    1.66
   7  -8  10   -0.03    1.54
   7  -8  10    2.99    1.63
   7  -7  -6   -1.55    1.79
   7  -7  -6   -3.22    1.68
   7  -7  -6    3.94    1.89
   7  -7  -5   -0.43    1.68
   7  -7  -5    1.14    1.49
   7  -7  -5    2.39    1.26
   7  -7  -5    2.42    1.64
   7  -7  -4    2.61    1.55
   7  -7  -4    1.27    1.16
  -7   7   3   25.62    2.59
   7  -7  -3   25.85    2.67
   7  -7  -3   25.18    2.26
   7  -7  -3   22.24    2.07
  -7   7   2    0.50    1.33
   7  -7  -2    0.33    1.37
   7  -7  -2   -1.57    1.09
  -7   7   1    3.65    1.00
  -7   7   1   11.21    1.63
   7  -7  -1    7.40    1.45
   7  -7  -1    6.42    1.10
   7  -7  -1    4.71    1.51
  -7   7   0    1.75    0.88
  -7   7   0    2.62    1.29
   7  -7   0    2.40    1.31
[truncated: 60,802 more chars]
