# Supplementary material for: Bis(pyridine-2-carboxyl­ato-κ2 N,O)copper(II)]–benzene-1,3,5-tri­carb­oxy­lic acid–water (1/2/2)
Source: IUCrdata. 2021 Jul 9;6(Pt 7):x210672. doi: 10.1107/S2414314621006726 (PMC9462360; doi:10.1107/S2414314621006726)
Supplement: Supplementary file 2 [file x-06-x210672-Isup3.hkl]

data_I                                                                          
_shelx_title ' a in P-1'                                                        
_shelx_refln_list_code          4                                               
_shelx_F_calc_maximum      145.16                                               
_exptl_crystal_F_000       391.00                                               
_reflns_d_resolution_high  0.7679                                               
                                                                                
loop_                                                                           
 _space_group_symop_operation_xyz                                               
 'x, y, z'                                                                      
 '-x, -y, -z'                                                                   
                                                                                
_cell_length_a     7.9262                                                       
_cell_length_b     8.5356                                                       
_cell_length_c    12.3629                                                       
_cell_angle_alpha 107.081                                                       
_cell_angle_beta   90.644                                                       
_cell_angle_gamma 108.679                                                       
                                                                                
_shelx_F_squared_multiplier     1.000                                           
                                                                                
loop_                                                                           
 _refln_index_h                                                                 
 _refln_index_k                                                                 
 _refln_index_l                                                                 
 _refln_F_squared_calc                                                          
 _refln_F_squared_meas                                                          
 _refln_F_squared_sigma                                                         
 _refln_observed_status                                                         
   2   0   0        555.49        542.47         3.02 o                         
   3   0   0          6.41          5.12         0.85 o                         
   4   0   0         28.08         45.63         1.86 o                         
   5   0   0        234.18        226.30         4.09 o                         
   6   0   0        443.55        438.39         7.96 o                         
   7   0   0        221.90        206.35         8.54 o                         
   8   0   0          2.87         -4.40         4.40 o                         
   9   0   0         16.40          9.65         7.20 o                         
  -9   1   0          4.55          0.60        12.18 o                         
  -8   1   0         11.97         34.76        11.41 o                         
  -7   1   0          7.59         10.05         4.16 o                         
  -6   1   0        639.27        648.12        15.52 o                         
  -5   1   0        264.21        294.11         3.43 o                         
  -4   1   0        111.37         87.47         2.09 o                         
  -3   1   0       2312.68       2499.83        23.15 o                         
  -2   1   0        929.13        905.87         8.78 o                         
  -1   1   0       1033.00        986.07       354.47 o                         
   1   1   0       1534.54       1603.96        21.31 o                         
   2   1   0        223.90        161.69         2.73 o                         
   3   1   0       4772.78       5468.32        56.35 o                         
   4   1   0        262.46        246.34         4.30 o                         
   5   1   0        510.92        490.78         4.93 o                         
   6   1   0         28.04         20.85         2.65 o                         
   7   1   0        172.79        150.70         5.73 o                         
   8   1   0         27.93         23.08         8.66 o                         
   9   1   0         11.62         16.74        12.36 o                         
 -10   2   0         78.51         59.51        11.36 o                         
  -9   2   0          0.12         -0.55         6.70 o                         
  -8   2   0          1.13         -1.14         4.87 o                         
  -7   2   0        122.18        117.14         5.91 o                         
  -6   2   0        703.67        679.81        19.67 o                         
  -5   2   0        407.20        387.44         3.82 o                         
  -4   2   0          0.82          1.71         1.03 o                         
  -3   2   0        871.06        945.42         9.16 o                         
  -2   2   0       7098.26       8905.26        72.27 o                         
  -1   2   0       1786.28       2092.57        12.20 o                         
   0   2   0        948.71        926.69        15.32 o                         
   1   2   0       1303.89       1255.36        20.97 o                         
   2   2   0        955.70        907.67        14.53 o                         
   3   2   0        687.74        706.82         9.86 o                         
   4   2   0         18.59         26.54         2.47 o                         
   5   2   0         11.87          9.42         2.11 o                         
   6   2   0         22.39         17.10         2.88 o                         
   7   2   0         71.20         70.51         7.26 o                         
   8   2   0        176.10        144.23        27.63 o                         
 -10   3   0         23.01         16.68        19.09 o                         
  -9   3   0         19.26         13.39        18.47 o                         
  -8   3   0         15.78         12.03         8.89 o                         
  -7   3   0         77.69         84.48         4.10 o                         
  -6   3   0        335.54        356.60         6.41 o                         
  -5   3   0         86.27         91.15         3.16 o                         
  -4   3   0        654.81        669.01         5.66 o                         
  -3   3   0        727.62        800.72         6.61 o                         
  -2   3   0        765.67        724.25        12.92 o                         
  -1   3   0        213.34        203.23         2.26 o                         
   0   3   0         80.47         75.63         2.05 o                         
   1   3   0        194.50        248.97         3.71 o                         
   2   3   0        458.11        417.67         6.83 o                         
   3   3   0          2.52          2.76         1.73 o                         
   4   3   0        548.69        496.33        26.07 o                         
   5   3   0        143.51        118.79         6.60 o                         
   6   3   0          1.80         11.28         3.20 o                         
   7   3   0        104.94         93.83         8.45 o                         
   8   3   0         25.86         62.94        11.34 o                         
 -10   4   0          6.19         13.30        10.81 o                         
  -9   4   0          0.62         -4.91         9.13 o                         
  -8   4   0          3.14          4.99         4.58 o                         
  -7   4   0         26.23         25.06         3.31 o                         
  -6   4   0         14.37         12.03         2.19 o                         
  -5   4   0        121.77        127.04         3.31 o                         
  -4   4   0       1931.40       2120.42        13.21 o                         
  -3   4   0        263.02        270.29         4.16 o                         
  -2   4   0        671.71        705.91         7.73 o                         
  -1   4   0         11.07         15.51         1.24 o                         
   0   4   0        189.46        217.48         3.49 o                         
   1   4   0       1235.16       1194.97        20.84 o                         
   2   4   0         20.59         20.90         2.55 o                         
   3   4   0        807.78        828.42        17.99 o                         
   4   4   0          9.60          5.88         5.31 o                         
   5   4   0         94.99        122.46        23.44 o                         
   6   4   0         22.42         12.89         7.25 o                         
   7   4   0         83.65         90.64        11.15 o                         
 -10   5   0         10.63         -1.82        11.60 o                         
  -9   5   0          1.81         -0.60         9.35 o                         
  -8   5   0          0.13          1.94         3.84 o                         
  -7   5   0          1.54         -2.81         2.81 o                         
  -6   5   0          4.58          1.64         2.59 o                         
  -5   5   0        217.45        213.67         4.15 o                         
  -4   5   0          1.66          3.87         1.66 o                         
  -3   5   0        386.70        402.53         5.11 o                         
  -2   5   0        252.96        248.50         3.34 o                         
  -1   5   0        799.29        786.87         8.78 o                         
   0   5   0         61.85         63.08         2.97 o                         
   1   5   0       1256.49       1221.57        11.52 o                         
   2   5   0        281.75        267.72         5.63 o                         
   3   5   0        104.55        107.81         6.80 o                         
   4   5   0         10.05         19.35         5.03 o                         
   5   5   0        126.23        123.23        11.76 o                         
   6   5   0         32.34         32.13         8.22 o                         
  -9   6   0          1.57          6.83         7.09 o                         
  -8   6   0         13.85          7.50         8.16 o                         
  -7   6   0         20.10         21.10         3.41 o                         
  -6   6   0         10.77          7.20         2.79 o                         
  -5   6   0        156.86        168.28         4.80 o                         
  -4   6   0         70.23         71.56         3.17 o                         
  -3   6   0        101.84         96.65         4.10 o                         
  -2   6   0        422.04        418.04         6.19 o                         
  -1   6   0        295.79        279.24         4.17 o                         
   0   6   0        903.42        908.34        15.26 o                         
   1   6   0        701.16        670.33        12.57 o                         
   2   6   0        202.93        213.54        20.11 o                         
   3   6   0         27.02         27.14        10.59 o                         
   4   6   0        232.52        246.91        17.95 o                         
   5   6   0         12.90         17.41         7.52 o                         
   6   6   0         39.61         -3.82        16.45 o                         
  -9   7   0          0.82         -2.65        10.25 o                         
  -8   7   0         39.45         23.79         8.14 o                         
  -7   7   0         10.61         19.06         5.54 o                         
  -6   7   0         36.20         35.42         5.23 o                         
  -5   7   0        120.17        125.70         5.44 o                         
  -4   7   0          0.72         -1.66         3.40 o                         
  -3   7   0         46.76         50.35         3.02 o                         
  -2   7   0         89.68         95.75         4.01 o                         
  -1   7   0        139.91        148.78         6.40 o                         
   0   7   0         52.67         44.69         4.70 o                         
   1   7   0         23.87         27.22         5.96 o                         
   2   7   0         19.76         28.28         5.69 o                         
   3   7   0        139.28        161.35        10.72 o                         
   4   7   0         44.35         69.99         8.34 o                         
  -9   8   0         14.28          2.68        27.10 o                         
  -8   8   0         26.07          6.53         7.89 o                         
  -7   8   0         30.13         39.81         6.53 o                         
  -6   8   0         12.18         17.38         5.46 o                         
  -5   8   0         21.39         32.95         5.56 o                         
  -4   8   0          4.62         -2.74         3.93 o                         
  -3   8   0         27.80         30.68         3.53 o                         
  -2   8   0          0.56         -2.55         3.11 o                         
  -1   8   0          1.74         -4.04         4.61 o                         
   0   8   0         57.00         57.39         6.24 o                         
   1   8   0         25.18         29.04         6.29 o                         
   2   8   0         21.78         14.54         7.16 o                         
   3   8   0         61.27         62.55         9.07 o                         
  -8   9   0          1.37         -0.62         8.30 o                         
  -7   9   0          3.12         -4.88         7.27 o                         
  -6   9   0          0.23         -0.33         8.07 o                         
  -5   9   0          8.80          2.87         5.64 o                         
  -4   9   0         25.88         32.03         5.12 o                         
  -3   9   0         60.09         60.54         7.91 o                         
  -2   9   0        133.44        140.29         6.88 o                         
  -1   9   0         15.87         -4.80         7.79 o                         
   0   9   0         44.31         48.74         7.94 o                         
   1   9   0          1.15         -6.25         8.10 o                         
   2   9   0          1.09          7.35        15.54 o                         
  -6  10   0          1.64          6.85         8.51 o                         
  -5  10   0         14.18         -2.99        12.62 o                         
  -4  10   0         28.63         29.03         8.22 o                         
  -3  10   0         27.36         24.59         7.26 o                         
  -2  10   0        111.35        102.92         9.14 o                         
  -1  10   0          4.61         12.32         8.60 o                         
   0 -10   1        151.41        154.13        10.54 o                         
   1 -10   1          0.69         -9.32         9.32 o                         
   2 -10   1         10.13         -5.02         6.80 o                         
   3 -10   1         98.06         98.89        10.45 o                         
   4 -10   1          9.32         18.32         7.84 o                         
   5 -10   1          0.25          5.33         7.17 o                         
   6 -10   1         20.31          4.56         9.29 o                         
  -2  -9   1        103.94         99.44         9.79 o                         
  -1  -9   1          0.34         -1.46         9.32 o                         
   0  -9   1        192.25        209.71        11.93 o                         
   1  -9   1         42.71         32.38         6.19 o                         
   2  -9   1          1.61          2.00         4.36 o                         
   3  -9   1         61.13         68.68         5.09 o                         
   4  -9   1          0.24          3.71         5.30 o                         
   5  -9   1         69.33         72.51        11.41 o                         
   6  -9   1         32.86         29.97         6.84 o                         
   7  -9   1         22.74         17.86         7.39 o                         
   8  -9   1          0.73          0.47         8.14 o                         
  -4  -8   1          1.03         14.62        11.98 o                         
  -3  -8   1          5.08         -1.84        11.05 o                         
  -2  -8   1         37.50         40.55        11.80 o                         
  -1  -8   1         12.34          4.41         6.50 o                         
   0  -8   1        176.95        186.70         9.27 o                         
   1  -8   1         24.47         25.27         4.36 o                         
   2  -8   1         24.96         30.57         3.26 o                         
   3  -8   1         45.43         47.13         3.82 o                         
   4  -8   1          2.48         -4.38         5.40 o                         
   5  -8   1         66.47         52.18         5.58 o                         
   6  -8   1          4.13          4.96         6.80 o                         
   7  -8   1         16.63         20.75        10.64 o                         
   8  -8   1          1.29          0.94         6.94 o                         
   9  -8   1          0.04         -1.65        11.68 o                         
  -5  -7   1          2.52          4.82        15.68 o                         
  -4  -7   1          0.74         -2.41        11.34 o                         
  -3  -7   1         58.89         63.51         7.16 o                         
  -2  -7   1          0.65         -4.13         6.25 o                         
  -1  -7   1          1.34         -1.31         7.06 o                         
   0  -7   1        287.74        295.30         7.57 o                         
   1  -7   1        147.06        151.54         4.88 o                         
   2  -7   1        164.71        161.97         4.52 o                         
   3  -7   1          2.40          0.87         2.28 o                         
   4  -7   1          7.31          3.90         5.23 o                         
   5  -7   1         38.85         51.11         4.90 o                         
   6  -7   1          3.58          1.01         5.15 o                         
   7  -7   1         20.34         17.04         5.70 o                         
   8  -7   1         13.78         13.56         6.24 o                         
   9  -7   1          0.25         15.94        14.46 o                         
  -6  -6   1         92.83        104.56        10.23 o                         
  -5  -6   1        153.66        199.96        12.36 o                         
  -4  -6   1         68.09         82.46         6.86 o                         
  -3  -6   1         19.61         21.37        12.28 o                         
  -2  -6   1         21.76         24.22         4.50 o                         
  -1  -6   1        705.11        699.25        14.31 o                         
   0  -6   1        344.61        354.37         7.25 o                         
   1  -6   1        419.54        404.51         4.77 o                         
   2  -6   1         38.39         36.51         2.01 o                         
   3  -6   1         65.05         64.82         3.01 o                         
   4  -6   1        224.96        234.77         6.58 o                         
   5  -6   1        228.07        221.65         6.61 o                         
   6  -6   1         95.55        101.24         8.73 o                         
   7  -6   1         97.39         96.00         5.82 o                         
   8  -6   1          5.71          0.28         4.45 o                         
   9  -6   1          0.32         -6.67         6.67 o                         
  10  -6   1          0.46        -11.75        11.75 o                         
  -7  -5   1         37.06         69.90        40.69 o                         
  -6  -5   1         71.30         94.33        10.38 o                         
  -5  -5   1         90.49         94.97         7.20 o                         
  -4  -5   1         16.91         22.76         4.80 o                         
  -3  -5   1        224.02        223.82         9.16 o                         
  -2  -5   1        881.42        860.24        13.47 o                         
  -1  -5   1        257.71        248.40         4.61 o                         
   0  -5   1         45.46         42.90         2.37 o                         
   1  -5   1        398.69        370.94         3.99 o                         
   2  -5   1        401.88        409.19         3.74 o                         
   3  -5   1       1895.73       1958.26         9.94 o                         
   4  -5   1        188.40        189.38         4.95 o                         
   5  -5   1        343.13        348.72         7.85 o                         
   6  -5   1         69.14         76.37         4.59 o                         
   7  -5   1          6.42          0.87         2.85 o                         
   8  -5   1          1.20          2.34         4.04 o                         
   9  -5   1          0.58         -7.08         7.08 o                         
  10  -5   1          8.07         20.18        13.94 o                         
  -7  -4   1          0.23         11.13         7.33 o                         
  -6  -4   1         62.16         63.60        10.82 o                         
  -5  -4   1         40.04         56.20         5.14 o                         
  -4  -4   1        438.79        421.65         8.31 o                         
  -3  -4   1        236.45        223.07         7.25 o                         
  -2  -4   1        141.01        140.69         3.65 o                         
  -1  -4   1        547.13        511.09        11.83 o                         
   0  -4   1        362.05        325.88         6.35 o                         
   1  -4   1        795.07        776.24         4.86 o                         
   2  -4   1        104.68         90.98         2.02 o                         
   3  -4   1        174.94        165.52         3.23 o                         
   4  -4   1          9.27         18.23         2.23 o                         
   5  -4   1          1.90          3.18         1.67 o                         
   6  -4   1         15.49         16.42         2.30 o                         
   7  -4   1         20.14         17.09         3.67 o                         
   8  -4   1         97.84         89.53         5.11 o                         
   9  -4   1         12.78         -6.45         9.37 o                         
  10  -4   1          2.48          3.38         8.04 o                         
  -8  -3   1         29.74         57.60        17.42 o                         
  -7  -3   1         79.18         72.06        13.63 o                         
  -6  -3   1          0.92         -2.57         3.55 o                         
  -5  -3   1        254.48        228.59        17.48 o                         
  -4  -3   1         59.70         52.34         2.98 o                         
  -3  -3   1       1264.53       1274.01        23.53 o                         
  -2  -3   1        314.91        284.87         5.29 o                         
  -1  -3   1        674.73        678.90        10.07 o                         
   0  -3   1        182.59        147.25         2.12 o                         
   1  -3   1         26.75         33.39         1.56 o                         
   2  -3   1         73.04         87.74         3.13 o                         
   3  -3   1       1375.97       1427.40        15.78 o                         
   4  -3   1          7.45         12.93         1.42 o                         
   5  -3   1        108.59        112.19         2.94 o                         
   6  -3   1        439.47        430.24         4.92 o                         
   7  -3   1         47.93         50.62         2.98 o                         
   8  -3   1         38.06         33.68         3.42 o                         
   9  -3   1          0.10         -2.33        14.16 o                         
  10  -3   1          0.33         -2.78         8.60 o                         
  -8  -2   1          2.60          1.14         6.33 o                         
  -7  -2   1         49.78         46.64         4.19 o                         
  -6  -2   1          0.41          1.79         2.60 o                         
  -5  -2   1        309.42        288.64        12.20 o                         
  -4  -2   1         29.32         20.67         1.62 o                         
  -3  -2   1        790.74        776.71         9.24 o                         
  -2  -2   1       1756.70       2007.01        29.86 o                         
  -1  -2   1        210.67        192.44         3.93 o                         
   0  -2   1       1147.51       1167.79        23.47 o                         
   1  -2   1        950.82        955.28        13.82 o                         
   2  -2   1       6600.85       7777.47       105.21 o                         
   3  -2   1        227.04        222.43         2.58 o                         
   4  -2   1        109.51        108.02         2.45 o                         
   5  -2   1         19.34         21.62         1.96 o                         
   6  -2   1         90.75         85.64         3.64 o                         
   7  -2   1         32.41         31.09         3.55 o                         
   8  -2   1         76.40         70.94         6.85 o                         
   9  -2   1         27.27         29.56        10.40 o                         
  10  -2   1          1.05          9.41        13.55 o                         
  -9  -1   1          0.24          3.61        13.69 o                         
  -8  -1   1          8.11         10.32         5.86 o                         
  -7  -1   1         74.15         61.78         3.60 o                         
  -6  -1   1         36.09         35.99         2.66 o                         
  -5  -1   1          1.87          2.97         1.61 o                         
  -4  -1   1        170.08        156.98         2.69 o                         
  -3  -1   1         50.49         79.31         2.00 o                         
  -2  -1   1        286.20        265.55         2.79 o                         
  -1  -1   1        144.17        160.48         1.81 o                         
   1  -1   1       1901.95       1734.04       434.58 o                         
   2  -1   1        358.75        323.60         5.12 o                         
   3  -1   1        139.10        152.09         2.20 o                         
   4  -1   1        297.24        298.20         3.51 o                         
   5  -1   1         24.67         20.97         1.72 o                         
   6  -1   1        290.62        283.07         7.85 o                         
   7  -1   1         54.01         48.11         3.59 o                         
   8  -1   1         82.43        113.32         8.67 o                         
   9  -1   1         10.25          1.06         8.17 o                         
  -9   0   1         11.11         13.18         7.27 o                         
  -8   0   1          9.07          6.69         5.52 o                         
  -7   0   1         12.94         11.14         5.38 o                         
  -6   0   1        114.71        102.91         3.95 o                         
  -5   0   1        723.95        775.48         4.74 o                         
  -4   0   1       1289.62       1301.25         5.43 o                         
  -3   0   1       1289.78       1341.43         7.36 o                         
  -2   0   1         66.87         47.81         4.88 o                         
  -1   0   1        352.77        215.87       128.03 o                         
   1   0   1       2971.05       2686.27       353.84 o                         
   2   0   1         82.02         64.68         1.68 o                         
   3   0   1       1456.55       1504.77        16.72 o                         
   4   0   1       2653.49       2918.43        23.02 o                         
   5   0   1        368.58        350.69         6.69 o                         
   6   0   1          2.30         -0.19         2.04 o                         
   7   0   1          4.92          5.41         3.49 o                         
   8   0   1        141.58        142.04         9.04 o                         
   9   0   1          1.55          6.93        11.06 o                         
 -10   1   1          2.54         -8.26         8.61 o                         
  -9   1   1         62.93         72.10         8.49 o                         
  -8   1   1          9.60         11.21        18.21 o                         
  -7   1   1        365.63        364.62        13.70 o                         
  -6   1   1         78.33         75.20         3.88 o                         
  -5   1   1       1272.07       1382.60         8.44 o                         
  -4   1   1         45.08         35.31         1.85 o                         
  -3   1   1        191.08        194.90         3.04 o                         
  -2   1   1      14617.72      15978.46       158.84 o                         
  -1   1   1        294.61        291.24         6.42 o                         
   0   1   1         74.07         63.11         8.48 o                         
   1   1   1       3867.60       3859.25        88.00 o                         
   2   1   1        494.86        426.04         9.13 o                         
   3   1   1        415.60        387.40         5.54 o                         
   4   1   1       2217.52       2418.67        39.78 o                         
   5   1   1          7.25         10.37         1.84 o                         
   6   1   1         45.99         51.75         3.21 o                         
   7   1   1          4.62         11.88         3.39 o                         
   8   1   1         76.57         74.31        10.45 o                         
   9   1   1          5.04         -0.56        12.47 o                         
 -10   2   1          1.74         -5.12         8.41 o                         
  -9   2   1         56.03         50.16         7.23 o                         
  -8   2   1         61.69         54.53         6.05 o                         
  -7   2   1          0.47         -0.72         3.93 o                         
  -6   2   1         34.94         39.11         3.18 o                         
  -5   2   1          2.47          1.67         1.81 o                         
  -4   2   1         48.03         44.75         1.69 o                         
  -3   2   1        759.03        845.92        10.52 o                         
  -2   2   1      21071.42      24949.41       545.27 o                         
  -1   2   1       5320.40       6243.92        40.66 o                         
   0   2   1       2091.52       2094.24        39.66 o                         
   1   2   1         19.41         28.83         2.22 o                         
   2   2   1        103.59        147.96         2.87 o                         
   3   2   1         47.10         34.92         1.74 o                         
   4   2   1        442.43        406.41         4.41 o                         
   5   2   1        415.26        370.61        14.78 o                         
   6   2   1        119.49         81.99        10.76 o                         
   7   2   1          0.28          0.62         4.55 o                         
   8   2   1         18.02         22.42        16.16 o                         
 -10   3   1         13.92         23.65        14.18 o                         
  -9   3   1          5.47         10.05         6.81 o                         
  -8   3   1         83.19         93.83         6.95 o                         
  -7   3   1         65.30         60.94         4.81 o                         
  -6   3   1         43.45         40.03         2.27 o                         
  -5   3   1        362.50        390.76         4.67 o                         
  -4   3   1          8.55          2.60         1.45 o                         
  -3   3   1        273.96        287.70         3.09 o                         
  -2   3   1       2089.39       2222.88        33.99 o                         
  -1   3   1        619.05        705.83         8.22 o                         
   0   3   1         16.92         28.72         1.50 o                         
   1   3   1       2089.79       2194.26        30.68 o                         
   2   3   1         57.70         94.79         3.09 o                         
   3   3   1        604.59        574.95         7.77 o                         
   4   3   1         27.36         31.70         4.13 o                         
   5   3   1        141.98        145.98         6.19 o                         
   6   3   1         10.90          5.20         6.87 o                         
   7   3   1        225.25        239.05        32.31 o                         
   8   3   1         35.76         18.83        15.68 o                         
 -10   4   1          0.25        -10.30        10.30 o                         
  -9   4   1         47.24         52.15         7.60 o                         
  -8   4   1        214.11        210.43        10.28 o                         
  -7   4   1         27.08         28.18         2.96 o                         
  -6   4   1         48.45         54.75         3.12 o                         
  -5   4   1        349.55        352.45         4.20 o                         
  -4   4   1       1796.10       2078.16        20.39 o                         
  -3   4   1         54.73         55.02         2.02 o                         
  -2   4   1        238.35        250.46         3.90 o                         
  -1   4   1        156.94        147.38         2.80 o                         
   0   4   1       1916.59       1953.34        30.35 o                         
   1   4   1        936.56        922.24         9.97 o                         
   2   4   1         22.82         17.82         2.23 o                         
   3   4   1         51.94         51.24         3.58 o                         
   4   4   1         37.83         36.88         4.67 o                         
   5   4   1        375.16        366.53        14.50 o                         
   6   4   1        224.48        226.59        14.38 o                         
   7   4   1          2.36          1.06         9.55 o                         
 -10   5   1          0.21         -8.58         8.58 o                         
  -9   5   1         19.61         34.96         7.40 o                         
  -8   5   1         16.81         17.52         4.13 o                         
  -7   5   1         27.92         18.38         3.00 o                         
  -6   5   1        173.78        181.35         4.95 o                         
  -5   5   1          3.97          7.48         1.96 o                         
  -4   5   1         18.96         18.77         1.89 o                         
  -3   5   1        167.66        177.25         3.39 o                         
  -2   5   1        366.12        369.19         4.03 o                         
  -1   5   1         27.96         23.51         1.73 o                         
   0   5   1        200.57        195.09         4.41 o                         
   1   5   1         40.41         48.15         2.94 o                         
   2   5   1        361.27        341.62         7.51 o                         
   3   5   1         24.66         21.21         4.45 o                         
   4   5   1         57.75         81.23        15.60 o                         
   5   5   1         81.76         73.92         7.59 o                         
   6   5   1          6.16          9.47        10.57 o                         
  -9   6   1         10.96         12.16         9.68 o                         
  -8   6   1          9.11          1.37         4.66 o                         
  -7   6   1         23.91         25.21         4.86 o                         
  -6   6   1        530.76        541.86         8.88 o                         
  -5   6   1        297.17        301.02         5.77 o                         
  -4   6   1        294.00        298.99         7.54 o                         
  -3   6   1          8.39          8.62         2.24 o                         
  -2   6   1          5.53          9.52         1.97 o                         
  -1   6   1        282.65        264.25         7.03 o                         
   0   6   1        333.50        316.96         6.54 o                         
   1   6   1        756.15        783.66        29.54 o                         
   2   6   1          1.97          0.64         4.35 o                         
   3   6   1        131.36        147.61         8.70 o                         
   4   6   1         21.98         31.72         6.46 o                         
   5   6   1        178.51        167.56        26.11 o                         
  -9   7   1         14.34         18.78        11.24 o                         
  -8   7   1          0.99          9.99         6.43 o                         
  -7   7   1         56.20         60.59         9.40 o                         
  -6   7   1         34.98         45.44         4.54 o                         
  -5   7   1         41.34         45.23         4.05 o                         
  -4   7   1         11.52          9.80         3.04 o                         
  -3   7   1        167.29        162.07         5.26 o                         
  -2   7   1        192.63        193.20         5.52 o                         
  -1   7   1       1038.77       1025.66        15.77 o                         
   0   7   1         25.12         27.04         4.67 o                         
   1   7   1          3.60         21.69         8.97 o                         
   2   7   1         58.40         66.65         6.55 o                         
   3   7   1        129.16        152.19        12.12 o                         
   4   7   1         72.95         91.62         9.15 o                         
  -8   8   1         20.06         -4.28        15.55 o                         
  -7   8   1          1.34         10.30         5.39 o                         
  -6   8   1         14.60         12.55         4.91 o                         
  -5   8   1          8.59          8.90         4.74 o                         
  -4   8   1        123.23        126.89         6.05 o                         
  -3   8   1         47.61         43.96         3.92 o                         
  -2   8   1         90.66         93.87         5.44 o                         
  -1   8   1         11.84         -4.49         5.01 o                         
   0   8   1          5.25          9.67         5.79 o                         
   1   8   1         40.19         52.92         8.53 o                         
   2   8   1        143.42        155.00        21.34 o                         
   3   8   1          3.67         22.53         8.68 o                         
  -7   9   1          9.79          8.20        12.76 o                         
  -6   9   1          0.36         -6.82         6.82 o                         
  -5   9   1          6.31         -0.33         8.48 o                         
  -4   9   1          2.98          5.79         5.05 o                         
  -3   9   1          3.62         -5.10         5.10 o                         
  -2   9   1          1.10         -6.28         6.28 o                         
  -1   9   1         11.63         17.51         6.80 o                         
   0   9   1         32.17         23.89        11.10 o                         
   1   9   1         13.50          4.88         8.40 o                         
  -5  10   1          6.99          8.44         9.24 o                         
  -4  10   1          2.46          4.79        13.00 o                         
  -3  10   1          1.49          2.85         8.34 o                         
  -2  10   1          0.68         -1.74        18.26 o                         
  -1  10   1         14.41         12.00        12.19 o                         
   0 -10   2         27.98         20.18        10.18 o                         
   1 -10   2         93.95         99.83        15.07 o                         
   2 -10   2         11.52          5.34         6.66 o                         
   3 -10   2          0.26         -3.65         8.87 o                         
   4 -10   2         40.37         50.14         7.25 o                         
   5 -10   2          0.31          8.90         7.13 o                         
   6 -10   2          6.05         -7.57         7.57 o                         
   7 -10   2         25.70         16.72        10.47 o                         
  -2  -9   2         14.60          4.82         8.45 o                         
  -1  -9   2         13.38         25.88         7.58 o                         
   0  -9   2          2.25         -6.68         7.28 o                         
   1  -9   2        784.16        725.64        58.16 o                         
   2  -9   2        131.59        139.69         8.16 o                         
   3  -9   2          7.87          4.61         4.74 o                         
   4  -9   2         25.20         35.63         5.83 o                         
   5  -9   2         24.55         12.69         7.30 o                         
   6  -9   2          0.35          1.80         6.33 o                         
   7  -9   2          4.94         -2.84         9.99 o                         
   8  -9   2          2.79        -10.28        14.44 o                         
  -4  -8   2          0.31         -5.42         8.81 o                         
  -3  -8   2          2.74         28.14         7.84 o                         
  -2  -8   2        341.57        360.78        19.96 o                         
  -1  -8   2         16.48          8.17         5.23 o                         
   0  -8   2         90.05         87.78         6.09 o                         
   1  -8   2        437.65        455.08         7.12 o                         
   2  -8   2          6.69         11.21         2.89 o                         
   3  -8   2          6.01         14.30         6.32 o                         
   4  -8   2        215.24        225.43         9.19 o                         
   5  -8   2          0.80          4.02         4.66 o                         
   6  -8   2         57.13         59.60         7.03 o                         
   7  -8   2          0.32          5.56         7.71 o                         
   8  -8   2         75.92         64.80        11.85 o                         
   9  -8   2          7.63         25.02        12.29 o                         
  -5  -7   2         92.07        100.84        10.02 o                         
  -4  -7   2        139.74        144.00         9.08 o                         
  -3  -7   2          3.80         11.52         5.93 o                         
  -2  -7   2        187.59        194.53         9.04 o                         
  -1  -7   2        676.36        681.73        23.31 o                         
   0  -7   2          0.74          0.90         3.21 o                         
   1  -7   2         46.63         49.60         3.58 o                         
   2  -7   2         28.25         27.55         2.47 o                         
   3  -7   2        290.85        290.81         6.78 o                         
   4  -7   2        101.48         96.33         5.17 o                         
   5  -7   2        131.95        133.23        11.94 o                         
   6  -7   2          3.29         10.69         5.48 o                         
   7  -7   2         39.75         44.70        10.06 o                         
   8  -7   2         67.48         58.89         6.93 o                         
   9  -7   2         16.99          5.58        10.66 o                         
  -6  -6   2         28.55         41.25        13.91 o                         
  -5  -6   2        132.28        162.70        11.84 o                         
  -4  -6   2          0.52          3.00         7.51 o                         
  -3  -6   2         37.49         32.59         5.00 o                         
  -2  -6   2        305.58        307.09         8.72 o                         
  -1  -6   2        101.27         89.35         5.57 o                         
   0  -6   2        226.49        224.10         5.75 o                         
   1  -6   2        308.20        294.66         5.70 o                         
   2  -6   2        208.27        228.83         4.48 o                         
   3  -6   2        501.00        486.99         6.27 o                         
   4  -6   2          0.58         -1.53         2.33 o                         
   5  -6   2        186.89        166.19         6.07 o                         
   6  -6   2         17.43         20.12         3.76 o                         
   7  -6   2          1.09         -3.88         3.88 o                         
   8  -6   2         27.28         26.60         5.57 o                         
   9  -6   2          4.63        -15.51        15.51 o                         
  -7  -5   2          2.15         17.50        10.72 o                         
  -6  -5   2          1.33         17.60         7.49 o                         
  -5  -5   2         24.03         34.11         8.68 o                         
  -4  -5   2          6.24         -0.79         7.45 o                         
  -3  -5   2       1626.73       1667.98        19.99 o                         
  -2  -5   2       1988.47       1946.49        36.27 o                         
  -1  -5   2        786.99        776.71         8.38 o                         
   0  -5   2        295.06        248.27         4.54 o                         
   1  -5   2         98.57        100.44         3.36 o                         
   2  -5   2        559.43        557.81         5.32 o                         
   3  -5   2        725.41        715.95         6.24 o                         
   4  -5   2         97.35        106.90         3.71 o                         
   5  -5   2        284.94        270.61         7.71 o                         
   6  -5   2         32.44         29.83         3.56 o                         
   7  -5   2         19.21         18.04         3.02 o                         
   8  -5   2         26.20         33.34         3.94 o                         
   9  -5   2         14.17         19.45         6.52 o                         
  10  -5   2         25.79         29.06        16.16 o                         
  -7  -4   2         24.62         33.03        12.03 o                         
  -6  -4   2         22.09         19.48         4.64 o                         
  -5  -4   2         19.43         18.00         3.25 o                         
  -4  -4   2        673.59        695.13        13.71 o                         
  -3  -4   2        288.08        285.91         5.27 o                         
  -2  -4   2        195.22        184.89         3.91 o                         
  -1  -4   2        521.49        480.75         8.21 o                         
   0  -4   2        747.20        700.79         7.66 o                         
   1  -4   2       1130.09       1146.53        16.70 o                         
   2  -4   2        937.84        968.22        11.97 o                         
   3  -4   2        806.44        795.44         7.98 o                         
   4  -4   2        109.65        109.43         3.26 o                         
   5  -4   2         70.26         66.91         4.58 o                         
   6  -4   2          2.79         -0.29         2.08 o                         
   7  -4   2         15.15         15.34         2.79 o                         
   8  -4   2          3.82          4.83         3.25 o                         
   9  -4   2          0.63         -6.01         6.01 o                         
  10  -4   2         29.08         13.78        11.95 o                         
  -8  -3   2         64.41         68.64        11.72 o                         
  -7  -3   2         16.27         18.71         8.45 o                         
  -6  -3   2         27.02         23.03         3.92 o                         
  -5  -3   2         17.83         17.62         2.58 o                         
  -4  -3   2         41.96         45.89         3.33 o                         
  -3  -3   2        132.79        134.28         2.68 o                         
  -2  -3   2          1.29          1.80         1.20 o                         
  -1  -3   2       1677.96       1581.67        26.35 o                         
   0  -3   2        143.91        126.90         2.42 o                         
   1  -3   2       1200.07       1135.34        21.77 o                         
   2  -3   2        164.94        147.01         2.51 o                         
   3  -3   2       1572.71       1706.58        23.79 o                         
   4  -3   2        108.03        119.01         4.23 o                         
   5  -3   2        111.01        113.30         2.89 o                         
   6  -3   2        117.65        109.91         3.85 o                         
   7  -3   2         25.31         24.46         2.84 o                         
   8  -3   2          3.13          9.40         3.41 o                         
   9  -3   2         37.93         35.55         6.97 o                         
  10  -3   2          4.92         -1.73        13.84 o                         
  -9  -2   2          6.06         -2.79        15.07 o                         
  -8  -2   2         11.54         10.18         6.51 o                         
  -7  -2   2         97.12         94.65        10.29 o                         
  -6  -2   2        105.54         93.63         8.26 o                         
  -5  -2   2         71.35         63.28         3.19 o                         
  -4  -2   2        275.80        255.98         4.92 o                         
  -3  -2   2        151.87        136.34         3.19 o                         
  -2  -2   2         56.96         79.62         1.92 o                         
  -1  -2   2       1129.08       1136.35        11.47 o                         
   0  -2   2          1.77          2.49         0.73 o                         
   1  -2   2       2338.55       2301.45        65.06 o                         
   2  -2   2         27.17         18.07         1.88 o                         
   3  -2   2          2.82          5.86         0.90 o                         
   4  -2   2       1142.80       1136.42        15.46 o                         
   5  -2   2        116.81        112.93         2.83 o                         
   6  -2   2        536.91        536.98         6.99 o                         
   7  -2   2         43.53         42.85         3.17 o                         
   8  -2   2         96.86         98.81         7.99 o                         
   9  -2   2         19.72         19.99         9.36 o                         
  10  -2   2         98.89         98.09        12.28 o                         
  -9  -1   2          5.79          2.81         8.19 o                         
  -8  -1   2          2.48          0.94         5.82 o                         
  -7  -1   2        149.81        148.07         7.93 o                         
  -6  -1   2          1.92          0.53         2.20 o                         
  -5  -1   2        412.67        404.79         4.04 o                         
  -4  -1   2         24.03         16.69         1.35 o                         
  -3  -1   2        408.55        427.20         4.79 o                         
  -2  -1   2        420.42        373.36         4.35 o                         
  -1  -1   2        859.04        918.88        11.33 o                         
   0  -1   2          3.79          5.67         1.33 o                         
   1  -1   2         17.89         17.27         0.69 o                         
   2  -1   2        296.63        347.90         7.95 o                         
   3  -1   2        760.10        765.32         9.11 o                         
   4  -1   2       1268.56       1215.49        14.72 o                         
   5  -1   2        128.54        132.57         3.06 o                         
   6  -1   2        293.99        310.44         6.28 o                         
   7  -1   2         61.81         63.33         4.93 o                         
   8  -1   2         49.58         65.29        31.23 o                         
   9  -1   2         20.51         35.64         7.62 o                         
  -9   0   2          6.88         13.73         8.31 o                         
  -8   0   2          3.62         -2.46         7.27 o                         
  -7   0   2         85.07         84.68        15.12 o                         
  -6   0   2         76.60         76.20         5.02 o                         
  -5   0   2        428.35        454.17         5.52 o                         
  -4   0   2         20.09         23.63         1.75 o                         
  -3   0   2        136.53        125.47         2.81 o                         
  -2   0   2          1.64         -1.11         1.11 o                         
  -1   0   2       2145.09       2236.44        35.49 o                         
   0   0   2       5927.19       6094.39       599.81 o                         
   1   0   2        861.12        819.89        19.24 o                         
   2   0   2          1.83          1.71         0.96 o                         
   3   0   2         62.64         78.68         2.26 o                         
   4   0   2        599.77        566.41        10.05 o                         
   5   0   2         24.74         26.71         2.00 o                         
   6   0   2         50.67         51.33         3.06 o                         
   7   0   2         49.17         52.99         6.28 o                         
   8   0   2          9.38          5.00         4.79 o                         
   9   0   2          9.34         21.32        10.95 o                         
 -10   1   2          0.11         -0.89         8.95 o                         
  -9   1   2          7.85          0.63         7.07 o                         
  -8   1   2         17.97         20.10         6.38 o                         
  -7   1   2         74.47         77.86         7.17 o                         
  -6   1   2         70.38         68.33         3.85 o                         
  -5   1   2         12.52         11.96         1.91 o                         
  -4   1   2          1.47          0.96         1.33 o                         
  -3   1   2       2294.07       2459.36        17.29 o                         
  -2   1   2      19816.38      21865.75       231.31 o                         
  -1   1   2       6172.99       7268.59        52.20 o                         
   0   1   2       1661.40       1635.03        14.19 o                         
   1   1   2          4.84          3.58         0.76 o                         
   2   1   2        224.82        212.62         3.84 o                         
   3   1   2        595.78        579.88         7.21 o                         
   4   1   2        919.10        920.65        15.62 o                         
   5   1   2         32.55         33.77         2.27 o                         
   6   1   2        260.85        244.20         6.39 o                         
   7   1   2          9.92         13.09         3.67 o                         
   8   1   2          1.89          1.06         5.74 o                         
   9   1   2         32.70         49.98        11.53 o                         
 -10   2   2          0.62         -1.25         8.84 o                         
  -9   2   2         10.58          8.84         8.10 o                         
  -8   2   2         23.60         27.87         5.73 o                         
  -7   2   2         46.48         51.86         5.35 o                         
  -6   2   2        177.78        173.66         6.13 o                         
  -5   2   2        237.02        240.92         4.86 o                         
  -4   2   2       1016.97       1000.71        13.88 o                         
  -3   2   2        728.74        711.54         5.30 o                         
  -2   2   2        303.79        355.02         4.66 o                         
  -1   2   2          2.84          4.97         0.85 o                         
   0   2   2        608.66        577.26         9.92 o                         
   1   2   2       3695.70       3853.71        69.83 o                         
   2   2   2       4835.35       5260.90        74.82 o                         
   3   2   2         73.39         54.96         2.92 o                         
   4   2   2         40.48         42.41         2.32 o                         
   5   2   2         21.65         21.61         2.93 o                         
   6   2   2         80.43         62.47         5.53 o                         
   7   2   2          5.18          3.63         5.86 o                         
   8   2   2         50.37         61.58        15.28 o                         
 -10   3   2          0.03         -2.76         9.85 o                         
  -9   3   2         43.04         49.34         7.62 o                         
  -8   3   2          5.13          9.61         5.43 o                         
  -7   3   2        221.64        229.73         7.91 o                         
  -6   3   2         10.73          7.16         3.03 o                         
  -5   3   2         44.75         44.42         2.14 o                         
  -4   3   2         85.89         93.85         5.63 o                         
  -3   3   2       2254.63       2715.19        24.44 o                         
  -2   3   2        235.98        216.03         3.05 o                         
  -1   3   2       1120.42       1119.66        17.16 o                         
   0   3   2        170.55        140.28         3.05 o                         
   1   3   2        478.79        452.05         7.54 o                         
   2   3   2        190.00        179.72         4.76 o                         
   3   3   2         11.83         20.02         2.95 o                         
   4   3   2          4.09          9.12         3.08 o                         
   5   3   2         53.32         54.63         4.39 o                         
   6   3   2        358.44        295.91        12.60 o                         
   7   3   2          9.11          0.07         8.79 o                         
 -10   4   2          2.68         -3.27         8.95 o                         
  -9   4   2          0.10          9.73         7.22 o                         
  -8   4   2          0.61          3.61         5.78 o                         
  -7   4   2         10.87         21.56         5.21 o                         
  -6   4   2          8.22          8.29         2.48 o                         
  -5   4   2        319.14        319.41         7.97 o                         
  -4   4   2       2349.66       2508.70        30.35 o                         
  -3   4   2        253.30        271.79         5.05 o                         
  -2   4   2        534.70        550.19         9.81 o                         
  -1   4   2        159.15        170.95         4.69 o                         
   0   4   2        137.86        185.75         2.80 o                         
   1   4   2         83.30         74.90         3.39 o                         
   2   4   2        900.51        828.88         7.92 o                         
   3   4   2        237.88        254.19         7.04 o                         
   4   4   2         37.31         36.59         6.10 o                         
   5   4   2        296.48        283.53        10.73 o                         
   6   4   2         24.87         26.39        11.17 o                         
   7   4   2          0.74         14.05        14.46 o                         
 -10   5   2          9.64          7.76         9.48 o                         
  -9   5   2         22.53         11.26         9.44 o                         
  -8   5   2          2.71          3.79         5.72 o                         
  -7   5   2         72.19         81.38         7.53 o                         
  -6   5   2          0.28         -2.06         2.55 o                         
  -5   5   2        383.20        403.51         8.58 o                         
  -4   5   2        433.77        464.77         6.36 o                         
  -3   5   2        305.78        314.86         4.24 o                         
  -2   5   2        201.78        208.72         5.03 o                         
  -1   5   2        548.11        529.49         6.53 o                         
   0   5   2          5.38          6.12         2.20 o                         
   1   5   2        755.29        751.29        10.95 o                         
   2   5   2         43.05         39.49         4.44 o                         
   3   5   2         80.32         92.95         7.51 o                         
   4   5   2          3.51          7.83         6.40 o                         
   5   5   2        145.25        182.03        18.80 o                         
   6   5   2         28.52         39.14         8.48 o                         
  -9   6   2          2.85         -7.91         7.91 o                         
  -8   6   2         16.87         22.52         7.36 o                         
  -7   6   2          1.27          0.28         4.20 o                         
  -6   6   2        315.06        273.14        11.71 o                         
  -5   6   2        200.83        210.20         8.82 o                         
  -4   6   2         86.04         87.15         3.51 o                         
  -3   6   2        135.99        139.61         4.59 o                         
  -2   6   2        620.98        637.27         8.20 o                         
  -1   6   2        275.41        247.33         4.84 o                         
   0   6   2         48.56         46.93         6.34 o                         
   1   6   2         11.33         11.18         4.33 o                         
   2   6   2         92.58         81.01         6.13 o                         
   3   6   2        221.82        231.43        12.31 o                         
   4   6   2         58.69         69.54         7.73 o                         
   5   6   2         46.53         23.46         8.71 o                         
  -9   7   2          0.48         -6.75        11.37 o                         
  -8   7   2         44.37         34.40         9.67 o                         
  -7   7   2          0.09         -2.99         6.26 o                         
  -6   7   2          0.69          4.13         4.73 o                         
  -5   7   2         87.95         89.39         5.48 o                         
  -4   7   2         81.66         90.49         5.33 o                         
  -3   7   2         34.46         37.46         3.97 o                         
  -2   7   2        446.26        469.56         6.92 o                         
  -1   7   2        263.29        262.66        12.85 o                         
   0   7   2         59.45         54.17         5.63 o                         
   1   7   2         37.66         38.06         5.82 o                         
   2   7   2        151.92        140.99         9.07 o                         
   3   7   2        102.82        118.61         8.85 o                         
   4   7   2         22.21         54.62        21.38 o                         
  -8   8   2        119.33         90.52        17.77 o                         
  -7   8   2         10.27         -0.27         6.08 o                         
  -6   8   2          2.77         -6.06         6.06 o                         
  -5   8   2          0.42          2.85         5.44 o                         
  -4   8   2          2.92          0.98         4.75 o                         
  -3   8   2         97.20        110.26         5.41 o                         
  -2   8   2         41.46         39.96         4.71 o                         
  -1   8   2         14.50         13.39        17.95 o                         
   0   8   2          1.29         -6.10         6.10 o                         
   1   8   2         78.12         81.79         8.03 o                         
   2   8   2          1.21          6.73         9.87 o                         
   3   8   2        110.93        131.02        10.97 o                         
  -7   9   2          1.00         -1.52         9.10 o                         
  -6   9   2          1.14         -7.62         7.62 o                         
  -5   9   2          6.46         -5.94         6.09 o                         
  -4   9   2          1.03         -3.53         6.01 o                         
  -3   9   2          2.63          4.72        10.83 o                         
  -2   9   2         22.47         27.27         8.40 o                         
  -1   9   2         15.75         14.93         7.57 o                         
   0   9   2         15.68         -9.14        10.16 o                         
   1   9   2         13.06          6.35         8.99 o                         
  -4  10   2         14.23         15.28         9.76 o                         
  -3  10   2          1.57        -11.18        11.18 o                         
  -2  10   2         29.17         -9.37         9.37 o                         
   3 -11   3        104.06         82.48        11.45 o                         
   4 -11   3         46.74         33.03        18.17 o                         
  -1 -10   3         10.17         -9.52        10.86 o                         
   0 -10   3         53.41         59.82         9.44 o                         
   1 -10   3        112.60        108.12        13.96 o                         
   2 -10   3        100.66         95.16        15.94 o                         
   3 -10   3        112.19        114.62         8.28 o                         
   4 -10   3          2.49         11.27         9.48 o                         
   5 -10   3          0.18          2.28         6.95 o                         
   6 -10   3          2.33          3.97         7.66 o                         
   7 -10   3          0.10         -3.36         8.21 o                         
  -2  -9   3        187.82        194.96        13.00 o                         
  -1  -9   3         44.73         48.95         7.16 o                         
   0  -9   3          5.36          2.77         5.77 o                         
   1  -9   3         28.36         20.47         5.01 o                         
   2  -9   3         68.12         63.95         5.53 o                         
   3  -9   3          4.51         -2.93         4.52 o                         
   4  -9   3         20.49         23.31         5.56 o                         
   5  -9   3         61.48         68.09         6.95 o                         
   6  -9   3         54.20         57.14         7.00 o                         
   7  -9   3          2.11         -6.52         6.52 o                         
   8  -9   3          2.49         -4.21        17.16 o                         
  -4  -8   3        180.84        173.46        19.37 o                         
  -3  -8   3         17.56         35.51         7.70 o                         
  -2  -8   3         39.51         36.19         6.23 o                         
  -1  -8   3         51.42         56.70         6.04 o                         
   0  -8   3         44.12         46.38         4.74 o                         
   1  -8   3         12.08         15.15         2.90 o                         
   2  -8   3        177.56        156.55        11.19 o                         
   3  -8   3         20.08         31.57         6.39 o                         
   4  -8   3         13.94         22.55         6.19 o                         
   5  -8   3        182.95        170.97        18.64 o                         
   6  -8   3          0.34          3.93         6.54 o                         
   7  -8   3          9.19         13.06         6.07 o                         
   8  -8   3          1.06         -0.65         7.01 o                         
   9  -8   3         43.36         53.13        21.43 o                         
  -5  -7   3          4.99         22.21        13.00 o                         
  -4  -7   3          4.30         20.44         7.23 o                         
  -3  -7   3          0.97         -2.66         5.71 o                         
  -2  -7   3         59.38         60.76         7.48 o                         
  -1  -7   3       1878.23       1894.49        36.55 o                         
   0  -7   3         21.17         22.58         2.77 o                         
   1  -7   3         62.32         68.18         3.25 o                         
   2  -7   3        123.12        117.05         6.28 o                         
   3  -7   3         61.34         66.36         4.10 o                         
   4  -7   3         70.14         70.05         5.29 o                         
   5  -7   3        156.52        163.25         7.63 o                         
   6  -7   3        142.19        146.05         8.12 o                         
   7  -7   3          0.16         -0.89         5.19 o                         
   8  -7   3          0.80         -7.16         7.16 o                         
   9  -7   3         15.60         -3.09        10.42 o                         
  -6  -6   3         34.15         59.62        16.93 o                         
  -5  -6   3         14.65         22.63         8.46 o                         
  -4  -6   3        171.69        180.64        11.04 o                         
  -3  -6   3        295.96        291.48         8.91 o                         
  -2  -6   3        380.42        384.06         9.10 o                         
  -1  -6   3        338.16        357.50         8.19 o                         
   0  -6   3          2.42          0.96         1.67 o                         
   1  -6   3          5.61          4.67         1.88 o                         
   2  -6   3        471.25        443.66         5.58 o                         
   3  -6   3          0.97          2.49         2.03 o                         
   4  -6   3        262.79        262.11         5.67 o                         
   5  -6   3         53.85         51.80         4.25 o                         
   6  -6   3        273.22        261.60        13.04 o                         
   7  -6   3          2.25          5.29         4.17 o                         
   8  -6   3         20.47         20.77         6.15 o                         
   9  -6   3         40.84         36.09        25.66 o                         
  -7  -5   3        144.91        155.36        12.84 o                         
  -6  -5   3        129.12        146.64        21.01 o                         
  -5  -5   3         19.14         26.46         5.46 o                         
  -4  -5   3        332.12        327.50         8.73 o                         
  -3  -5   3        557.44        550.47         9.81 o                         
  -2  -5   3        588.69        582.21        10.23 o                         
  -1  -5   3        367.76        369.46         4.74 o                         
   0  -5   3         16.72          9.42         1.53 o                         
   1  -5   3        964.24        992.79        15.84 o                         
   2  -5   3        836.92        864.14        10.45 o                         
   3  -5   3        291.69        271.67         5.76 o                         
   4  -5   3          2.80          4.87         1.93 o                         
   5  -5   3        430.89        462.93         7.52 o                         
   6  -5   3        137.74        144.60         6.18 o                         
   7  -5   3        117.67        142.94         9.95 o                         
   8  -5   3          8.23         14.20         4.64 o                         
   9  -5   3         20.53         17.67         8.01 o                         
  10  -5   3         50.59         45.33        11.80 o                         
  -7  -4   3         84.56         95.01        16.16 o                         
  -6  -4   3         27.89         14.08         5.64 o                         
  -5  -4   3        345.77        322.55        11.30 o                         
  -4  -4   3       1069.10        986.46        58.10 o                         
  -3  -4   3         54.40         53.32         2.57 o                         
  -2  -4   3        460.36        449.16         7.48 o                         
  -1  -4   3        761.54        728.27        11.37 o                         
   0  -4   3          5.40          4.52         1.15 o                         
   1  -4   3       5747.53       6098.49       108.12 o                         
   2  -4   3         12.20         15.26         1.48 o                         
   3  -4   3       2333.49       2424.41        40.85 o                         
   4  -4   3          6.88          4.49         1.69 o                         
   5  -4   3          0.92          3.17         2.02 o                         
   6  -4   3         58.28         55.34         3.24 o                         
   7  -4   3          9.87          8.57         2.99 o                         
   8  -4   3         88.88         84.92         4.88 o                         
   9  -4   3         28.33         25.37         6.78 o                         
  10  -4   3          0.30          6.60         8.70 o                         
  -8  -3   3          6.23          5.20        10.08 o                         
  -7  -3   3         22.65         24.30         8.32 o                         
  -6  -3   3         56.43         53.28         4.90 o                         
  -5  -3   3       1297.44       1225.75        69.83 o                         
  -4  -3   3        463.36        442.08         7.26 o                         
  -3  -3   3        345.34        332.97         4.19 o                         
  -2  -3   3        168.40        133.52         2.46 o                         
  -1  -3   3          9.15          3.01         0.95 o                         
   0  -3   3       1146.13       1101.62        21.98 o                         
   1  -3   3        333.08        262.99         8.20 o                         
   2  -3   3        695.13        714.62        14.49 o                         
   3  -3   3         64.92         55.45         2.39 o                         
   4  -3   3        140.22        186.17         4.23 o                         
   5  -3   3        100.56        109.84         3.51 o                         
   6  -3   3        282.22        261.32         6.81 o                         
   7  -3   3         80.40         81.02         4.57 o                         
   8  -3   3         36.24         39.04         4.60 o                         
   9  -3   3          2.89         11.03         6.59 o                         
  10  -3   3          0.55          9.82        10.08 o                         
  -9  -2   3          0.44          2.61        11.00 o                         
  -8  -2   3         25.05         16.10         6.74 o                         
  -7  -2   3         11.96         22.17         5.41 o                         
  -6  -2   3        137.25        134.43         5.21 o                         
  -5  -2   3         68.74         73.33         3.37 o                         
  -4  -2   3        384.34        362.81         4.59 o                         
  -3  -2   3         64.36         61.68         2.35 o                         
  -2  -2   3        491.37        466.77         5.71 o                         
  -1  -2   3         60.02         67.01         1.93 o                         
   0  -2   3        994.81       1041.70        22.03 o                         
   1  -2   3       1899.38       1902.48        71.04 o                         
   2  -2   3        172.74        222.66         7.05 o                         
   3  -2   3        901.19        929.32        13.16 o                         
   4  -2   3        367.34        347.31         6.77 o                         
   5  -2   3        277.32        283.94         3.84 o                         
   6  -2   3         54.68         52.19         2.80 o                         
   7  -2   3          0.30          0.28         2.87 o                         
   8  -2   3         32.58         27.39         4.19 o                         
   9  -2   3         56.45         51.56         7.66 o                         
  -9  -1   3          4.07          1.24         7.93 o                         
  -8  -1   3         20.42         14.49        14.11 o                         
  -7  -1   3         22.50         16.38         6.84 o                         
  -6  -1   3          6.17         11.43         4.15 o                         
  -5  -1   3          6.09          8.46         2.06 o                         
  -4  -1   3        128.27        134.85         2.77 o                         
  -3  -1   3       2293.83       2393.42        14.92 o                         
  -2  -1   3         31.53         35.94         1.49 o                         
  -1  -1   3       3047.51       3135.15        35.35 o                         
   0  -1   3        769.14        741.49        12.86 o                         
   1  -1   3       1980.95       2104.94        43.17 o                         
   2  -1   3         12.10         26.41         1.08 o                         
   3  -1   3       2553.98       2832.10        47.94 o                         
   4  -1   3        213.86        193.88         2.99 o                         
   5  -1   3        181.06        182.92         4.54 o                         
   6  -1   3         57.66         59.26         2.95 o                         
   7  -1   3         10.06         16.86         3.37 o                         
   8  -1   3        193.22        164.64        12.73 o                         
   9  -1   3          7.28          6.83         7.73 o                         
  -9   0   3         35.05         43.10         8.20 o                         
  -8   0   3          2.33         -2.28         5.64 o                         
  -7   0   3         10.67          2.14         4.45 o                         
  -6   0   3         25.45         25.83         3.39 o                         
  -5   0   3         38.10         37.06         2.46 o                         
  -4   0   3         15.24         13.56         1.92 o                         
  -3   0   3        457.85        446.43         7.07 o                         
  -2   0   3        143.48        164.46         2.08 o                         
  -1   0   3        699.47        670.57         7.25 o                         
   0   0   3        194.44        216.16         2.34 o                         
   1   0   3          8.76          9.40         0.77 o                         
   2   0   3        827.07        857.87        17.79 o                         
   3   0   3         17.56         13.63         1.45 o                         
   4   0   3       1990.01       2060.03        33.45 o                         
   5   0   3          9.59          6.75         1.90 o                         
   6   0   3        456.85        464.72         6.52 o                         
   7   0   3          7.67          6.25         3.71 o                         
   8   0   3        132.23        141.16        15.72 o                         
   9   0   3          1.03         17.45        16.68 o                         
  -9   1   3         59.64         51.67         8.10 o                         
  -8   1   3         25.45         33.77         6.83 o                         
  -7   1   3        261.01        265.81         9.42 o                         
  -6   1   3        222.19        220.97         6.92 o                         
  -5   1   3         61.49         64.76         3.14 o                         
  -4   1   3         16.99         14.56         1.76 o                         
  -3   1   3         75.75         71.01         1.99 o                         
  -2   1   3       2454.80       2658.58        29.28 o                         
  -1   1   3         35.12         27.70         1.18 o                         
   0   1   3        132.30        126.75         1.61 o                         
   1   1   3        312.49        266.46         3.33 o                         
   2   1   3       2006.98       1905.66        29.14 o                         
   3   1   3        325.20        331.41         7.17 o                         
   4   1   3        256.31        267.85         3.93 o                         
   5   1   3        103.72         98.16         3.78 o                         
   6   1   3         12.64         14.66         3.17 o                         
   7   1   3         23.50         27.05         4.49 o                         
   8   1   3         54.25         55.75         8.98 o                         
 -10   2   3          1.13          0.33        12.12 o                         
  -9   2   3         58.61         43.48         7.87 o                         
  -8   2   3         20.25         18.87         7.11 o                         
  -7   2   3         77.39         84.96         6.04 o                         
  -6   2   3          0.84         -0.56         2.99 o                         
  -5   2   3        260.32        263.90         5.29 o                         
  -4   2   3       2167.92       2218.21        35.03 o                         
  -3   2   3       2842.04       3032.11        30.64 o                         
  -2   2   3       1083.39       1227.93        11.14 o                         
  -1   2   3        995.70        979.78         8.13 o                         
   0   2   3         13.17          4.30         0.90 o                         
   1   2   3       1618.94       1606.53        24.69 o                         
   2   2   3       1209.45       1201.43        15.18 o                         
   3   2   3          5.71          7.24         1.62 o                         
   4   2   3        205.60        201.39         4.22 o                         
   5   2   3         59.53         66.29         3.82 o                         
   6   2   3         29.58         24.12         4.20 o                         
   7   2   3         62.54         58.69         7.19 o                         
   8   2   3          9.94         19.11        14.48 o                         
 -10   3   3          0.49          8.40         9.22 o                         
  -9   3   3          0.48          5.19         7.15 o                         
  -8   3   3          7.33         10.10         5.76 o                         
  -7   3   3          2.43          0.08         5.69 o                         
  -6   3   3         22.32         24.45         3.55 o                         
  -5   3   3        869.70        892.50        15.74 o                         
  -4   3   3        684.32        726.18         7.12 o                         
  -3   3   3          9.81         14.62         1.50 o                         
  -2   3   3        606.87        552.83         7.35 o                         
  -1   3   3         97.62         97.80         2.36 o                         
   0   3   3        290.66        301.86         3.30 o                         
   1   3   3        137.92        117.47         3.08 o                         
   2   3   3        327.21        279.39         5.64 o                         
   3   3   3         10.11          6.21         3.18 o                         
   4   3   3        155.75        157.77         5.23 o                         
   5   3   3         40.82         25.40         4.83 o                         
   6   3   3         54.32         69.17        16.03 o                         
   7   3   3         35.70         48.03         8.06 o                         
 -10   4   3          2.08         -8.10         9.33 o                         
  -9   4   3          8.40          7.74         7.59 o                         
  -8   4   3         19.85         28.34         6.21 o                         
  -7   4   3         15.09         28.08         6.46 o                         
  -6   4   3         24.21         23.62         2.85 o                         
  -5   4   3         64.32         62.92         2.77 o                         
  -4   4   3          1.09          1.68         1.64 o                         
  -3   4   3          8.65         11.63         1.77 o                         
  -2   4   3        149.91        145.74         3.02 o                         
  -1   4   3        473.97        474.98         4.40 o                         
   0   4   3        336.46        321.54         3.74 o                         
   1   4   3          1.57         -0.28         2.01 o                         
   2   4   3        219.31        222.26        10.52 o                         
   3   4   3          1.54          1.94         5.70 o                         
   4   4   3        347.64        306.02        13.13 o                         
   5   4   3        135.10        160.94        10.11 o                         
   6   4   3         92.84         97.33        10.80 o                         
   7   4   3         12.71         25.72        27.23 o                         
  -9   5   3         38.40         39.30         8.91 o                         
  -8   5   3          3.73         13.11         6.28 o                         
  -7   5   3          9.22         11.70         3.88 o                         
  -6   5   3          0.84         -0.02         2.84 o                         
  -5   5   3        181.95        177.07         5.08 o                         
  -4   5   3         87.99         90.55         3.66 o                         
  -3   5   3         45.35         48.91         2.49 o                         
  -2   5   3        190.34        190.50         4.98 o                         
  -1   5   3        459.14        469.33         6.85 o                         
   0   5   3        150.92        144.76         4.26 o                         
   1   5   3         63.49         67.40         4.38 o                         
   2   5   3          1.38          3.13         4.06 o                         
   3   5   3        473.04        475.20        15.19 o                         
   4   5   3        325.74        298.45        15.97 o                         
   5   5   3          5.03         -0.06         6.87 o                         
   6   5   3         74.58         82.36        28.82 o                         
  -9   6   3          3.23          1.82         8.66 o                         
  -8   6   3          0.17          4.46         6.81 o                         
  -7   6   3         92.94         76.60         7.85 o                         
  -6   6   3        153.74        155.34         7.15 o                         
  -5   6   3         28.25         19.01         3.37 o                         
  -4   6   3        185.42        188.69         5.85 o                         
  -3   6   3          0.69         -0.76         2.59 o                         
  -2   6   3         10.00         13.07         3.34 o                         
  -1   6   3        179.60        187.61         6.78 o                         
   0   6   3        187.27        181.66         9.01 o                         
   1   6   3         17.41         19.24         6.53 o                         
   2   6   3          0.52          2.05         5.14 o                         
   3   6   3        138.24        156.34        11.88 o                         
   4   6   3          1.33         -6.84         8.74 o                         
   5   6   3         12.81         27.14        14.37 o                         
  -9   7   3          6.60        -12.56        12.56 o                         
  -8   7   3          0.66         -6.56         7.56 o                         
  -7   7   3        238.50        213.85        10.28 o                         
  -6   7   3         94.90        100.65         6.34 o                         
  -5   7   3         11.83         13.57         8.01 o                         
  -4   7   3         88.62         95.08         7.42 o                         
  -3   7   3          4.83         11.76         4.26 o                         
  -2   7   3         41.59         41.26         7.61 o                         
  -1   7   3        295.31        279.79         8.00 o                         
   0   7   3         54.91         47.36         5.95 o                         
   1   7   3         31.88         31.58         6.26 o                         
   2   7   3          4.57         -2.21         6.36 o                         
   3   7   3        135.50        173.40        29.25 o                         
   4   7   3          6.55        -12.81        14.90 o                         
  -8   8   3         20.84        -14.94        19.47 o                         
  -7   8   3         65.55         57.95         8.87 o                         
  -6   8   3          1.07         17.70         6.39 o                         
  -5   8   3         27.69         40.62         6.01 o                         
  -4   8   3        273.55        309.84        17.03 o                         
  -3   8   3        178.67        178.80         9.95 o                         
  -2   8   3         14.33          2.29         6.79 o                         
  -1   8   3          9.41          9.93         7.54 o                         
   0   8   3        115.45        112.83        10.88 o                         
   1   8   3         97.13        100.22         8.97 o                         
   2   8   3         56.63         68.40        10.29 o                         
  -6   9   3          5.30          2.17        12.69 o                         
  -5   9   3         26.42         16.08         8.59 o                         
  -4   9   3         58.16         46.16         7.10 o                         
  -3   9   3          3.96         -7.22         7.22 o                         
  -2   9   3         10.22         -9.14         9.45 o                         
  -1   9   3         28.44         36.29        13.17 o                         
   0   9   3         80.00         72.93        13.88 o                         
   3 -11   4          4.48         -8.73         9.99 o                         
   4 -11   4          3.77         23.96        14.46 o                         
  -1 -10   4         32.97         39.94         9.95 o                         
   0 -10   4          2.83          8.63         7.73 o                         
   1 -10   4          7.30          6.53         6.66 o                         
   2 -10   4         43.04         38.97         9.10 o                         
   3 -10   4         10.72          2.03        10.15 o                         
   4 -10   4         39.68         39.94         8.78 o                         
   5 -10   4          9.34         14.24         6.88 o                         
   6 -10   4         20.80         10.32         7.64 o                         
   7 -10   4         19.12         13.63         9.11 o                         
  -3  -9   4          9.59         -7.31        12.69 o                         
  -2  -9   4         31.29         33.46         8.06 o                         
  -1  -9   4        129.20        149.31        11.16 o                         
   0  -9   4         23.90         33.55         6.15 o                         
   1  -9   4        355.26        349.45        26.52 o                         
   2  -9   4         78.10         76.52         6.44 o                         
   3  -9   4          0.62          1.10         4.96 o                         
   4  -9   4          0.33         -5.38         9.64 o                         
   5  -9   4          0.21         -2.12         5.54 o                         
   6  -9   4         40.43         51.13         9.57 o                         
   7  -9   4          1.07         -0.47         6.85 o                         
   8  -9   4          3.40         17.10        10.65 o                         
  -4  -8   4          1.44         19.86        16.02 o                         
  -3  -8   4         23.60         42.39         9.51 o                         
  -2  -8   4         51.97         53.00         6.76 o                         
  -1  -8   4        350.06        327.64        16.62 o                         
   0  -8   4        303.53        302.94         6.86 o                         
   1  -8   4        105.68        121.62         7.31 o                         
   2  -8   4          2.17          2.84         5.37 o                         
   3  -8   4          1.80          3.34         4.41 o                         
   4  -8   4         42.37         43.43         6.50 o                         
   5  -8   4         11.36         16.47         5.13 o                         
   6  -8   4          2.09         15.43         5.33 o                         
   7  -8   4          6.31          9.62         5.88 o                         
   8  -8   4          0.06         -7.18         7.18 o                         
   9  -8   4          1.00         -3.29        14.81 o                         
  -5  -7   4         30.80         40.31        10.24 o                         
  -4  -7   4        182.13        210.05        12.65 o                         
  -3  -7   4          8.42          3.57         4.93 o                         
  -2  -7   4        154.72        174.53         8.70 o                         
  -1  -7   4          3.32         -0.12         4.10 o                         
   0  -7   4         49.52         46.34         2.86 o                         
   1  -7   4          4.82          6.85         2.29 o                         
   2  -7   4        407.94        397.88        24.97 o                         
   3  -7   4        347.10        335.20         7.27 o                         
   4  -7   4        237.25        234.18         7.66 o                         
   5  -7   4          7.91          8.57         4.20 o                         
   6  -7   4         59.08         66.97         7.16 o                         
   7  -7   4        130.75        146.25        11.41 o                         
   8  -7   4         14.52         17.94         6.40 o                         
   9  -7   4         13.25         -5.87        10.20 o                         
  -6  -6   4        132.77        143.27        29.31 o                         
  -5  -6   4         44.21         47.10         7.10 o                         
  -4  -6   4         16.71         14.88         6.81 o                         
  -3  -6   4          3.78          0.50         4.16 o                         
  -2  -6   4         29.17         22.93         3.97 o                         
  -1  -6   4          5.55          4.82         1.98 o                         
   0  -6   4        580.53        555.82         9.83 o                         
   1  -6   4         50.69         44.19         2.12 o                         
   2  -6   4        339.38        339.25         5.19 o                         
   3  -6   4        609.23        575.47         6.66 o                         
   4  -6   4         11.44         10.41         2.63 o                         
   5  -6   4         61.51         64.83         4.55 o                         
   6  -6   4        115.21        124.10        10.81 o                         
   7  -6   4        194.29        191.06         9.28 o                         
   8  -6   4          2.42         -5.64         5.73 o                         
   9  -6   4         72.20         62.59         9.03 o                         
  -7  -5   4         15.31         19.53        10.13 o                         
  -6  -5   4          3.14          3.79         6.37 o                         
  -5  -5   4        103.02         86.42         8.19 o                         
  -4  -5   4         97.85         98.73         4.36 o                         
  -3  -5   4       1475.43       1508.28        24.38 o                         
  -2  -5   4         28.58         31.67         2.13 o                         
  -1  -5   4        401.91        397.28         8.69 o                         
   0  -5   4          3.47         11.13         1.47 o                         
   1  -5   4        335.92        396.58         6.05 o                         
   2  -5   4        241.03        224.24         6.95 o                         
   3  -5   4        552.57        537.37         6.08 o                         
   4  -5   4        464.88        468.39         9.29 o                         
   5  -5   4         33.57         41.02         3.39 o                         
   6  -5   4         49.93         46.39         4.17 o                         
   7  -5   4         58.03         67.95         5.17 o                         
   8  -5   4          6.87          8.50         5.46 o                         
   9  -5   4        246.83        195.42        16.16 o                         
  -7  -4   4          0.20         -5.78         8.30 o                         
  -6  -4   4         65.18         64.14         5.07 o                         
  -5  -4   4         26.72         29.01         3.19 o                         
  -4  -4   4       2466.66       2264.28       123.34 o                         
  -3  -4   4        814.60        813.64        17.42 o                         
  -2  -4   4          6.14          8.73         1.65 o                         
  -1  -4   4         42.90         38.27         1.83 o                         
   0  -4   4       2443.98       2521.15        56.93 o                         
   1  -4   4         43.93         31.02         1.77 o                         
   2  -4   4       1322.73       1353.72        36.31 o                         
   3  -4   4        982.51        976.57        21.17 o                         
   4  -4   4        214.12        229.42         4.44 o                         
   5  -4   4         92.84         99.69         3.99 o                         
   6  -4   4        185.21        188.08         7.14 o                         
   7  -4   4         91.64         89.32         6.94 o                         
   8  -4   4         11.70          6.30         5.97 o                         
   9  -4   4        102.73         87.82         8.82 o                         
  -8  -3   4         14.00         18.65        28.71 o                         
  -7  -3   4         53.44         55.04        13.18 o                         
  -6  -3   4        626.96        591.99        23.11 o                         
  -5  -3   4        624.51        507.95        37.66 o                         
  -4  -3   4        648.26        629.61         8.63 o                         
  -3  -3   4         54.11         52.34         2.21 o                         
  -2  -3   4        290.74        259.78         3.15 o                         
  -1  -3   4       7310.19       8326.60        85.89 o                         
   0  -3   4       2112.28       2268.13        44.52 o                         
   1  -3   4        503.59        450.33        13.51 o                         
   2  -3   4         17.69         34.25         2.04 o                         
   3  -3   4        594.31        638.83        13.62 o                         
   4  -3   4          9.37          8.21         1.75 o                         
   5  -3   4        365.50        355.67         6.68 o                         
   6  -3   4        102.73         93.92         3.92 o                         
   7  -3   4         30.02         27.22         3.36 o                         
   8  -3   4        349.52        304.08         8.95 o                         
   9  -3   4          0.78         -8.22         9.25 o                         
  -8  -2   4          3.97         13.37         8.65 o                         
  -7  -2   4        217.55        223.28        10.01 o                         
  -6  -2   4          0.36          2.42         2.82 o                         
  -5  -2   4         84.89         91.17         5.05 o                         
  -4  -2   4        453.44        457.68         7.39 o                         
  -3  -2   4       1002.00       1014.15        10.40 o                         
  -2  -2   4          8.73          0.20         1.10 o                         
  -1  -2   4       2514.83       2527.78        32.24 o                         
   0  -2   4        330.89        347.95         7.16 o                         
   1  -2   4       2526.99       2567.67        61.39 o                         
   2  -2   4       1595.42       1926.77        63.73 o                         
   3  -2   4        706.47        754.66        18.26 o                         
   4  -2   4        483.75        455.03         6.74 o                         
   5  -2   4         91.16         86.35         3.20 o                         
   6  -2   4         62.02         64.52         3.28 o                         
   7  -2   4         38.81         42.88         4.84 o                         
   8  -2   4          1.34          3.88         4.40 o                         
   9  -2   4         14.51         20.88         7.49 o                         
  -9  -1   4         10.10          6.55         8.35 o                         
  -8  -1   4          1.12         -4.33        12.14 o                         
  -7  -1   4        559.98        577.69        12.13 o                         
  -6  -1   4        157.99        163.68         6.49 o                         
  -5  -1   4         43.79         44.83         3.26 o                         
  -4  -1   4         25.92         22.07         2.01 o                         
  -3  -1   4        156.34        178.75         2.86 o                         
  -2  -1   4         49.95         38.31         1.61 o                         
  -1  -1   4       1353.02       1239.38        15.58 o                         
   0  -1   4       1627.33       1695.97        32.33 o                         
   1  -1   4         40.13         30.56         1.33 o                         
   2  -1   4        290.57        251.08         6.69 o                         
   3  -1   4          3.83          4.31         1.15 o                         
   4  -1   4        972.13        943.40        15.68 o                         
   5  -1   4        160.57        158.66         4.03 o                         
   6  -1   4        261.45        268.74         8.34 o                         
   7  -1   4        360.70        380.15        12.04 o                         
   8  -1   4        103.84        108.23         9.12 o                         
   9  -1   4          0.36         -7.66         7.66 o                         
  -9   0   4          0.53         -6.09         7.80 o                         
  -8   0   4         35.18         40.26         6.63 o                         
  -7   0   4         65.24         64.62         8.58 o                         
  -6   0   4         32.62         39.18         4.45 o                         
  -5   0   4          0.69          1.79         2.43 o                         
  -4   0   4        188.07        190.42         3.86 o                         
  -3   0   4         68.16         76.22         2.39 o                         
  -2   0   4       1949.57       1955.02        27.40 o                         
  -1   0   4         81.70         69.35         1.58 o                         
   0   0   4        178.51        217.21         2.68 o                         
   1   0   4       2753.93       2880.61        59.20 o                         
   2   0   4         56.09         34.30         1.67 o                         
   3   0   4        872.64        872.86        17.15 o                         
   4   0   4        577.02        559.95        11.44 o                         
   5   0   4        202.51        187.34         4.15 o                         
   6   0   4         54.59         57.35         3.65 o                         
   7   0   4        140.02        169.79        13.83 o                         
   8   0   4          1.36          6.99         6.73 o                         
   9   0   4         62.37         36.13        15.37 o                         
  -9   1   4         45.17         33.70         7.95 o                         
  -8   1   4          0.43         10.53         8.70 o                         
  -7   1   4          3.50          1.63         4.61 o                         
  -6   1   4         12.07         11.71         3.71 o                         
  -5   1   4        651.47        682.78         7.47 o                         
  -4   1   4        184.37        187.39         3.79 o                         
  -3   1   4       1333.32       1413.82        16.11 o                         
  -2   1   4          2.88          1.99         0.90 o                         
  -1   1   4        825.05        852.21         6.43 o                         
   0   1   4         15.51         23.15         1.84 o                         
   1   1   4       2370.81       2473.91        28.54 o                         
   2   1   4        299.25        277.29         4.83 o                         
   3   1   4         82.78         85.91         3.47 o                         
   4   1   4          6.00          4.68         1.81 o                         
   5   1   4          1.17          1.61         2.46 o                         
   6   1   4         56.01         53.37         4.77 o                         
   7   1   4         14.06         19.95         5.78 o                         
   8   1   4        128.60        115.62        13.56 o                         
  -9   2   4         10.72         20.50         7.69 o                         
  -8   2   4         18.36         16.06         6.07 o                         
  -7   2   4         21.38         20.44         6.16 o                         
  -6   2   4          6.21          7.42         3.63 o                         
  -5   2   4        588.09        598.44         8.97 o                         
  -4   2   4        724.15        741.09         9.82 o                         
  -3   2   4       1353.77       1432.74         8.33 o                         
  -2   2   4        347.84        360.10         4.57 o                         
  -1   2   4        102.44        104.26         2.07 o                         
   0   2   4        570.51        557.91         7.12 o                         
   1   2   4        587.78        564.47         5.12 o                         
   2   2   4       1167.32       1206.89        13.57 o                         
   3   2   4         33.90         38.78         2.01 o                         
   4   2   4        814.34        808.05         8.93 o                         
   5   2   4          9.97         12.44         3.13 o                         
   6   2   4        257.38        233.16        20.14 o                         
   7   2   4          7.07          9.36         5.83 o                         
   8   2   4          1.34          7.75        11.34 o                         
 -10   3   4          7.93         -8.73        10.95 o                         
  -9   3   4         38.87         41.15         9.91 o                         
  -8   3   4         24.61         19.68         6.10 o                         
  -7   3   4          0.15         -0.27         7.31 o                         
  -6   3   4        304.21        301.68         7.85 o                         
  -5   3   4        271.52        256.21         4.90 o                         
  -4   3   4        141.59        135.10         3.21 o                         
  -3   3   4         26.60         33.57         1.82 o                         
  -2   3   4        328.64        314.47         3.50 o                         
  -1   3   4        546.72        552.76         4.43 o                         
   0   3   4       2218.10       2276.21        26.31 o                         
   1   3   4        180.00        181.24         3.70 o                         
   2   3   4        473.28        444.56         6.56 o                         
   3   3   4        192.69        195.59         5.50 o                         
   4   3   4          1.57          2.78         3.06 o                         
   5   3   4         82.36         79.73         8.49 o                         
   6   3   4         37.39         47.32         7.12 o                         
   7   3   4          3.46          5.21         8.47 o                         
  -9   4   4          9.57          4.48         7.93 o                         
  -8   4   4          0.82          0.62         7.47 o                         
  -7   4   4         28.45         33.00         6.51 o                         
  -6   4   4         48.38         53.76         6.95 o                         
  -5   4   4          3.69          0.48         2.12 o                         
  -4   4   4         19.81         19.02         2.05 o                         
  -3   4   4        207.93        206.83         5.08 o                         
  -2   4   4         15.56         18.13         1.77 o                         
  -1   4   4        526.28        522.05         4.63 o                         
   0   4   4          0.95          2.53         2.06 o                         
   1   4   4         20.88         19.87         1.96 o                         
   2   4   4         36.58         37.23         3.86 o                         
   3   4   4          1.50          1.88         4.00 o                         
   4   4   4         19.14         30.20         5.56 o                         
   5   4   4        224.78        242.98        20.85 o                         
   6   4   4         30.15         30.72         8.43 o                         
  -9   5   4          4.77         14.01         8.29 o                         
  -8   5   4          0.99          1.32        18.03 o                         
  -7   5   4         50.59         54.51         4.51 o                         
  -6   5   4         49.33         41.24         4.04 o                         
  -5   5   4         78.37         86.55         4.16 o                         
  -4   5   4         71.27         75.42         3.16 o                         
  -3   5   4          0.76          8.01         2.24 o                         
  -2   5   4          1.22          3.22         2.06 o                         
  -1   5   4          3.02          3.87         2.40 o                         
   0   5   4        242.01        224.93         6.53 o                         
   1   5   4          1.36          1.64         4.43 o                         
   2   5   4        251.34        247.67        11.23 o                         
   3   5   4         46.83         65.88        11.27 o                         
   4   5   4        139.71        153.76         9.32 o                         
   5   5   4         19.38         28.29         7.96 o                         
  -9   6   4          2.18         -4.80         8.93 o                         
  -8   6   4          0.55         -6.18         7.15 o                         
  -7   6   4          4.89          5.27         6.35 o                         
  -6   6   4         23.94         31.22         4.59 o                         
  -5   6   4          0.18          0.10         3.56 o                         
  -4   6   4         70.67         75.35         5.00 o                         
  -3   6   4         89.40         84.24         4.17 o                         
  -2   6   4         78.62         82.59         5.60 o                         
  -1   6   4         72.70         68.10         3.62 o                         
   0   6   4         73.76         77.94        10.28 o                         
   1   6   4         20.43         28.24         5.27 o                         
   2   6   4        364.16        360.07        11.63 o                         
   3   6   4          7.93          2.06         6.65 o                         
   4   6   4         56.13         49.90         8.68 o                         
  -8   7   4          6.98         11.35         8.72 o                         
  -7   7   4         25.81         16.06         8.09 o                         
  -6   7   4         31.77         34.92         6.36 o                         
  -5   7   4         16.43         16.91         5.72 o                         
  -4   7   4         58.30         58.61         5.43 o                         
  -3   7   4        153.64        150.56         9.70 o                         
  -2   7   4         28.21         29.97         4.11 o                         
  -1   7   4         22.21         25.46         4.63 o                         
   0   7   4          0.48         -1.95         5.47 o                         
   1   7   4        211.73        227.88        27.73 o                         
   2   7   4         37.01         36.17        12.54 o                         
   3   7   4         17.28         16.77        15.58 o                         
  -7   8   4          0.97         -0.61         7.10 o                         
  -6   8   4         33.59         36.73         6.98 o                         
  -5   8   4          0.78         -1.92        15.92 o                         
  -4   8   4         29.55         44.05         6.31 o                         
  -3   8   4        160.16        166.11        19.72 o                         
  -2   8   4         26.94         31.27         8.49 o                         
  -1   8   4         11.58         -5.54         6.73 o                         
   0   8   4          2.29          4.29        12.23 o                         
   1   8   4         93.22         94.97        24.05 o                         
  -6   9   4         23.94         24.31        14.31 o                         
  -5   9   4          0.35          3.11        10.37 o                         
  -4   9   4         13.91         25.31        12.74 o                         
  -3   9   4          9.73         21.25         8.81 o                         
  -2   9   4         17.48          9.09        12.64 o                         
  -1   9   4          7.95         -6.47         8.77 o                         
   2 -11   5          2.73        -13.12        14.72 o                         
   3 -11   5         20.57         10.31        10.19 o                         
   4 -11   5         40.58         34.37         8.87 o                         
  -1 -10   5         24.97         16.47         9.94 o                         
   0 -10   5         18.78         19.45         9.32 o                         
   1 -10   5        109.81        103.86        10.62 o                         
   2 -10   5         92.30         84.65        10.96 o                         
   3 -10   5         55.93         65.25        14.80 o                         
   4 -10   5         52.61         49.55         9.44 o                         
   5 -10   5          5.14         -2.77         6.82 o                         
   6 -10   5         11.15         12.74         7.76 o                         
   7 -10   5          6.76          3.11         8.95 o                         
  -3  -9   5          0.66          4.99        11.64 o                         
  -2  -9   5        114.82        131.57        15.16 o                         
  -1  -9   5        119.41        136.70        10.87 o                         
   0  -9   5         89.84         90.54        12.98 o                         
   1  -9   5        130.70        129.89        14.84 o                         
   2  -9   5          1.42          5.16         5.01 o                         
   3  -9   5         21.05         18.00         5.55 o                         
   4  -9   5          6.28          8.85         5.40 o                         
   5  -9   5         97.96        104.58         7.78 o                         
   6  -9   5         96.30         91.24         8.81 o                         
   7  -9   5         24.62         17.46         8.32 o                         
   8  -9   5          0.41          5.92         9.35 o                         
  -4  -8   5         67.42         74.81         9.79 o                         
  -3  -8   5        153.63        176.36        10.96 o                         
  -2  -8   5          1.61         -0.02         5.84 o                         
  -1  -8   5         64.65         70.32         6.37 o                         
   0  -8   5          7.34          2.05         3.14 o                         
   1  -8   5          7.24         -2.50         2.84 o                         
   2  -8   5         31.92         33.00         4.31 o                         
   3  -8   5         42.32         46.67         5.23 o                         
   4  -8   5        183.45        191.49         8.97 o                         
   5  -8   5         17.02         15.06         5.70 o                         
   6  -8   5          1.71         -2.03         5.04 o                         
   7  -8   5          8.75         12.23         5.97 o                         
   8  -8   5          4.27         -6.72         6.72 o                         
  -5  -7   5         47.46         72.81         9.07 o                         
  -4  -7   5          6.83          0.80        10.06 o                         
  -3  -7   5         48.68         53.46         6.32 o                         
  -2  -7   5         89.56         98.72         6.90 o                         
  -1  -7   5        443.67        439.59        16.64 o                         
   0  -7   5        132.37        143.21         5.74 o                         
   1  -7   5          3.63          5.83         2.30 o                         
   2  -7   5        139.91        144.69         5.91 o                         
   3  -7   5         26.17         28.24         3.67 o                         
   4  -7   5         10.94         12.45         3.91 o                         
   5  -7   5         47.93         59.36         5.55 o                         
   6  -7   5         26.35         29.71         5.94 o                         
   7  -7   5          0.23          6.58         6.99 o                         
   8  -7   5          2.18         -2.26         6.42 o                         
   9  -7   5          8.74         10.72         9.20 o                         
  -6  -6   5          5.95          8.24        21.04 o                         
  -5  -6   5          0.58          5.71         6.58 o                         
  -4  -6   5        154.46        162.52         9.25 o                         
  -3  -6   5        696.11        697.43        13.60 o                         
  -2  -6   5        239.72        236.01        11.63 o                         
  -1  -6   5        244.04        245.29        10.89 o                         
   0  -6   5         84.11         79.14         3.06 o                         
   1  -6   5         10.34         13.58         1.87 o                         
   2  -6   5        432.21        396.51         6.68 o                         
   3  -6   5        180.29        159.30         4.87 o                         
   4  -6   5        186.06        182.37         6.63 o                         
   5  -6   5        193.44        196.15         7.65 o                         
   6  -6   5         25.38         33.13         7.41 o                         
   7  -6   5          1.26          5.10         5.02 o                         
   8  -6   5         15.99         16.11         6.17 o                         
   9  -6   5          4.52         -4.61        11.76 o                         
  -7  -5   5         31.03         33.28        10.43 o                         
  -6  -5   5         37.59         44.43        10.80 o                         
  -5  -5   5         13.83          7.28         3.91 o                         
  -4  -5   5         79.04         82.52         4.25 o                         
  -3  -5   5         49.28         43.35         2.94 o                         
  -2  -5   5          5.96          4.74         1.96 o                         
  -1  -5   5         24.73         26.24         1.95 o                         
   0  -5   5        560.74        544.26        10.29 o                         
   1  -5   5        797.20        735.40        12.22 o                         
   2  -5   5        638.14        603.37        10.85 o                         
   3  -5   5         61.02         63.86         2.91 o                         
   4  -5   5        305.58        305.05         8.93 o                         
   5  -5   5        111.21        117.80         5.58 o                         
   6  -5   5         98.70        101.93         5.48 o                         
   7  -5   5        163.69        181.31         9.01 o                         
   8  -5   5         28.48         22.71         5.96 o                         
   9  -5   5         53.43         45.15         7.72 o                         
  -7  -4   5          3.03          1.85        12.07 o                         
  -6  -4   5          0.81          4.24         4.34 o                         
  -5  -4   5          5.00          2.48         3.08 o                         
  -4  -4   5          0.61         -2.44         2.44 o                         
  -3  -4   5         54.26         48.90         2.45 o                         
  -2  -4   5        299.07        268.77         5.55 o                         
  -1  -4   5         68.47         51.02         2.96 o                         
   0  -4   5       1927.17       1976.87        40.49 o                         
   1  -4   5        160.17        154.71         6.78 o                         
   2  -4   5         28.67         27.63         1.89 o                         
   3  -4   5         89.46         80.35         3.12 o                         
   4  -4   5        566.27        614.47        12.46 o                         
   5  -4   5        757.23        815.88        13.67 o                         
   6  -4   5          5.22          1.30         3.29 o                         
   7  -4   5        285.41        285.38        10.24 o                         
   8  -4   5          0.27         -1.94         4.36 o                         
   9  -4   5         60.00         37.38         8.58 o                         
  -8  -3   5          9.72         11.85        10.15 o                         
  -7  -3   5         18.48         14.12        11.52 o                         
  -6  -3   5        614.24        603.76        30.21 o                         
  -5  -3   5        802.64        688.79        53.23 o                         
  -4  -3   5        105.66        113.58         4.70 o                         
  -3  -3   5        319.04        318.07         5.07 o                         
  -2  -3   5        181.29        158.54         2.87 o                         
  -1  -3   5         54.99         37.34         1.64 o                         
   0  -3   5        838.20        853.54        20.12 o                         
   1  -3   5       2405.22       2473.28        63.61 o                         
   2  -3   5        748.78        716.45        20.57 o                         
   3  -3   5        140.54        186.04         4.86 o                         
   4  -3   5        320.97        290.20         5.63 o                         
   5  -3   5          7.39         10.37         1.83 o                         
   6  -3   5          3.51          4.87         2.43 o                         
   7  -3   5        979.43        999.32        13.17 o                         
   8  -3   5         27.74         25.42         5.11 o                         
   9  -3   5          1.61          0.92         7.59 o                         
  -8  -2   5         83.20         83.55         8.36 o                         
  -7  -2   5         50.56         51.57         6.18 o                         
  -6  -2   5       1029.56       1049.46        20.13 o                         
  -5  -2   5        129.90        121.70        10.06 o                         
  -4  -2   5          6.37          9.30         1.92 o                         
  -3  -2   5        434.88        468.26         4.51 o                         
  -2  -2   5       1306.66       1291.14        22.97 o                         
  -1  -2   5         26.13         47.17         1.79 o                         
   0  -2   5       3253.90       3518.03        69.18 o                         
   1  -2   5        600.21        587.87        14.82 o                         
   2  -2   5        811.69       1038.48        26.42 o                         
   3  -2   5        347.51        454.55        13.54 o                         
   4  -2   5        621.57        610.94        14.36 o                         
   5  -2   5        196.81        191.61         4.82 o                         
   6  -2   5         31.82         33.08         3.13 o                         
   7  -2   5        208.85        216.14        15.25 o                         
   8  -2   5          8.91         -0.27         5.12 o                         
   9  -2   5          0.12          3.43         7.52 o                         
  -9  -1   5         44.85         41.06        10.21 o                         
  -8  -1   5         13.67         20.03         7.21 o                         
  -7  -1   5        383.06        384.81        13.19 o                         
  -6  -1   5        440.20        457.45        10.04 o                         
  -5  -1   5          3.68          1.53         2.70 o                         
  -4  -1   5        171.78        163.43         3.29 o                         
  -3  -1   5       1987.71       2171.94        18.49 o                         
  -2  -1   5        228.49        197.67         3.63 o                         
  -1  -1   5        232.88        189.98         2.40 o                         
   0  -1   5        758.25        878.16        13.51 o                         
   1  -1   5       1539.24       1698.64        44.12 o                         
   2  -1   5        439.05        431.53        11.33 o                         
   3  -1   5       1444.34       1466.53        36.08 o                         
   4  -1   5        558.26        541.71         9.28 o                         
   5  -1   5        169.69        174.72         4.05 o                         
   6  -1   5        628.37        598.53        17.12 o                         
   7  -1   5        135.30        147.08         8.84 o                         
   8  -1   5         12.15         21.39         5.67 o                         
   9  -1   5         62.34         65.15        21.52 o                         
  -9   0   5         38.06         43.52         8.54 o                         
  -8   0   5         76.62         77.17         7.43 o                         
  -7   0   5         81.62         76.54         6.19 o                         
  -6   0   5        170.29        181.30         9.43 o                         
  -5   0   5        146.39        145.56         4.59 o                         
  -4   0   5          0.65         -0.48         1.90 o                         
  -3   0   5       1733.72       1772.31        21.29 o                         
  -2   0   5          2.23          0.38         1.02 o                         
  -1   0   5        349.58        308.37         8.79 o                         
   0   0   5          1.40          3.29         1.05 o                         
   1   0   5       5448.70       6225.25       145.41 o                         
   2   0   5        425.32        392.87        10.08 o                         
   3   0   5        397.84        388.67         9.86 o                         
   4   0   5        122.74        118.15         3.35 o                         
   5   0   5         35.96         40.62         2.70 o                         
   6   0   5        359.33        356.05         7.53 o                         
   7   0   5        106.05        100.15         5.90 o                         
   8   0   5         67.33         69.17         6.82 o                         
  -9   1   5        171.13        179.99        11.31 o                         
  -8   1   5          0.13          2.99         5.92 o                         
  -6   1   5         52.64         55.77         6.61 o                         
  -5   1   5        139.51        153.38         4.74 o                         
  -4   1   5          8.85          5.38         1.58 o                         
  -3   1   5        251.69        240.29         3.25 o                         
  -2   1   5        140.09        141.16         2.58 o                         
  -1   1   5         62.53         48.78         3.21 o                         
   0   1   5         32.30         23.31         1.59 o                         
   1   1   5         16.50         13.82         1.21 o                         
   2   1   5       1243.88       1201.55        15.68 o                         
   3   1   5        278.51        281.01         5.10 o                         
   4   1   5       1117.77       1128.14        21.05 o                         
   5   1   5        548.09        543.76        10.06 o                         
   6   1   5         34.97         41.04         4.36 o                         
   7   1   5          0.73          2.23         5.67 o                         
   8   1   5          4.95         14.61         8.71 o                         
  -9   2   5         90.42         82.96        11.73 o                         
  -8   2   5         18.85          8.21         9.33 o                         
  -7   2   5          1.11         -4.06         7.65 o                         
  -6   2   5          0.68         -3.71         3.71 o                         
  -5   2   5          0.42          3.07         2.53 o                         
  -4   2   5        786.32        775.04         8.02 o                         
  -3   2   5         68.05         77.38         2.89 o                         
  -2   2   5         71.72         73.50         3.08 o                         
  -1   2   5        321.45        287.95         3.73 o                         
   0   2   5          6.18          4.30         1.29 o                         
   1   2   5        790.66        779.41        11.20 o                         
   2   2   5        177.13        164.96         5.16 o                         
   3   2   5        154.25        150.54         3.79 o                         
   4   2   5          5.32         11.20         2.70 o                         
   5   2   5         54.75         54.33         4.05 o                         
   6   2   5         24.67         27.21         5.69 o                         
   7   2   5         38.31         37.81         8.40 o                         
  -9   3   5          2.39         -4.86         8.24 o                         
  -8   3   5          1.98         -7.33         7.33 o                         
  -7   3   5        176.15        191.43         9.58 o                         
  -6   3   5        167.33        166.30         8.68 o                         
  -5   3   5        947.39        924.05        30.06 o                         
  -4   3   5         45.02         44.75         2.43 o                         
  -3   3   5        379.47        415.40         6.84 o                         
  -2   3   5         53.94         58.15         2.97 o                         
  -1   3   5       2284.43       2370.47        29.27 o                         
   0   3   5        256.75        270.58         4.91 o                         
   1   3   5         13.70         12.48         1.70 o                         
   2   3   5         80.67         81.39         3.82 o                         
   3   3   5         30.72         28.59         2.62 o                         
   4   3   5         31.16         29.48         3.85 o                         
   5   3   5         79.07         86.04         5.28 o                         
   6   3   5        106.53        129.86        11.41 o                         
   7   3   5          6.56         14.13         9.25 o                         
  -9   4   5          0.13         14.34         8.57 o                         
  -8   4   5         31.67         39.78         7.05 o                         
  -7   4   5        196.97        206.33        12.87 o                         
  -6   4   5         12.78          9.22         5.40 o                         
  -5   4   5         13.58         16.91         2.71 o                         
  -4   4   5         49.65         52.85         2.91 o                         
  -3   4   5        119.21        128.93         4.92 o                         
  -2   4   5        564.70        584.23         5.65 o                         
  -1   4   5        228.43        215.66         3.85 o                         
   0   4   5        111.90        120.32         3.58 o                         
   1   4   5          1.20          1.17         2.11 o                         
   2   4   5        258.42        263.99         7.32 o                         
   3   4   5         17.94         13.27         4.32 o                         
   4   4   5        314.23        318.46        11.06 o                         
   5   4   5          1.93          1.57        16.61 o                         
   6   4   5          8.82         16.11        12.78 o                         
  -9   5   5          0.99          9.24        11.29 o                         
  -8   5   5         11.76          9.77         7.45 o                         
  -7   5   5         28.04         12.46         6.24 o                         
  -6   5   5          3.02          3.75         5.44 o                         
  -5   5   5          0.79          5.35         3.45 o                         
  -4   5   5         54.77         61.27         3.69 o                         
  -3   5   5         16.34         17.91         2.81 o                         
  -2   5   5         72.29         66.15         3.51 o                         
  -1   5   5         24.40         24.33         2.90 o                         
   0   5   5        190.37        171.14         9.47 o                         
   1   5   5         28.47         27.78         6.45 o                         
   2   5   5         85.01         79.88         7.78 o                         
   3   5   5        255.97        250.35        10.99 o                         
   4   5   5         23.34         25.72         7.13 o                         
   5   5   5          2.37          2.65         9.46 o                         
  -8   6   5          1.11         10.56         8.39 o                         
  -7   6   5          0.09         -2.86         5.10 o                         
  -6   6   5          4.31          5.97         4.30 o                         
  -5   6   5          6.32         11.58         4.98 o                         
  -4   6   5          0.27         -1.69         4.09 o                         
  -3   6   5         55.57         64.66         4.14 o                         
  -2   6   5         18.52         20.55         3.43 o                         
  -1   6   5         92.28         96.15         6.06 o                         
   0   6   5         11.44          7.96         3.82 o                         
   1   6   5        103.70        103.94        14.97 o                         
   2   6   5         82.76         78.35        14.33 o                         
   3   6   5        102.79         97.19         9.21 o                         
   4   6   5         32.93         43.99        18.85 o                         
  -8   7   5         16.88          5.22        10.90 o                         
  -7   7   5         16.52         12.67         6.48 o                         
  -6   7   5          7.59          2.77         5.89 o                         
  -5   7   5          4.02          5.87         6.38 o                         
  -4   7   5          0.25         -5.83         5.83 o                         
  -3   7   5         10.03          7.33         4.95 o                         
  -2   7   5         27.21         27.02         4.65 o                         
  -1   7   5          3.48          4.15         4.57 o                         
   0   7   5        116.31        121.94         8.70 o                         
   1   7   5          0.34        -10.29        12.37 o                         
   2   7   5         44.69         37.16         8.37 o                         
  -7   8   5          1.57         22.49         8.47 o                         
  -6   8   5         13.23         20.49         7.60 o                         
  -5   8   5          9.02         16.86         6.91 o                         
  -4   8   5         16.73         22.32         9.74 o                         
  -3   8   5         20.86         28.04         6.38 o                         
  -2   8   5         15.05         11.08        13.02 o                         
  -1   8   5         21.03         31.74         8.19 o                         
   0   8   5         65.67         53.97         8.68 o                         
   1   8   5          0.41         11.54        14.30 o                         
  -4   9   5          9.25         24.56        14.07 o                         
  -3   9   5         14.10          9.05         9.73 o                         
   3 -11   6          0.25          2.60        10.52 o                         
   4 -11   6          7.12         -2.03         8.27 o                         
  -1 -10   6         43.08         33.15        14.04 o                         
   0 -10   6          1.22         15.29         9.77 o                         
   1 -10   6         58.64         49.31         9.35 o                         
   2 -10   6          7.65         -6.36         6.36 o                         
   3 -10   6          1.24        -10.11        10.11 o                         
   4 -10   6         10.65         27.92         7.30 o                         
   5 -10   6         39.88         41.95         7.94 o                         
   6 -10   6         12.02         12.52        16.76 o                         
  -3  -9   6         61.20         55.32        16.82 o                         
  -2  -9   6         10.23         -2.38         7.44 o                         
  -1  -9   6        110.66        117.09        10.47 o                         
   0  -9   6         39.19         41.01         5.29 o                         
   1  -9   6        129.16        128.51        11.86 o                         
   2  -9   6        155.23        164.15         9.80 o                         
   3  -9   6          7.41          7.71         5.44 o                         
   4  -9   6         55.92         78.20         8.22 o                         
   5  -9   6         16.58          5.91         7.53 o                         
   6  -9   6         38.41         46.75        11.80 o                         
   7  -9   6         10.71          6.07         8.38 o                         
   8  -9   6         15.19          2.35         8.21 o                         
  -4  -8   6        155.12        211.61        41.99 o                         
  -3  -8   6         52.23         80.13        10.10 o                         
  -2  -8   6         77.44         89.88         7.41 o                         
  -1  -8   6        360.15        362.54        16.18 o                         
   0  -8   6         96.26         98.96         6.03 o                         
   1  -8   6         20.27         24.72         3.59 o                         
   2  -8   6         77.09         94.70         6.55 o                         
   3  -8   6          9.93          8.28         4.36 o                         
   4  -8   6        148.26        149.88        10.33 o                         
   5  -8   6          8.19          7.11         5.11 o                         
   6  -8   6         15.85          9.00         5.73 o                         
   7  -8   6          0.53          0.11        11.23 o                         
   8  -8   6          0.35        -14.41        15.16 o                         
  -5  -7   6         17.92         26.96        13.87 o                         
  -4  -7   6        115.75        126.26         8.16 o                         
  -3  -7   6        114.02        131.53         7.84 o                         
  -2  -7   6        141.32        143.39         6.53 o                         
  -1  -7   6         93.76         93.04         5.83 o                         
   0  -7   6         46.02         40.19         3.09 o                         
   1  -7   6         59.83         54.14         3.11 o                         
   2  -7   6         71.38         77.76         4.59 o                         
   3  -7   6        375.73        370.62        14.77 o                         
   4  -7   6          3.84          1.60         3.90 o                         
   5  -7   6         10.95         18.21         7.58 o                         
   6  -7   6          3.76         -3.74        12.98 o                         
   7  -7   6         25.59         28.34         5.96 o                         
   8  -7   6          2.88          4.21        11.39 o                         
   9  -7   6          1.18         -8.00         8.00 o                         
  -6  -6   6          3.94         20.68        10.92 o                         
  -5  -6   6         81.24         73.76         7.59 o                         
  -4  -6   6          9.78          6.29         4.40 o                         
  -3  -6   6        188.66        192.54         6.24 o                         
  -2  -6   6         29.48         25.52         3.26 o                         
  -1  -6   6         57.86         58.39         3.12 o                         
   0  -6   6        170.99        160.23         5.11 o                         
   1  -6   6        377.33        367.91         6.19 o                         
   2  -6   6        511.96        517.60         9.71 o                         
   3  -6   6          5.68          1.17         2.55 o                         
   4  -6   6        243.36        252.49        15.36 o                         
   5  -6   6         26.64         31.00         5.29 o                         
   6  -6   6        173.90        171.87        15.40 o                         
   7  -6   6         40.96         34.52         7.27 o                         
   8  -6   6          1.18         -0.36         6.24 o                         
   9  -6   6          3.40         -3.69        17.86 o                         
  -7  -5   6         40.08         73.13        18.95 o                         
  -6  -5   6          1.29         -4.78         6.75 o                         
  -5  -5   6         22.63         17.85        13.20 o                         
  -4  -5   6          5.99         12.99         3.57 o                         
  -3  -5   6         94.28         84.30         4.04 o                         
  -2  -5   6        292.15        297.93        12.13 o                         
  -1  -5   6          3.96          3.23         1.74 o                         
   0  -5   6       1015.73       1014.17        17.02 o                         
   1  -5   6         47.39         39.09         2.49 o                         
   2  -5   6        233.30        219.00         4.40 o                         
   3  -5   6        171.47        153.96         5.38 o                         
   4  -5   6        706.01        681.20        21.13 o                         
   5  -5   6          0.90         -1.85         5.22 o                         
   6  -5   6        122.37        114.54         8.27 o                         
   7  -5   6        101.66        110.26         6.94 o                         
   8  -5   6         22.35         34.75         6.86 o                         
   9  -5   6        101.64         91.30        23.61 o                         
  -7  -4   6         37.35         20.23         7.62 o                         
  -6  -4   6         57.59         51.16         7.45 o                         
  -5  -4   6        161.43        154.36        10.75 o                         
  -4  -4   6        200.75        197.95        11.38 o                         
  -3  -4   6        352.42        337.80         5.38 o                         
  -2  -4   6          3.43          4.22         1.73 o                         
  -1  -4   6         52.05         78.60         2.95 o                         
   0  -4   6        554.19        485.32         8.70 o                         
   1  -4   6        212.01        194.23         6.09 o                         
   2  -4   6        358.68        337.50        10.42 o                         
   3  -4   6        224.41        224.93         8.99 o                         
   4  -4   6         16.93         14.80         2.38 o                         
   5  -4   6         79.18         78.28         4.14 o                         
   6  -4   6         68.54         83.79         7.87 o                         
   7  -4   6        156.62        150.85         7.85 o                         
   8  -4   6         63.42         70.73         5.58 o                         
   9  -4   6         81.55         80.84        21.33 o                         
  -8  -3   6          0.99         -0.94         8.48 o                         
  -7  -3   6         27.55         45.04         9.92 o                         
  -6  -3   6        296.00        271.67        25.98 o                         
  -5  -3   6         43.12         43.72         3.48 o                         
  -4  -3   6          1.65         -2.08         2.08 o                         
  -3  -3   6         43.06         40.42         2.17 o                         
  -2  -3   6        718.45        729.61        11.09 o                         
  -1  -3   6        836.05        829.13        12.26 o                         
   0  -3   6        994.22       1018.71        20.77 o                         
   1  -3   6        511.44        479.77         9.67 o                         
   2  -3   6        125.54        141.34         5.71 o                         
   3  -3   6        267.65        279.82         7.60 o                         
   4  -3   6        410.41        412.17         8.83 o                         
   5  -3   6        229.15        227.88         9.81 o                         
   6  -3   6         85.48         87.75         8.14 o                         
   7  -3   6         67.67         67.63         4.49 o                         
   8  -3   6         12.14          3.14         7.63 o                         
   9  -3   6          4.20          6.59         6.44 o                         
  -8  -2   6         59.69         68.98         9.30 o                         
  -7  -2   6          0.21         -0.69         5.73 o                         
  -6  -2   6          1.13         -2.96         7.23 o                         
  -5  -2   6          0.48         -2.25         2.25 o                         
  -4  -2   6        332.49        314.68         9.31 o                         
  -3  -2   6       1531.36       1603.33        12.73 o                         
  -2  -2   6       2707.53       2955.02        31.16 o                         
  -1  -2   6         72.17         64.70         2.12 o                         
   0  -2   6        704.23        687.18        14.47 o                         
   1  -2   6        113.33        148.46         4.74 o                         
   2  -2   6        909.41        938.99        30.94 o                         
   3  -2   6        606.05        609.68        12.41 o                         
   4  -2   6        104.54         94.44         3.01 o                         
   5  -2   6        590.34        578.34        17.09 o                         
   6  -2   6        242.57        229.65        14.47 o                         
   7  -2   6        126.08        120.47         9.30 o                         
   8  -2   6         78.14         96.44        25.31 o                         
   9  -2   6         17.23         18.17        12.02 o                         
  -9  -1   6         17.03         26.46         9.58 o                         
  -8  -1   6         60.84         55.93        11.42 o                         
  -7  -1   6         16.83          6.27         6.84 o                         
  -6  -1   6         43.82         48.12         6.40 o                         
  -5  -1   6        246.15        257.30         6.36 o                         
  -4  -1   6        156.50        150.76         3.17 o                         
  -3  -1   6         27.74         31.62         1.91 o                         
  -2  -1   6        418.62        413.12         6.58 o                         
  -1  -1   6        535.10        521.01         6.48 o                         
   0  -1   6        145.31        198.81         4.34 o                         
   1  -1   6          8.84         21.48         1.65 o                         
   2  -1   6        842.47        858.92        20.02 o                         
   3  -1   6         35.13         31.89         2.10 o                         
   4  -1   6         19.47         17.82         1.99 o                         
   5  -1   6        678.56        684.15        11.27 o                         
   6  -1   6         47.52         43.06         4.40 o                         
   7  -1   6         98.40        100.96         8.53 o                         
   8  -1   6         34.03         28.79         6.17 o                         
  -9   0   6          8.65         14.68         8.53 o                         
  -8   0   6        330.33        343.68        23.67 o                         
  -7   0   6         17.20         20.74         5.37 o                         
  -6   0   6          0.46          0.35         4.21 o                         
  -5   0   6         36.79         36.09         3.66 o                         
  -4   0   6         30.66         36.66         1.90 o                         
  -3   0   6         83.62         71.71         3.22 o                         
  -2   0   6       1216.35       1261.26        12.15 o                         
  -1   0   6        383.41        388.02         4.29 o                         
   0   0   6         23.63         39.28         2.16 o                         
   1   0   6         69.04         44.79         2.10 o                         
   2   0   6        980.78        993.20        17.74 o                         
   3   0   6         10.54          7.85         1.60 o                         
   4   0   6          4.01          2.20         1.97 o                         
   5   0   6       1854.74       1867.12        27.34 o                         
   6   0   6         16.41         28.96         5.10 o                         
   7   0   6          7.09         13.94         7.76 o                         
   8   0   6         12.86         19.80         6.76 o                         
  -9   1   6         41.56         32.84         8.65 o                         
  -8   1   6        112.74        107.84         8.55 o                         
  -7   1   6         25.92         31.59         6.55 o                         
  -6   1   6         39.41         44.53         4.97 o                         
  -5   1   6        413.21        412.66         7.96 o                         
  -4   1   6        111.43         96.98         3.35 o                         
  -3   1   6          6.95         12.79         1.67 o                         
  -2   1   6          3.85          4.37         1.27 o                         
  -1   1   6       2014.00       2276.27        12.51 o                         
   0   1   6         52.64         45.67         2.96 o                         
   1   1   6       1550.12       1550.47        19.46 o                         
   2   1   6       1224.72       1198.47        15.07 o                         
   3   1   6         82.44         85.81         3.28 o                         
   4   1   6         59.56         67.17         3.38 o                         
   5   1   6        349.87        346.75         8.34 o                         
   6   1   6          3.98         -0.15         5.08 o                         
   7   1   6        226.43        228.73        19.89 o                         
   8   1   6        126.90        139.66        17.08 o                         
  -9   2   6         15.53         11.19         8.37 o                         
  -8   2   6         79.55         92.78         8.28 o                         
  -7   2   6          0.19         10.39         5.16 o                         
  -6   2   6         13.80         16.64         9.54 o                         
  -5   2   6        321.87        327.48         4.59 o                         
  -4   2   6         42.86         40.52         2.70 o                         
  -3   2   6          1.92          3.60         1.51 o                         
  -2   2   6        101.40        104.09         3.09 o                         
  -1   2   6       1677.11       1773.73        17.07 o                         
   0   2   6        162.22        149.75         3.14 o                         
   1   2   6        366.36        359.75         4.35 o                         
   2   2   6         29.05         28.83         2.06 o                         
   3   2   6          8.34         13.70         2.49 o                         
   4   2   6         37.03         43.06         3.37 o                         
   5   2   6        182.41        167.70        10.76 o                         
   6   2   6        182.78        175.12        15.22 o                         
   7   2   6         29.60         33.57        11.34 o                         
  -9   3   6          6.79          4.65         8.75 o                         
  -8   3   6          6.00         14.75         7.01 o                         
  -7   3   6         13.83         11.76         6.77 o                         
  -6   3   6        147.14        135.64        10.50 o                         
  -5   3   6        239.65        235.45         4.87 o                         
  -4   3   6        115.23        114.74         3.98 o                         
  -3   3   6         15.42         12.66         1.94 o                         
  -2   3   6         38.21         36.46         2.05 o                         
  -1   3   6        247.55        252.69         4.06 o                         
   0   3   6         94.00         85.90         3.81 o                         
   1   3   6        168.31        161.95         8.79 o                         
   2   3   6        682.08        666.22        26.47 o                         
   3   3   6        123.51        108.66        10.13 o                         
   4   3   6         76.57         75.81         5.37 o                         
   5   3   6          0.85          2.59         5.73 o                         
   6   3   6          4.00         12.06         7.93 o                         
  -9   4   6          2.01          8.28         9.28 o                         
  -8   4   6         17.47         18.25         8.90 o                         
  -7   4   6         30.25         27.80         7.52 o                         
  -6   4   6        105.01         90.09         7.93 o                         
  -5   4   6         25.02         25.56         3.07 o                         
  -4   4   6         58.94         60.52         3.41 o                         
  -3   4   6        106.94        106.93         4.97 o                         
  -2   4   6        163.31        181.12         6.15 o                         
  -1   4   6        209.61        191.45         5.47 o                         
   0   4   6        205.45        196.88         5.12 o                         
   1   4   6        217.55        195.00         9.58 o                         
   2   4   6         10.45          9.57         2.77 o                         
   3   4   6         44.42         44.75         4.37 o                         
   4   4   6          2.25          3.77         9.32 o                         
   5   4   6          3.18         12.58         7.67 o                         
  -9   5   6         31.85         27.29        13.57 o                         
  -8   5   6          4.24         -7.87         7.93 o                         
  -7   5   6          4.01         -3.89         4.84 o                         
  -6   5   6          1.61          3.04         4.17 o                         
  -5   5   6         83.47         81.83         5.88 o                         
  -4   5   6         58.25         67.28         4.12 o                         
  -3   5   6        276.53        291.56         6.71 o                         
  -2   5   6          1.49          4.29         2.81 o                         
  -1   5   6          1.64         -0.97         5.05 o                         
   0   5   6          1.31         -1.32         3.12 o                         
   1   5   6         91.20         71.32         3.99 o                         
   2   5   6         82.07         79.93         6.81 o                         
   3   5   6        134.52        143.63         8.70 o                         
   4   5   6         95.82         93.42        16.71 o                         
  -8   6   6          0.95        -12.73        12.73 o                         
  -7   6   6          3.25          5.93         5.87 o                         
  -6   6   6          6.12         -4.14         5.47 o                         
  -5   6   6         11.83         21.89         5.11 o                         
  -4   6   6         13.92         22.00         5.31 o                         
  -3   6   6          6.58         12.40         4.77 o                         
  -2   6   6          9.43          6.98         3.75 o                         
  -1   6   6          1.40          3.41         3.65 o                         
   0   6   6         96.33         95.58         6.06 o                         
   1   6   6         52.53         47.01         6.66 o                         
   2   6   6        238.98        221.26        18.04 o                         
   3   6   6          3.49         -2.41        13.46 o                         
  -7   7   6          1.03         -3.61        17.03 o                         
  -6   7   6          2.28         11.18         8.59 o                         
  -5   7   6          0.55         -3.93         6.08 o                         
  -4   7   6         23.38         36.42         8.83 o                         
  -3   7   6         56.22         60.76         6.17 o                         
  -2   7   6         40.02         50.01         6.67 o                         
  -1   7   6         60.37         60.30        11.10 o                         
   0   7   6        128.97        131.47         9.40 o                         
   1   7   6         32.67         23.74        15.60 o                         
   2   7   6          3.77         -4.38         8.73 o                         
  -6   8   6          0.29          9.58        11.77 o                         
  -5   8   6          8.66         24.28         7.76 o                         
  -4   8   6         10.84         19.38         9.03 o                         
  -3   8   6         16.75         11.30         7.01 o                         
  -2   8   6          2.06         -8.03         8.03 o                         
  -1   8   6         17.03         19.99        16.68 o                         
   0   8   6          3.91         -5.47         9.06 o                         
  -1 -10   7         15.95          3.66        23.04 o                         
   0 -10   7          5.78         10.73         9.81 o                         
   1 -10   7          9.09         14.63         8.59 o                         
   2 -10   7        103.52         86.25         8.13 o                         
   3 -10   7         30.65         33.64         9.02 o                         
   4 -10   7         19.47         17.24         7.18 o                         
   5 -10   7        101.06         99.64        14.08 o                         
   6 -10   7          3.63         -4.39         7.90 o                         
  -2  -9   7        135.41        129.64         9.37 o                         
  -1  -9   7         22.40         22.27         7.18 o                         
   0  -9   7         70.65         73.18         7.71 o                         
   1  -9   7         14.93         23.79         6.94 o                         
   2  -9   7        186.81        187.47        10.93 o                         
   3  -9   7         90.65         92.43         9.46 o                         
   4  -9   7          7.97         21.88         6.66 o                         
   5  -9   7        231.10        213.57        12.99 o                         
   6  -9   7         15.25         -2.53         6.62 o                         
   7  -9   7          4.80          9.82        12.65 o                         
  -4  -8   7          5.33         19.82         8.59 o                         
  -3  -8   7        127.20        157.14         9.39 o                         
  -2  -8   7         58.34         68.90         5.64 o                         
  -1  -8   7        386.70        383.18        10.02 o                         
   0  -8   7          1.86          4.00         4.01 o                         
   1  -8   7         17.73         21.63         3.72 o                         
   2  -8   7          1.26          0.90         4.22 o                         
   3  -8   7        171.93        158.87         8.73 o                         
   4  -8   7        185.21        220.35        22.61 o                         
   5  -8   7        373.84        381.36        11.40 o                         
   6  -8   7         27.74         49.45         9.85 o                         
   7  -8   7         31.46         48.93        13.73 o                         
   8  -8   7          3.01         14.26         7.66 o                         
  -5  -7   7        129.63        162.46        52.62 o                         
  -4  -7   7         18.87         18.48         9.30 o                         
  -3  -7   7        263.10        277.58         9.77 o                         
  -2  -7   7          5.10         10.59         4.44 o                         
  -1  -7   7         39.57         48.37         3.97 o                         
   0  -7   7         29.51         35.55         3.16 o                         
   1  -7   7          1.75          0.01         2.71 o                         
   2  -7   7        399.91        392.98        10.05 o                         
   3  -7   7         63.51         70.38         5.22 o                         
   4  -7   7          7.77         10.25         5.10 o                         
   5  -7   7         10.68          5.58         5.60 o                         
   6  -7   7         30.79         28.50         5.60 o                         
   7  -7   7          2.50         18.55         6.25 o                         
   8  -7   7         20.91         23.86        10.61 o                         
  -6  -6   7        129.98        178.98        22.35 o                         
  -5  -6   7          0.36          2.57        11.96 o                         
  -4  -6   7        136.64        140.99         8.79 o                         
  -3  -6   7        165.21        161.05        13.26 o                         
  -2  -6   7         19.27         23.55         3.44 o                         
  -1  -6   7         83.54         72.99         4.46 o                         
   0  -6   7        425.03        413.07         8.52 o                         
   1  -6   7         84.45         82.02         4.13 o                         
   2  -6   7          7.59          5.48         2.76 o                         
   3  -6   7        233.13        234.60         6.64 o                         
   4  -6   7         19.44         21.49         3.96 o                         
   5  -6   7         12.45          8.55         4.90 o                         
   6  -6   7         33.82         28.05         8.63 o                         
   7  -6   7         31.34         51.28         6.15 o                         
   8  -6   7          8.32          6.91         6.78 o                         
   9  -6   7          8.07         13.14         8.39 o                         
  -6  -5   7        115.17        120.93        11.77 o                         
  -5  -5   7        121.27        135.84         7.32 o                         
  -4  -5   7         70.65         76.91         4.49 o                         
  -3  -5   7        184.37        180.47        10.95 o                         
  -2  -5   7          5.43          5.76         2.40 o                         
  -1  -5   7        366.52        336.16         7.22 o                         
   0  -5   7        357.42        352.39         8.84 o                         
   1  -5   7        421.68        378.67        13.41 o                         
   2  -5   7         14.20         17.19         2.25 o                         
   3  -5   7        642.39        627.20        17.09 o                         
   4  -5   7         59.46         65.88         4.18 o                         
   5  -5   7        138.12        137.77        11.07 o                         
   6  -5   7         34.42         37.62         5.19 o                         
   7  -5   7          9.07         10.68        10.67 o                         
   8  -5   7         40.91         53.13         8.48 o                         
   9  -5   7          6.19          8.53        14.27 o                         
  -7  -4   7         27.66         10.93        18.78 o                         
  -6  -4   7          4.72         -5.54         7.51 o                         
  -5  -4   7          5.62          7.10         3.46 o                         
  -4  -4   7         45.93         42.40         3.35 o                         
  -3  -4   7        129.75        116.67         4.18 o                         
  -2  -4   7         38.40         46.92         2.73 o                         
  -1  -4   7        716.73        695.20        10.94 o                         
   0  -4   7        859.01        866.71        21.45 o                         
   1  -4   7        217.26        199.07         4.34 o                         
   2  -4   7       1350.88       1350.99        37.81 o                         
   3  -4   7          1.34          1.70         1.95 o                         
   4  -4   7        815.47        834.85        18.72 o                         
   5  -4   7        143.00        140.42         6.37 o                         
   6  -4   7         88.78         96.68         8.84 o                         
   7  -4   7          1.07         -1.67         4.25 o                         
   8  -4   7          5.26          4.17         5.12 o                         
   9  -4   7         11.33         -2.29        11.75 o                         
  -8  -3   7         18.97         -8.85         9.81 o                         
  -7  -3   7          4.56          8.42         6.55 o                         
  -6  -3   7          4.95         -3.50         5.33 o                         
  -5  -3   7         51.55         53.94         3.93 o                         
  -4  -3   7         84.91         91.42         3.88 o                         
  -3  -3   7          2.66          3.85         1.93 o                         
  -2  -3   7       1133.35       1133.45        13.61 o                         
  -1  -3   7         86.22         91.37         2.74 o                         
   0  -3   7        603.73        564.40        13.21 o                         
   1  -3   7         36.85         36.60         1.88 o                         
   2  -3   7        870.75        904.50        25.03 o                         
   3  -3   7        101.77        100.63         2.82 o                         
   4  -3   7        637.92        611.62        25.55 o                         
   5  -3   7        208.17        193.60         8.93 o                         
   6  -3   7         10.44          6.61         3.17 o                         
   7  -3   7        105.67        113.42         5.93 o                         
   8  -3   7          8.01         21.91         9.29 o                         
   9  -3   7         26.35         27.33         7.22 o                         
  -8  -2   7        162.52        140.05         9.88 o                         
  -7  -2   7        142.51        153.91         9.89 o                         
  -6  -2   7        188.27        191.87        24.66 o                         
  -5  -2   7        100.36         93.51        12.52 o                         
  -4  -2   7         37.10         40.10         2.48 o                         
  -3  -2   7        107.60         95.92         3.58 o                         
  -2  -2   7        389.30        375.41         3.96 o                         
  -1  -2   7        492.54        460.68         7.29 o                         
   0  -2   7        274.13        265.97         5.38 o                         
   1  -2   7        397.50        371.11         9.02 o                         
   2  -2   7         37.59         22.42         2.22 o                         
   3  -2   7         21.28         18.02         1.66 o                         
   4  -2   7        150.95        160.74         4.89 o                         
   5  -2   7        542.19        529.50        20.65 o                         
   6  -2   7         45.22         42.76         4.01 o                         
   7  -2   7        279.46        278.04        19.60 o                         
   8  -2   7          1.85         -1.28         6.35 o                         
  -8  -1   7         59.42         71.81        10.27 o                         
  -7  -1   7          7.08          6.96         9.57 o                         
  -6  -1   7          4.23          8.02         4.95 o                         
  -5  -1   7        377.55        383.30        12.49 o                         
  -4  -1   7        268.46        254.18        10.84 o                         
  -3  -1   7        317.40        300.45         4.44 o                         
  -2  -1   7        989.50       1009.28        11.91 o                         
  -1  -1   7         52.97         43.17         1.79 o                         
   0  -1   7        172.80        195.09         6.31 o                         
   1  -1   7        104.49         78.44         4.27 o                         
   2  -1   7        215.48        181.88         9.02 o                         
   3  -1   7        323.38        316.09         8.20 o                         
   4  -1   7         47.95         49.01         2.69 o                         
   5  -1   7        210.93        180.63         5.49 o                         
   6  -1   7         44.15         48.47         4.80 o                         
   7  -1   7          0.28          5.97         8.37 o                         
   8  -1   7         25.26         35.08         6.88 o                         
  -9   0   7         27.26         37.24        15.96 o                         
  -8   0   7          5.96          4.42         7.13 o                         
  -7   0   7          0.14         -1.75         6.33 o                         
  -6   0   7        128.41        146.96         8.54 o                         
  -5   0   7        235.42        258.74        11.39 o                         
  -4   0   7        346.08        332.21        16.45 o                         
  -3   0   7          1.78          2.23         1.51 o                         
  -2   0   7         66.73         63.49         2.50 o                         
  -1   0   7        234.50        240.95         4.52 o                         
   0   0   7       1934.56       2135.21        26.18 o                         
   1   0   7        744.07        758.26         9.33 o                         
   2   0   7        407.63        367.83         7.20 o                         
   3   0   7          2.82          3.02         1.78 o                         
   4   0   7        917.41        866.39        30.56 o                         
   5   0   7          0.49          2.81         3.20 o                         
   6   0   7        143.78        154.29         8.35 o                         
   7   0   7         43.61         52.75         8.27 o                         
   8   0   7         28.50         29.93         7.71 o                         
  -9   1   7          2.58         -5.57         8.70 o                         
  -8   1   7          7.32         10.08         6.96 o                         
  -7   1   7         12.16         11.27         5.64 o                         
  -6   1   7          0.64         -0.26         7.75 o                         
  -5   1   7          9.35         13.94         3.86 o                         
  -4   1   7        209.75        208.17         6.05 o                         
  -3   1   7         27.38         24.52         1.93 o                         
  -2   1   7        126.15        124.48         3.13 o                         
  -1   1   7        675.54        681.77         7.19 o                         
   0   1   7        707.76        739.68         7.24 o                         
   1   1   7         90.35         85.95         4.01 o                         
   2   1   7          3.12          4.53         1.86 o                         
   3   1   7       1843.49       1731.43        66.68 o                         
   4   1   7         54.43         57.69         3.54 o                         
   5   1   7        508.53        498.16        10.31 o                         
   6   1   7         50.69         60.56         5.92 o                         
   7   1   7          7.83         21.10         8.56 o                         
  -9   2   7          0.29          9.03        13.42 o                         
  -8   2   7          0.14         12.04         7.13 o                         
  -7   2   7          0.23          6.48         6.76 o                         
  -6   2   7         58.99         44.56         8.36 o                         
  -5   2   7         42.62         43.75         3.11 o                         
  -4   2   7         69.73         69.16         3.22 o                         
  -3   2   7        271.48        279.34         4.03 o                         
  -2   2   7         38.07         42.64         2.14 o                         
  -1   2   7         67.51         57.43         3.16 o                         
   0   2   7        534.23        547.86         7.33 o                         
   1   2   7         23.98         26.00         3.01 o                         
   2   2   7       1010.90        949.27        44.42 o                         
   3   2   7       2067.24       1976.05        86.38 o                         
   4   2   7         29.48         29.81         3.50 o                         
   5   2   7         71.08         84.15         5.67 o                         
   6   2   7         35.15         40.23         7.60 o                         
  -9   3   7         10.02          0.37        13.53 o                         
  -8   3   7          5.28         15.13         9.97 o                         
  -7   3   7         36.71         41.05         8.16 o                         
  -6   3   7          2.75          3.63         4.04 o                         
  -5   3   7          7.50          8.79         2.74 o                         
  -4   3   7         45.26         52.27         3.66 o                         
  -3   3   7        196.86        210.30         6.75 o                         
  -2   3   7          0.51         -1.76         2.01 o                         
  -1   3   7        504.24        491.37         8.66 o                         
   0   3   7        223.14        221.01         7.89 o                         
   1   3   7        226.35        216.30        10.45 o                         
   2   3   7         59.90         63.17         3.42 o                         
   3   3   7         45.57         53.87         4.60 o                         
   4   3   7         20.36         25.09         5.72 o                         
   5   3   7        216.86        269.35        14.24 o                         
   6   3   7         93.75        111.26        10.07 o                         
  -9   4   7          0.08          9.71         9.95 o                         
  -8   4   7        117.82        118.17         9.75 o                         
  -7   4   7        148.24        126.63        11.53 o                         
  -6   4   7          1.96          0.15         3.54 o                         
  -5   4   7          4.84          2.90         3.21 o                         
  -4   4   7        117.15        120.96         4.99 o                         
  -3   4   7        567.88        575.57        12.52 o                         
  -2   4   7         40.83         35.74         3.07 o                         
  -1   4   7        149.56        144.13         4.75 o                         
   0   4   7          5.25          6.53         2.88 o                         
   1   4   7        113.18         91.14         6.63 o                         
   2   4   7         36.55         35.69         3.61 o                         
   3   4   7        213.25        173.39         7.44 o                         
   4   4   7         30.23         50.35        14.46 o                         
   5   4   7         46.74         51.22         9.04 o                         
  -8   5   7         31.74         12.21        10.00 o                         
  -7   5   7          6.58          3.24         7.25 o                         
  -6   5   7          1.11          1.00         4.74 o                         
  -5   5   7          6.59          4.19         4.95 o                         
  -4   5   7        101.32         97.07         5.10 o                         
  -3   5   7         86.57         86.46         5.11 o                         
  -2   5   7          2.01         -3.44         3.44 o                         
  -1   5   7        246.14        258.75         6.36 o                         
   0   5   7         93.38         87.89         4.50 o                         
   1   5   7         11.28         14.45         3.86 o                         
   2   5   7         63.33         75.27        14.64 o                         
   3   5   7          0.75          3.36        12.54 o                         
   4   5   7          0.71          2.94         8.67 o                         
  -7   6   7          3.96         -1.12         8.26 o                         
  -6   6   7          4.40          6.64         5.85 o                         
  -5   6   7          0.18         -7.23         7.23 o                         
  -4   6   7          1.22         -5.58         9.76 o                         
  -3   6   7          2.35         -4.80         4.80 o                         
  -2   6   7         45.80         44.94        11.32 o                         
  -1   6   7         47.91         45.19         6.27 o                         
   0   6   7         48.87         37.75        11.35 o                         
   1   6   7         57.61         44.84         7.19 o                         
   2   6   7          6.45          7.16         7.28 o                         
   3   6   7          0.26         -0.84         9.34 o                         
  -6   7   7          0.18         -7.95         7.95 o                         
  -5   7   7          3.88         -0.03         6.65 o                         
  -4   7   7          0.19         -6.37         6.37 o                         
  -3   7   7          0.42         -6.24         6.24 o                         
  -2   7   7          0.54        -11.20        11.57 o                         
  -1   7   7          4.68         -8.41         8.41 o                         
   0   7   7         98.25         75.34        13.57 o                         
   1   7   7         51.53         44.67         9.24 o                         
  -4   8   7          0.08         -8.32         8.45 o                         
  -3   8   7          0.52         -2.39        11.59 o                         
  -2   8   7         21.03         -8.09        31.23 o                         
   0 -10   8         82.34         90.89        11.27 o                         
   1 -10   8          7.28          8.78         7.38 o                         
   2 -10   8          0.28         -1.16         8.94 o                         
   3 -10   8         31.98         47.03         8.44 o                         
   4 -10   8          0.22         -1.70         7.55 o                         
   5 -10   8         17.05         15.71         7.79 o                         
   6 -10   8        145.61        137.20        10.34 o                         
  -2  -9   8          1.34          9.06        12.14 o                         
  -1  -9   8        113.36        117.73        13.33 o                         
   0  -9   8         87.61         85.22         9.05 o                         
   1  -9   8          0.37         -2.98         5.70 o                         
   2  -9   8          0.46         -2.27         5.38 o                         
   3  -9   8        178.49        167.42        10.56 o                         
   4  -9   8          0.71         -5.10         8.25 o                         
   5  -9   8         43.45         55.00         7.32 o                         
   6  -9   8        147.96        143.35         9.62 o                         
   7  -9   8          5.28          9.50         7.98 o                         
  -4  -8   8        141.72        160.47        14.90 o                         
  -3  -8   8          9.94          5.99        11.63 o                         
  -2  -8   8         32.90         33.23         5.66 o                         
  -1  -8   8         73.03         85.44         5.79 o                         
   0  -8   8        326.24        295.57        10.63 o                         
   1  -8   8         63.65         67.75         5.80 o                         
   2  -8   8         86.49         87.33        14.09 o                         
   3  -8   8        441.09        461.45        11.39 o                         
   4  -8   8         33.09         25.82         5.80 o                         
   5  -8   8          0.47         -4.70         5.19 o                         
   6  -8   8         84.40         82.71        11.35 o                         
   7  -8   8          0.16          1.60         6.57 o                         
   8  -8   8         45.51         49.08        11.05 o                         
  -5  -7   8         35.72         69.49        15.00 o                         
  -4  -7   8        224.35        281.58        16.35 o                         
  -3  -7   8         81.60         83.03         6.00 o                         
  -2  -7   8         18.61         15.51         4.80 o                         
  -1  -7   8         45.07         41.52         4.25 o                         
   0  -7   8        241.54        212.98        13.92 o                         
   1  -7   8         68.68         70.63         5.62 o                         
   2  -7   8        261.81        271.21        13.24 o                         
   3  -7   8        458.23        452.87        17.11 o                         
   4  -7   8        191.89        178.94        27.66 o                         
   5  -7   8         34.41         32.35         6.43 o                         
   6  -7   8         22.26         38.71         5.97 o                         
   7  -7   8         27.47         33.55        11.67 o                         
   8  -7   8         56.85         54.68         8.31 o                         
  -6  -6   8         12.40         -4.88        10.88 o                         
  -5  -6   8        100.78        107.26         7.53 o                         
  -4  -6   8         64.06         77.17         5.93 o                         
  -3  -6   8        148.42        132.07         7.10 o                         
  -2  -6   8         97.12         67.05         4.81 o                         
  -1  -6   8         21.10         26.02         3.19 o                         
   0  -6   8         46.99         49.57         3.17 o                         
   1  -6   8        324.57        301.65        14.75 o                         
   2  -6   8          5.31          7.94         3.16 o                         
   3  -6   8         90.82         93.05         5.09 o                         
   4  -6   8          1.31          1.28         3.81 o                         
   5  -6   8         58.80         74.80         7.29 o                         
   6  -6   8          5.64          8.39         7.49 o                         
   7  -6   8          3.42          1.48         6.03 o                         
   8  -6   8          1.20         -6.24         7.16 o                         
  -6  -5   8          8.01         14.16        11.20 o                         
  -5  -5   8        202.85        225.34         9.23 o                         
  -4  -5   8          2.00          5.72         3.94 o                         
  -3  -5   8        114.43        126.55         7.07 o                         
  -2  -5   8         20.80         23.06         2.94 o                         
  -1  -5   8         65.64         70.13         3.23 o                         
   0  -5   8        436.70        441.31        10.46 o                         
   1  -5   8         48.21         45.78         2.31 o                         
   2  -5   8        168.42        171.39        12.14 o                         
   3  -5   8         96.87         90.88         4.73 o                         
   4  -5   8        284.40        290.03         9.38 o                         
   5  -5   8         10.43         -0.53         4.99 o                         
   6  -5   8          5.50          0.83         7.14 o                         
   7  -5   8          0.19         -5.43         5.43 o                         
   8  -5   8         29.60         20.39         7.25 o                         
  -7  -4   8          0.44         -0.52        12.24 o                         
  -6  -4   8         37.50         46.93         7.25 o                         
  -5  -4   8         12.38         23.95         4.40 o                         
  -4  -4   8         51.09         54.07         4.06 o                         
  -3  -4   8        200.39        187.94         7.51 o                         
  -2  -4   8        677.47        695.61        13.48 o                         
  -1  -4   8        109.86        100.74         3.33 o                         
   0  -4   8         82.23         79.23         2.95 o                         
   1  -4   8        176.85        165.64         4.24 o                         
   2  -4   8        188.74        183.35         6.33 o                         
   3  -4   8         60.92         62.40         3.70 o                         
   4  -4   8        409.29        409.69        16.03 o                         
   5  -4   8        145.24        143.83         6.77 o                         
   6  -4   8        128.31        119.79         6.52 o                         
   7  -4   8         83.54         82.52         6.27 o                         
   8  -4   8         24.43         18.90         8.88 o                         
  -7  -3   8          1.61          0.29         8.76 o                         
  -6  -3   8         18.71         17.76         8.04 o                         
  -5  -3   8         99.68        101.63         4.82 o                         
  -4  -3   8         22.56         18.83         3.06 o                         
  -3  -3   8        388.22        344.56         5.26 o                         
  -2  -3   8        179.15        168.24         3.82 o                         
  -1  -3   8        196.73        169.01         4.41 o                         
   0  -3   8        105.88        108.44         3.04 o                         
   1  -3   8        424.89        421.77        11.71 o                         
   2  -3   8         14.25         10.86         1.69 o                         
   3  -3   8        557.37        529.73        14.66 o                         
   4  -3   8        285.71        259.68        13.27 o                         
   5  -3   8        125.47        122.45         4.95 o                         
   6  -3   8         62.25         65.98         4.77 o                         
   7  -3   8          1.98         -5.08         5.25 o                         
   8  -3   8         67.52         67.92         6.79 o                         
  -8  -2   8          2.48          9.92         8.55 o                         
  -7  -2   8         24.50         32.44        12.33 o                         
  -6  -2   8          6.04          1.48         6.87 o                         
  -5  -2   8         25.73         32.45         3.90 o                         
  -4  -2   8          9.01         10.77         2.54 o                         
  -3  -2   8        348.66        318.15         7.36 o                         
  -2  -2   8        507.98        514.92         6.10 o                         
  -1  -2   8        224.92        214.16         3.48 o                         
   0  -2   8        752.95        757.71        16.80 o                         
   1  -2   8         90.89         97.11         6.29 o                         
   2  -2   8       1386.35       1464.19        30.67 o                         
   3  -2   8         31.62         39.38         2.28 o                         
   4  -2   8        204.49        205.85        12.78 o                         
   5  -2   8          9.91          4.88         3.20 o                         
   6  -2   8         20.32         21.07         4.42 o                         
   7  -2   8          0.24          0.78         5.77 o                         
   8  -2   8         40.08         44.32         7.04 o                         
  -8  -1   8          1.83          7.85         7.82 o                         
  -7  -1   8          1.20          0.14         6.53 o                         
  -6  -1   8         58.60         52.62         5.98 o                         
  -5  -1   8        119.07        120.53         6.45 o                         
  -4  -1   8        539.84        520.49        18.16 o                         
  -3  -1   8          3.07          1.46         1.80 o                         
  -2  -1   8       1045.97       1074.79        12.11 o                         
  -1  -1   8         14.51         15.92         2.07 o                         
   0  -1   8        657.01        610.59        16.09 o                         
   1  -1   8          9.67          9.14         1.99 o                         
   2  -1   8        572.08        549.59        11.98 o                         
   3  -1   8        275.10        262.68         9.01 o                         
   4  -1   8          9.03          3.23         3.53 o                         
   5  -1   8        136.54        142.94         6.08 o                         
   6  -1   8         19.55         27.98         6.53 o                         
   7  -1   8         41.74         54.12         9.18 o                         
   8  -1   8          3.14          6.80         8.19 o                         
  -8   0   8         38.91         63.12        12.95 o                         
  -7   0   8         60.17         73.13         7.85 o                         
  -6   0   8         53.60         65.52         9.32 o                         
  -5   0   8         12.80         17.12         3.01 o                         
  -4   0   8         50.60         46.79         2.84 o                         
  -3   0   8         49.63         42.38         2.20 o                         
  -2   0   8         53.34         55.55         2.51 o                         
  -1   0   8         77.49         61.99         2.86 o                         
   0   0   8          1.79          3.03         2.14 o                         
   1   0   8        119.56        103.81         3.92 o                         
   2   0   8        141.81        143.06         4.84 o                         
   3   0   8         39.16         39.30         2.62 o                         
   4   0   8          0.75         -2.75         2.75 o                         
   5   0   8        399.42        408.44         9.91 o                         
   6   0   8          0.33          3.17         4.95 o                         
   7   0   8          4.81          6.76         6.33 o                         
  -9   1   8          5.53          4.97        16.29 o                         
  -8   1   8          5.69         10.82         7.84 o                         
  -7   1   8         38.75         48.97         8.93 o                         
  -6   1   8          3.69          0.44         5.46 o                         
  -5   1   8         70.19         68.87         3.82 o                         
  -4   1   8         80.30         80.54         3.63 o                         
  -3   1   8          0.48          2.42         1.99 o                         
  -2   1   8         50.64         50.15         2.79 o                         
  -1   1   8        418.60        440.27         9.31 o                         
   0   1   8        189.02        182.65         4.56 o                         
   1   1   8         12.11         13.98         2.62 o                         
   2   1   8          1.53         -0.30         2.97 o                         
   3   1   8         24.58         27.19         2.91 o                         
   4   1   8        329.82        315.74        17.58 o                         
   5   1   8          8.46         15.37         6.07 o                         
   6   1   8         56.51         54.37         8.69 o                         
   7   1   8          5.85         14.25         8.61 o                         
  -8   2   8          7.32         16.28         8.40 o                         
  -7   2   8         28.42         15.94         7.67 o                         
  -6   2   8         78.99         68.42         7.58 o                         
  -5   2   8          0.72          0.97         4.09 o                         
  -4   2   8         95.70        106.10         7.20 o                         
  -3   2   8         22.41         26.31         2.89 o                         
  -2   2   8        867.76        945.44        16.35 o                         
  -1   2   8        295.20        288.64         6.17 o                         
   0   2   8        272.20        263.68         6.52 o                         
   1   2   8         33.48         29.24         3.52 o                         
   2   2   8         14.27         12.10         2.66 o                         
   3   2   8        144.15        144.20         9.07 o                         
   4   2   8        102.67        102.44         6.08 o                         
   5   2   8        140.20        129.34         9.08 o                         
   6   2   8        105.15        118.24        10.60 o                         
  -8   3   8          0.36          0.15         8.33 o                         
  -7   3   8          8.13         -3.94        11.52 o                         
  -6   3   8          9.48         12.50         3.86 o                         
  -5   3   8          1.24         -3.07         3.07 o                         
  -4   3   8         29.21         29.34         3.21 o                         
  -3   3   8         63.82         59.28         3.28 o                         
  -2   3   8        200.65        213.49         8.89 o                         
  -1   3   8         57.06         55.06         6.14 o                         
   0   3   8         52.41         50.66         4.24 o                         
   1   3   8        836.56        822.48        33.26 o                         
   2   3   8         65.47         59.22         4.42 o                         
   3   3   8        401.59        357.54        12.56 o                         
   4   3   8         61.36         60.39         5.63 o                         
   5   3   8          2.70         11.75         7.58 o                         
  -8   4   8          3.43         -5.01         8.71 o                         
  -7   4   8         37.67         26.85         8.67 o                         
  -6   4   8         10.31          5.30         4.72 o                         
  -5   4   8         38.92         44.80         4.14 o                         
  -4   4   8         26.15         17.82         4.01 o                         
  -3   4   8         43.34         42.41         4.30 o                         
  -2   4   8         43.28         49.09         3.94 o                         
  -1   4   8          0.39         -2.84         2.84 o                         
   0   4   8        506.94        495.45        15.95 o                         
   1   4   8        354.07        315.86        16.77 o                         
   2   4   8          8.26         11.05         4.29 o                         
   3   4   8         83.11         90.46        11.10 o                         
   4   4   8          3.19          8.26         7.78 o                         
  -8   5   8          0.61         -9.81         9.81 o                         
  -7   5   8          6.62         12.36         8.16 o                         
  -6   5   8         24.52         26.67         6.96 o                         
  -5   5   8         65.60         65.33         6.81 o                         
  -4   5   8          9.30          9.77         4.65 o                         
  -3   5   8         96.86         86.32         6.70 o                         
  -2   5   8         50.47         54.06         4.50 o                         
  -1   5   8         63.87         52.03         4.89 o                         
   0   5   8        114.98        110.14         6.58 o                         
   1   5   8         11.21         15.44         4.61 o                         
   2   5   8          0.35          0.23         8.43 o                         
   3   5   8         74.13         68.51        10.93 o                         
  -7   6   8          1.71         -2.55        10.91 o                         
  -6   6   8         56.33         53.16         9.44 o                         
  -5   6   8         68.65         72.25         9.31 o                         
  -4   6   8          0.94         -0.18        11.19 o                         
  -3   6   8         45.68         53.05         7.00 o                         
  -2   6   8         22.05         16.76         5.30 o                         
  -1   6   8        119.19         93.19         8.80 o                         
   0   6   8         49.26         33.32         7.82 o                         
   1   6   8         71.30         64.52        15.81 o                         
   2   6   8         18.78          2.83        10.52 o                         
  -5   7   8          0.32          4.76         7.72 o                         
  -4   7   8          0.08         -7.22         7.22 o                         
  -3   7   8         69.53         64.27         7.65 o                         
  -2   7   8          3.48         10.86         7.18 o                         
  -1   7   8         27.43         27.17        18.86 o                         
   0   7   8         64.68         21.46        10.87 o                         
   0 -10   9         50.36         45.20        11.47 o                         
   1 -10   9          7.67         13.16        11.59 o                         
   2 -10   9         15.08         12.61        10.54 o                         
   3 -10   9         16.84         14.18        10.80 o                         
   4 -10   9          0.20          0.21         7.31 o                         
   5 -10   9         25.04         25.37         8.22 o                         
  -2  -9   9         28.90         35.11         8.85 o                         
  -1  -9   9         14.73         32.95         7.77 o                         
   0  -9   9         14.19         23.82         5.70 o                         
   1  -9   9         74.95         89.15        17.03 o                         
   2  -9   9        104.84         94.16         7.60 o                         
   3  -9   9        110.66        117.50        11.82 o                         
   4  -9   9         58.90         66.73         7.52 o                         
   5  -9   9         11.55         -5.69         6.38 o                         
   6  -9   9         34.56         28.70         7.79 o                         
  -3  -8   9         19.58         16.97         7.91 o                         
  -2  -8   9         78.27         64.14         9.98 o                         
  -1  -8   9          6.32         13.34         4.97 o                         
   0  -8   9        114.39        106.73         7.85 o                         
   1  -8   9        169.41        167.18        15.28 o                         
   2  -8   9         23.78         36.67         5.48 o                         
   3  -8   9         90.39         93.24         7.44 o                         
   4  -8   9        180.51        198.99        12.94 o                         
   5  -8   9          4.27          4.93         5.85 o                         
   6  -8   9         25.48         15.21         7.01 o                         
   7  -8   9         43.91         46.70         8.07 o                         
  -4  -7   9         33.35         46.87         6.91 o                         
  -3  -7   9        245.51        231.11        13.42 o                         
  -2  -7   9        165.78        144.00         8.75 o                         
  -1  -7   9          0.54         -4.05         4.05 o                         
   0  -7   9          0.99         -3.74         3.74 o                         
   1  -7   9        259.88        254.13        13.10 o                         
   2  -7   9         15.91         10.20         4.31 o                         
   3  -7   9        515.26        533.82        30.49 o                         
   4  -7   9        581.05        563.21        11.80 o                         
   5  -7   9         29.99         45.50         5.96 o                         
   6  -7   9         10.17         11.89         7.07 o                         
   7  -7   9         28.83         34.89         7.42 o                         
   8  -7   9         17.89          2.84         9.33 o                         
  -5  -6   9         16.71          8.92         6.35 o                         
  -4  -6   9         21.68         27.47         5.64 o                         
  -3  -6   9         34.35         39.79         5.07 o                         
  -2  -6   9         61.07         64.01         6.34 o                         
  -1  -6   9          2.18          1.05         3.23 o                         
   0  -6   9        426.98        419.54        11.99 o                         
   1  -6   9        967.27        920.79        28.46 o                         
   2  -6   9        493.22        479.12        10.17 o                         
   3  -6   9         18.02         13.88         4.32 o                         
   4  -6   9         32.46         39.90         4.96 o                         
   5  -6   9          0.76         -3.22         4.48 o                         
   6  -6   9        203.75        196.06        16.78 o                         
   7  -6   9         34.26         25.21         6.96 o                         
   8  -6   9         13.32          3.69         8.04 o                         
  -6  -5   9        122.80        143.94         9.76 o                         
  -5  -5   9          2.55         17.21         5.97 o                         
  -4  -5   9         26.71         22.53         4.65 o                         
  -3  -5   9        115.94        102.12         5.68 o                         
  -2  -5   9        362.52        347.16         7.79 o                         
  -1  -5   9        171.36        167.63         5.12 o                         
   0  -5   9        100.20        103.27         4.22 o                         
   1  -5   9         62.53         66.50         3.27 o                         
   2  -5   9       1031.12        938.89        42.09 o                         
   3  -5   9        104.99        106.15         9.51 o                         
   4  -5   9        118.62        112.02         7.19 o                         
   5  -5   9         58.43         77.47         8.97 o                         
   6  -5   9         82.84        104.10         7.76 o                         
   7  -5   9          0.17         -6.05         6.37 o                         
   8  -5   9          5.95          6.49         7.64 o                         
  -7  -4   9         79.03         77.76        18.16 o                         
  -6  -4   9         24.09         29.99         8.67 o                         
  -5  -4   9         49.49         56.75         8.51 o                         
  -4  -4   9         15.18          2.21         3.76 o                         
  -3  -4   9        222.85        216.13         7.67 o                         
  -2  -4   9        155.27        158.94         4.72 o                         
  -1  -4   9          1.11         -0.35         2.02 o                         
   0  -4   9        147.98        143.49         4.46 o                         
   1  -4   9       1052.09        995.58        32.09 o                         
   2  -4   9        121.77        113.13         5.05 o                         
   3  -4   9        381.51        344.36        18.88 o                         
   4  -4   9         10.03         13.12         3.03 o                         
   5  -4   9          0.82         -2.93         2.98 o                         
   6  -4   9         38.23         37.86         5.16 o                         
   7  -4   9          0.53          0.15         4.73 o                         
   8  -4   9         57.52         73.55        15.82 o                         
  -7  -3   9         21.39         35.74        14.65 o                         
  -6  -3   9          0.80         16.36        13.45 o                         
  -5  -3   9         64.55         75.40         7.02 o                         
  -4  -3   9          2.65          1.25         3.29 o                         
  -3  -3   9        133.35        138.18         4.76 o                         
  -2  -3   9        206.08        206.19         4.53 o                         
  -1  -3   9        204.37        204.73         4.41 o                         
   0  -3   9       1568.84       1578.73        47.92 o                         
   1  -3   9        176.36        145.56         6.59 o                         
   2  -3   9        456.94        449.90        22.48 o                         
   3  -3   9         54.16         49.79         3.93 o                         
   4  -3   9         78.70         68.15         7.09 o                         
   5  -3   9        114.13        103.84         5.69 o                         
   6  -3   9         64.74         66.54         7.76 o                         
   7  -3   9         14.80          9.15         5.93 o                         
   8  -3   9        104.32        104.21         8.01 o                         
  -8  -2   9          4.32         17.05        11.79 o                         
  -7  -2   9          5.47          0.38         7.31 o                         
  -6  -2   9         16.80         17.89         9.60 o                         
  -5  -2   9         55.37         53.36         4.13 o                         
  -4  -2   9        139.09        137.40         8.72 o                         
  -3  -2   9         18.52         16.01         2.58 o                         
  -2  -2   9         85.42         87.25         3.44 o                         
  -1  -2   9         34.17         31.50         2.24 o                         
   0  -2   9         11.76         13.20         2.29 o                         
   1  -2   9        263.47        247.33        10.49 o                         
   2  -2   9        906.30        930.68        23.73 o                         
   3  -2   9        172.99        150.48         8.29 o                         
   4  -2   9        205.80        188.34         9.19 o                         
   5  -2   9         43.45         58.05         5.15 o                         
   6  -2   9         68.57         67.54         5.46 o                         
   7  -2   9         29.61         44.48         9.44 o                         
   8  -2   9          9.37         16.55         9.54 o                         
  -8  -1   9         16.10         17.29        10.07 o                         
  -7  -1   9         12.10         12.22         7.18 o                         
  -6  -1   9          4.89          4.93         5.77 o                         
  -5  -1   9        262.07        262.31        11.52 o                         
  -4  -1   9         62.04         54.32         3.23 o                         
  -3  -1   9         96.69         96.70         3.97 o                         
  -2  -1   9         34.71         33.98         2.65 o                         
  -1  -1   9        177.39        180.77         6.99 o                         
   0  -1   9         71.26         67.53         3.51 o                         
   1  -1   9        324.27        316.46        11.93 o                         
   2  -1   9        424.35        401.77        13.75 o                         
   3  -1   9         81.41         84.29         9.16 o                         
   4  -1   9         38.11         43.85         5.02 o                         
   5  -1   9         56.99         60.88         4.49 o                         
   6  -1   9        103.07        105.48         6.50 o                         
   7  -1   9          5.79         -5.52        10.20 o                         
  -8   0   9          0.22         -0.42         8.00 o                         
  -7   0   9         43.36         50.58         7.59 o                         
  -6   0   9         25.09         21.31         5.77 o                         
  -5   0   9        138.23        130.88        13.38 o                         
  -4   0   9        280.04        271.71        13.54 o                         
  -3   0   9         26.43         27.94         2.54 o                         
  -2   0   9        124.35        127.64         6.40 o                         
  -1   0   9         23.59         21.98         2.56 o                         
   0   0   9        227.95        236.62         7.34 o                         
   1   0   9         67.94         66.57         4.47 o                         
   2   0   9         81.85         78.55         8.69 o                         
   3   0   9        102.79        100.65         8.71 o                         
   4   0   9         32.66         42.92         3.73 o                         
   5   0   9          1.38          6.38         4.93 o                         
   6   0   9         67.47         81.16        11.24 o                         
   7   0   9         31.31         17.90         7.37 o                         
  -8   1   9         15.80         32.13         8.79 o                         
  -7   1   9          6.84          3.09         6.82 o                         
  -6   1   9         22.55         29.94         8.54 o                         
  -5   1   9          6.16          5.46         3.22 o                         
  -4   1   9        105.48         99.30         4.32 o                         
  -3   1   9         53.56         43.18         3.00 o                         
  -2   1   9        375.51        379.66         7.52 o                         
  -1   1   9         45.76         47.13         3.82 o                         
   0   1   9        272.73        254.68        13.61 o                         
   1   1   9         26.86         21.74         3.53 o                         
   2   1   9        152.08        133.82         7.63 o                         
   3   1   9        143.24        155.74        10.28 o                         
   4   1   9          7.62          6.08         8.46 o                         
   5   1   9         43.92         60.44         8.64 o                         
   6   1   9          2.20          6.64         6.44 o                         
  -8   2   9          0.08         -0.36        15.67 o                         
  -7   2   9          0.38         -0.11         7.15 o                         
  -6   2   9          1.72         -5.76         7.23 o                         
  -5   2   9          2.88          2.92         3.22 o                         
  -4   2   9          6.75         -2.97         3.72 o                         
  -3   2   9        162.72        156.32         6.66 o                         
  -2   2   9         56.89         62.87         4.41 o                         
  -1   2   9         73.48         66.26         5.26 o                         
   0   2   9         20.46         18.38         7.56 o                         
   1   2   9        263.50        243.06        16.59 o                         
   2   2   9        386.45        385.39        11.42 o                         
   3   2   9        483.33        458.18        24.32 o                         
   4   2   9          5.24         -3.78         7.03 o                         
   5   2   9          2.69         -0.42         6.89 o                         
  -8   3   9          2.69         20.11         9.17 o                         
  -7   3   9          5.21          4.74         7.17 o                         
  -6   3   9          0.11          6.58         4.37 o                         
  -5   3   9         14.11         13.40         3.68 o                         
  -4   3   9         31.20         32.31         4.33 o                         
  -3   3   9         75.86         77.69         3.99 o                         
  -2   3   9         55.05         60.16         5.51 o                         
  -1   3   9         53.28         59.90         5.27 o                         
   0   3   9        317.15        322.86         9.41 o                         
   1   3   9        254.07        266.45        17.25 o                         
   2   3   9        124.34        112.22         8.39 o                         
   3   3   9         47.51         47.42         5.07 o                         
   4   3   9         88.33         70.39        10.12 o                         
   5   3   9         15.01         11.68        12.42 o                         
  -8   4   9          8.95         -6.21         9.89 o                         
  -7   4   9          0.33         -1.58         7.91 o                         
  -6   4   9         17.65         16.65         7.18 o                         
  -5   4   9          1.46         -4.47         5.45 o                         
  -4   4   9        113.67        117.55         5.77 o                         
  -3   4   9         31.29         34.82         4.64 o                         
  -2   4   9         32.19         30.37         6.95 o                         
  -1   4   9          1.13         -4.06         8.45 o                         
   0   4   9         15.53         12.75         4.94 o                         
   1   4   9          3.81          3.88         5.10 o                         
   2   4   9         75.54         74.70         9.56 o                         
   3   4   9        115.79        142.77        25.66 o                         
   4   4   9         83.25         87.56        11.96 o                         
  -7   5   9          1.57          7.40         9.30 o                         
  -6   5   9          4.67         14.83         6.46 o                         
  -5   5   9         19.77         20.37         5.74 o                         
  -4   5   9         47.74         40.56         6.47 o                         
  -3   5   9          4.35          2.44         8.07 o                         
  -2   5   9         25.21         23.05         6.09 o                         
  -1   5   9         59.12         57.82         6.56 o                         
   0   5   9         42.00         35.37         6.61 o                         
   1   5   9        202.80        213.82        23.18 o                         
   2   5   9          0.36         22.83        10.18 o                         
  -6   6   9          0.42         -9.45         9.45 o                         
  -5   6   9         15.50         18.27         7.38 o                         
  -4   6   9          8.98         -6.72         6.72 o                         
  -3   6   9          7.14          7.41        11.66 o                         
  -2   6   9        166.67        182.30        27.75 o                         
  -1   6   9         38.24         33.86         7.25 o                         
   0   6   9          2.83        -15.29        15.29 o                         
   1   6   9         15.76          3.49        11.27 o                         
   1 -10  10         27.24         38.31        12.21 o                         
   2 -10  10         31.38         31.23         8.28 o                         
   3 -10  10         13.80         13.47         7.73 o                         
   4 -10  10         10.18         10.24         9.79 o                         
  -1  -9  10          1.85          8.75         7.75 o                         
   0  -9  10         73.17         76.55        10.81 o                         
   1  -9  10          1.24         10.49         6.73 o                         
   2  -9  10          3.36          8.57         6.87 o                         
   3  -9  10         32.05         17.76         7.58 o                         
   4  -9  10        113.73        111.87         8.59 o                         
   5  -9  10         21.22         21.57        10.30 o                         
   6  -9  10        109.84        101.30        11.97 o                         
  -3  -8  10         27.76         37.00        10.43 o                         
  -2  -8  10         63.08         72.45         8.31 o                         
  -1  -8  10          1.21          1.01         5.33 o                         
   0  -8  10         71.13         71.49         9.03 o                         
   1  -8  10         71.71         78.44         8.72 o                         
   2  -8  10         36.75         30.37         6.56 o                         
   3  -8  10        161.39        179.22         9.98 o                         
   4  -8  10          8.54          2.74         5.81 o                         
   5  -8  10         70.06         74.57         7.85 o                         
   6  -8  10          4.58         23.03        12.88 o                         
   7  -8  10          9.35         25.96        11.93 o                         
  -4  -7  10         35.14         28.84         8.95 o                         
  -3  -7  10         44.96         44.86         6.30 o                         
  -2  -7  10         39.67         40.73         6.43 o                         
  -1  -7  10        251.81        247.63        13.53 o                         
   0  -7  10        216.62        199.40         8.56 o                         
   1  -7  10        325.32        298.04        20.79 o                         
   2  -7  10         13.96         15.95         8.81 o                         
   3  -7  10          8.62         15.43         4.89 o                         
   4  -7  10          1.23          4.70         7.29 o                         
   5  -7  10         67.97         71.24        18.95 o                         
   6  -7  10         25.05         24.03         8.01 o                         
   7  -7  10         44.76         52.57        10.32 o                         
  -5  -6  10         41.86         65.93        10.99 o                         
  -4  -6  10         47.76         44.49         9.82 o                         
  -3  -6  10         17.11         28.56         5.40 o                         
  -2  -6  10        107.53        128.45         7.72 o                         
  -1  -6  10         87.65         86.62         4.69 o                         
   0  -6  10        245.19        248.82         6.76 o                         
   1  -6  10        196.36        168.71        10.22 o                         
   2  -6  10        224.77        208.72         7.35 o                         
   3  -6  10          7.35         13.71         4.54 o                         
   4  -6  10        128.14        130.73         9.05 o                         
   5  -6  10        159.08        173.17        10.18 o                         
   6  -6  10          0.23          4.49         5.87 o                         
   7  -6  10          8.65         -1.50         8.34 o                         
  -6  -5  10         43.04         51.36        17.42 o                         
  -5  -5  10         34.09         48.11         7.26 o                         
  -4  -5  10         18.07         19.99         5.96 o                         
  -3  -5  10         55.25         43.67         6.67 o                         
  -2  -5  10         30.96         40.22         4.44 o                         
  -1  -5  10        248.38        262.39         9.94 o                         
   0  -5  10         72.04         70.54         3.53 o                         
   1  -5  10        359.10        328.98        13.73 o                         
   2  -5  10        227.46        207.16         9.72 o                         
   3  -5  10          5.56          2.54         5.27 o                         
   4  -5  10         41.80         43.36         4.60 o                         
   5  -5  10         20.78         30.93         5.37 o                         
   6  -5  10        106.30         92.77        12.43 o                         
   7  -5  10         34.47         42.05         9.78 o                         
   8  -5  10         20.39         34.41        14.72 o                         
  -6  -4  10          1.65         -6.49         7.78 o                         
  -5  -4  10         35.59         32.22         5.47 o                         
  -4  -4  10         20.64         23.73         5.56 o                         
  -3  -4  10         18.81         30.16         3.92 o                         
  -2  -4  10        230.07        216.00         5.72 o                         
  -1  -4  10         35.81         30.07         2.99 o                         
   0  -4  10        854.96        802.08        20.34 o                         
   1  -4  10        649.76        598.41        22.13 o                         
   2  -4  10         27.99         27.17         2.61 o                         
   3  -4  10          4.04          0.88         2.46 o                         
   4  -4  10        143.61        132.93         9.76 o                         
   5  -4  10         20.45         32.81         4.58 o                         
   6  -4  10         19.26         40.14        10.73 o                         
   7  -4  10          0.48          6.38         5.60 o                         
  -7  -3  10          2.84          4.37         9.68 o                         
  -6  -3  10          2.36         -5.81         7.04 o                         
  -5  -3  10        220.42        210.88         8.28 o                         
  -4  -3  10        268.18        280.44        14.34 o                         
  -3  -3  10         54.65         55.92         3.68 o                         
  -2  -3  10        223.32        212.05         5.21 o                         
  -1  -3  10         39.83         37.65         2.70 o                         
   0  -3  10        161.24        140.26        11.44 o                         
   1  -3  10        488.97        481.95        13.58 o                         
   2  -3  10        316.98        283.77        18.26 o                         
   3  -3  10         99.28         93.36        10.79 o                         
   4  -3  10        586.63        471.87        30.91 o                         
   5  -3  10         15.92         13.00         3.46 o                         
   6  -3  10         26.59         33.42         4.89 o                         
   7  -3  10          0.36         12.81         7.16 o                         
  -7  -2  10          2.65          6.47         8.69 o                         
  -6  -2  10          5.88          5.16         6.80 o                         
  -5  -2  10        140.82        139.98         6.67 o                         
  -4  -2  10         36.28         36.36         3.87 o                         
  -3  -2  10          0.51         -0.06         2.76 o                         
  -2  -2  10        828.63        791.55        29.13 o                         
  -1  -2  10        210.32        218.07         6.10 o                         
   0  -2  10         29.33         40.07         3.69 o                         
   1  -2  10        816.92        804.07        18.55 o                         
   2  -2  10         74.84         80.40         5.48 o                         
   3  -2  10         93.65        113.43        13.90 o                         
   4  -2  10         46.64         44.45         4.99 o                         
   5  -2  10          2.97         11.94         4.87 o                         
   6  -2  10        147.72        171.12         8.68 o                         
   7  -2  10          0.85         -3.72         8.46 o                         
  -7  -1  10          0.47          2.91         7.81 o                         
  -6  -1  10         18.15         26.63         6.63 o                         
  -5  -1  10         48.42         51.06         4.20 o                         
  -4  -1  10         12.30          1.74         2.89 o                         
  -3  -1  10        159.36        158.60        12.56 o                         
  -2  -1  10        715.54        754.96        15.12 o                         
  -1  -1  10        217.24        233.29         6.77 o                         
   0  -1  10        332.45        356.43         7.66 o                         
   1  -1  10         32.35         28.37         3.67 o                         
   2  -1  10         25.08         34.19         6.09 o                         
   3  -1  10         37.68         42.35         5.52 o                         
   4  -1  10         62.79         69.77         4.65 o                         
   5  -1  10        103.56        120.93         7.73 o                         
   6  -1  10         66.92         61.50         9.88 o                         
   7  -1  10         23.21          5.04         8.12 o                         
  -8   0  10         14.66          8.96         9.23 o                         
  -7   0  10         36.38         40.31         7.99 o                         
  -6   0  10         27.88         28.09         6.67 o                         
  -5   0  10         55.64         52.75         4.23 o                         
  -4   0  10         34.87         26.30         3.21 o                         
  -3   0  10          8.91          6.44         2.88 o                         
  -2   0  10         38.28         50.14         5.07 o                         
  -1   0  10         52.29         55.70         4.79 o                         
   0   0  10        320.37        311.16         8.72 o                         
   1   0  10         96.55        101.70        11.06 o                         
   2   0  10        144.31        141.77         8.87 o                         
   3   0  10         80.12        112.52         7.17 o                         
   4   0  10        130.49        140.23         8.55 o                         
   5   0  10         14.77         21.39         7.75 o                         
   6   0  10         89.08         87.67         8.69 o                         
  -8   1  10         28.17         28.36        16.56 o                         
  -7   1  10         39.57         54.27         8.60 o                         
  -6   1  10         15.21         18.84         7.92 o                         
  -5   1  10          2.36         -1.68         4.52 o                         
  -4   1  10         33.69         27.47         3.46 o                         
  -3   1  10          2.56          3.73         5.21 o                         
  -2   1  10          2.14          0.67         3.95 o                         
  -1   1  10        204.26        221.92         8.33 o                         
   0   1  10        244.09        246.22         8.49 o                         
   1   1  10         37.61         30.14         5.20 o                         
   2   1  10          2.95         -0.98         4.64 o                         
   3   1  10         34.95         38.43         5.29 o                         
   4   1  10         27.16         37.63         6.12 o                         
   5   1  10         34.01         30.10         7.28 o                         
   6   1  10         20.33         14.77        10.93 o                         
  -8   2  10          0.03          2.00         9.76 o                         
  -7   2  10         13.40          4.71         7.89 o                         
  -6   2  10         24.21          7.81        14.11 o                         
  -5   2  10          1.15          3.65         4.14 o                         
  -4   2  10         68.92         66.32         3.95 o                         
  -3   2  10         70.62         77.63         6.14 o                         
  -2   2  10         64.25         62.46         6.57 o                         
  -1   2  10          1.48         -4.39         4.39 o                         
   0   2  10         42.66         38.68         8.54 o                         
   1   2  10          4.79          6.93         4.56 o                         
   2   2  10         87.59         98.35         8.89 o                         
   3   2  10         23.09         18.13         5.94 o                         
   4   2  10         34.42         37.74        10.78 o                         
   5   2  10          3.70          6.82        11.85 o                         
  -7   3  10          7.32          3.41        10.67 o                         
  -6   3  10         38.06         34.03        12.25 o                         
  -5   3  10         12.96          8.00         4.84 o                         
  -4   3  10        194.14        208.73         9.94 o                         
  -3   3  10         15.00         19.69         5.29 o                         
  -2   3  10         26.60         33.63         7.18 o                         
  -1   3  10         14.44         19.60         5.20 o                         
   0   3  10        141.74        142.27         9.28 o                         
   1   3  10        244.23        268.25        11.17 o                         
   2   3  10         21.16         27.97         5.74 o                         
   3   3  10         52.41         52.99         9.14 o                         
   4   3  10         12.49         13.02        10.42 o                         
  -7   4  10          1.37          3.48        15.42 o                         
  -6   4  10          1.16         -3.48         7.72 o                         
  -5   4  10          5.36          2.25         6.88 o                         
  -4   4  10         13.85          7.87         5.78 o                         
  -3   4  10         20.06         13.75        10.63 o                         
  -2   4  10         86.26         90.28         7.18 o                         
  -1   4  10        233.86        248.22        19.71 o                         
   0   4  10         76.54         68.97         6.94 o                         
   1   4  10        106.49         82.42         9.80 o                         
   2   4  10         18.34         26.02         9.50 o                         
   3   4  10         14.49          7.91        16.64 o                         
  -6   5  10          0.05        -19.42        21.65 o                         
  -5   5  10          5.50         24.61        14.98 o                         
  -4   5  10          5.13          5.41         7.23 o                         
  -3   5  10          7.19          9.92         6.95 o                         
  -2   5  10         33.07         34.53        10.87 o                         
  -1   5  10         13.17         16.94         9.17 o                         
   0   5  10         32.21         42.60         7.19 o                         
   1   5  10         34.52         24.84        10.37 o                         
  -4   6  10          4.19         11.83        11.35 o                         
  -3   6  10          2.02         -6.64        15.63 o                         
  -2   6  10         10.03         15.92        14.11 o                         
  -1  -9  11         30.71         26.51         9.18 o                         
   0  -9  11         21.20         18.45         7.84 o                         
   1  -9  11         25.19         11.74        10.09 o                         
   2  -9  11          0.78          5.31         8.34 o                         
   3  -9  11         20.27         23.96         8.67 o                         
   4  -9  11          0.42         -6.98         6.98 o                         
   5  -9  11          0.16          8.88        11.27 o                         
  -2  -8  11         16.22         27.64         7.23 o                         
  -1  -8  11         44.09         50.90        13.63 o                         
   0  -8  11         72.16         61.50         7.39 o                         
   1  -8  11         82.54         81.77         7.42 o                         
   2  -8  11        115.57        114.59        10.67 o                         
   3  -8  11          5.47          8.24         6.00 o                         
   4  -8  11         40.41         52.67         6.97 o                         
   5  -8  11         14.49          9.98         6.79 o                         
   6  -8  11         35.37         37.21         8.00 o                         
  -4  -7  11         33.45         37.17         9.61 o                         
  -3  -7  11          0.99          2.48         6.55 o                         
  -2  -7  11        173.84        202.47        10.36 o                         
  -1  -7  11          8.51         21.78         5.13 o                         
   0  -7  11        109.44        111.92         9.27 o                         
   1  -7  11         85.01         92.16         6.43 o                         
   2  -7  11         71.01         62.90         6.05 o                         
   3  -7  11         32.53         43.16         9.47 o                         
   4  -7  11        299.81        311.70        11.17 o                         
   5  -7  11         15.16          8.72         8.17 o                         
   6  -7  11          0.85          9.49         6.86 o                         
   7  -7  11          0.13         -1.17         9.31 o                         
  -5  -6  11         25.64         25.69        17.08 o                         
  -4  -6  11         76.47         69.87         8.64 o                         
  -3  -6  11          6.35          7.83        10.02 o                         
  -2  -6  11         69.24         72.87         8.63 o                         
  -1  -6  11         39.32         40.61         5.57 o                         
   0  -6  11         65.06         64.63         4.99 o                         
   1  -6  11        428.83        409.71        18.18 o                         
   2  -6  11         46.26         57.21         5.04 o                         
   3  -6  11        300.55        291.69        14.75 o                         
   4  -6  11         11.69         10.66         4.96 o                         
   5  -6  11         75.18         83.03         6.85 o                         
   6  -6  11          0.18          5.61         6.19 o                         
   7  -6  11         26.66         10.25         8.39 o                         
  -5  -5  11         21.72         18.73         8.15 o                         
  -4  -5  11          0.46          3.65         5.59 o                         
  -3  -5  11         70.34         64.06         5.66 o                         
  -2  -5  11        281.12        274.36         9.58 o                         
  -1  -5  11        416.38        435.65        16.03 o                         
   0  -5  11          8.12         10.15         3.80 o                         
   1  -5  11          0.59         -0.07         3.87 o                         
   2  -5  11         30.51         19.58         3.04 o                         
   3  -5  11         82.03         75.61         7.81 o                         
   4  -5  11        169.22        152.57        12.11 o                         
   5  -5  11        138.76        141.84         8.15 o                         
   6  -5  11         98.08        105.41        12.28 o                         
   7  -5  11          0.64          8.57         7.42 o                         
  -6  -4  11          0.14          5.11        14.08 o                         
  -5  -4  11          0.89          3.08         5.69 o                         
  -4  -4  11         76.62         81.36         6.07 o                         
  -3  -4  11        138.45        135.82         7.71 o                         
  -2  -4  11         71.38         71.38         4.69 o                         
  -1  -4  11        115.64        101.45         5.06 o                         
   0  -4  11          7.62          7.98         2.93 o                         
   1  -4  11         27.94         27.48         2.91 o                         
   2  -4  11        250.66        211.77        17.18 o                         
   3  -4  11        119.80        112.43         9.40 o                         
   4  -4  11          5.02          3.65         3.23 o                         
   5  -4  11         18.08         26.84         4.64 o                         
   6  -4  11          5.87         21.72        11.59 o                         
   7  -4  11          0.19         19.62         8.13 o                         
  -6  -3  11         19.93         16.78         8.14 o                         
  -5  -3  11          0.70         -3.48         5.66 o                         
  -4  -3  11         47.02         52.12         5.08 o                         
  -3  -3  11          3.46          5.12         3.63 o                         
  -2  -3  11         42.05         38.73         3.76 o                         
  -1  -3  11       1076.84        991.98        66.72 o                         
   0  -3  11        391.62        407.97        13.51 o                         
   1  -3  11        139.58        153.80         6.84 o                         
   2  -3  11         23.73         32.39         6.58 o                         
   3  -3  11          1.87          3.18         3.05 o                         
   4  -3  11         88.27         75.41         7.19 o                         
   5  -3  11        117.79        113.76         7.64 o                         
   6  -3  11         78.80         79.95         6.20 o                         
   7  -3  11         85.59         83.04         8.85 o                         
  -7  -2  11         26.54         20.29         8.99 o                         
  -6  -2  11          4.41         23.82         7.52 o                         
  -5  -2  11          7.33          2.16         4.66 o                         
  -4  -2  11         56.62         56.28         4.10 o                         
  -3  -2  11        150.68        145.26         7.22 o                         
  -2  -2  11          0.77         -2.75         2.75 o                         
  -1  -2  11       1172.82       1233.26        21.09 o                         
   0  -2  11          2.30          9.99         4.67 o                         
   1  -2  11         40.83         47.88         6.62 o                         
   2  -2  11        338.31        340.74        15.60 o                         
   3  -2  11        157.74        179.27        15.16 o                         
   4  -2  11         41.65         51.17         7.89 o                         
   5  -2  11         59.17         60.69         6.31 o                         
   6  -2  11        274.72        304.72        21.94 o                         
  -7  -1  11         62.80         59.78         9.36 o                         
  -6  -1  11         29.72         36.71         8.08 o                         
  -5  -1  11          6.87          3.64         4.15 o                         
  -4  -1  11        214.07        207.81         6.27 o                         
  -3  -1  11         24.87         19.61         3.04 o                         
  -2  -1  11        163.33        178.51        10.52 o                         
  -1  -1  11        449.55        469.83        13.48 o                         
   0  -1  11        235.55        232.61         8.52 o                         
   1  -1  11        202.61        201.69        10.76 o                         
   2  -1  11        757.29        707.98        21.54 o                         
   3  -1  11          9.40         12.78         4.77 o                         
   4  -1  11         49.84         44.00         5.96 o                         
   5  -1  11          0.41          5.07         6.27 o                         
   6  -1  11         86.90         99.13         8.98 o                         
  -7   0  11         53.34         41.56        11.60 o                         
  -6   0  11          5.05         13.09         8.99 o                         
  -5   0  11          2.80          3.83         4.49 o                         
  -4   0  11        335.45        296.32        15.25 o                         
  -3   0  11          3.12         -1.15         4.01 o                         
  -2   0  11         61.02         74.93         9.93 o                         
  -1   0  11        412.99        434.18        10.38 o                         
   0   0  11         17.25         23.04         4.69 o                         
   1   0  11         45.40         50.01         5.38 o                         
   2   0  11         15.90          8.06         6.18 o                         
   3   0  11         69.76         64.13         6.76 o                         
   4   0  11         67.95         74.20         7.04 o                         
   5   0  11          1.31          8.53         7.04 o                         
  -7   1  11         31.30         12.27         8.90 o                         
  -6   1  11          1.07          5.60         9.34 o                         
  -5   1  11         82.59         69.34         5.35 o                         
  -4   1  11        220.24        230.14        10.07 o                         
  -3   1  11         13.51         15.54         5.05 o                         
  -2   1  11         18.58         17.27         4.90 o                         
  -1   1  11         33.18         27.21         7.23 o                         
   0   1  11          6.18          2.61         8.25 o                         
   1   1  11          7.54         18.04         6.15 o                         
   2   1  11         73.82         82.71         7.84 o                         
   3   1  11         85.90        113.08        11.99 o                         
   4   1  11         44.43         34.23         7.01 o                         
   5   1  11          3.29          9.82         7.97 o                         
  -7   2  11          8.75          6.65        10.76 o                         
  -6   2  11         11.05         10.64         7.12 o                         
  -5   2  11          0.12          2.33         4.88 o                         
  -4   2  11         17.25         16.08         5.70 o                         
  -3   2  11          9.65          4.26         6.90 o                         
  -2   2  11         84.16         74.59         7.56 o                         
  -1   2  11         15.10         14.50         5.38 o                         
   0   2  11          0.36         -6.09         6.88 o                         
   1   2  11         16.60         18.18         8.36 o                         
   2   2  11         42.77         43.21         9.45 o                         
   3   2  11          8.17         -8.84        17.64 o                         
   4   2  11         35.87         41.23        10.15 o                         
  -7   3  11          3.97        -13.63        13.63 o                         
  -6   3  11         11.64         -5.49         9.61 o                         
  -5   3  11          5.00          7.69         6.72 o                         
  -4   3  11         22.34         29.34         6.43 o                         
  -3   3  11         44.34         33.29         7.81 o                         
  -2   3  11         16.57         17.24         6.18 o                         
  -1   3  11          1.11          7.51         5.94 o                         
   0   3  11        144.86        144.45        11.06 o                         
   1   3  11         57.02         75.38        11.37 o                         
   2   3  11         18.54          7.09        21.30 o                         
   3   3  11         24.16         10.31        11.85 o                         
  -6   4  11         19.99         26.47        12.11 o                         
  -5   4  11         12.12          3.62         7.41 o                         
  -4   4  11          5.53         11.73         7.26 o                         
  -3   4  11         23.12         20.97         7.23 o                         
  -2   4  11         35.70         46.22         7.92 o                         
  -1   4  11         74.54         76.64         7.94 o                         
   0   4  11         34.90         43.68        14.81 o                         
   1   4  11         34.29         42.04        10.45 o                         
   2   4  11         28.54        -15.17        24.83 o                         
  -5   5  11          0.08        -11.06        14.11 o                         
  -4   5  11          3.61          2.77         8.04 o                         
  -3   5  11         12.31          3.45        11.67 o                         
  -2   5  11          6.58          8.05         8.38 o                         
  -1   5  11          6.61         20.63         8.22 o                         
   0   5  11         13.84         11.65        29.67 o                         
   0  -9  12         22.14         16.90         8.54 o                         
   1  -9  12         42.55         44.69        15.83 o                         
   2  -9  12          9.91          6.72         7.77 o                         
   3  -9  12          1.81         -1.90         9.43 o                         
   4  -9  12         18.92         13.90        10.26 o                         
  -2  -8  12         24.00         21.32         7.98 o                         
  -1  -8  12          0.38          0.85         7.71 o                         
   0  -8  12         13.44         13.53         7.19 o                         
   1  -8  12         56.57         57.56         8.13 o                         
   2  -8  12         67.38         82.58         9.14 o                         
   3  -8  12          9.54         13.01         6.63 o                         
   4  -8  12         99.25         95.71         8.94 o                         
   5  -8  12         31.83         38.16         7.82 o                         
  -3  -7  12         13.10          8.40         7.56 o                         
  -2  -7  12         33.06         41.48         6.75 o                         
  -1  -7  12         24.78         31.82         7.90 o                         
   0  -7  12         96.53         83.37        10.76 o                         
   1  -7  12         90.00         99.29        12.07 o                         
   2  -7  12          0.54         -2.42         6.92 o                         
   3  -7  12         21.97         35.81         6.20 o                         
   4  -7  12         15.23         16.32         7.03 o                         
   5  -7  12         11.90         10.22         6.51 o                         
   6  -7  12          4.38          7.73         7.90 o                         
  -4  -6  12         22.75         30.75        10.07 o                         
  -3  -6  12        122.80        139.80         9.05 o                         
  -2  -6  12        134.40        153.04        15.76 o                         
  -1  -6  12         92.25         91.41         5.95 o                         
   0  -6  12         47.91         39.59         4.87 o                         
   1  -6  12          8.34          6.04         4.28 o                         
   2  -6  12        119.43        110.69         6.27 o                         
   3  -6  12         12.03         10.13         5.23 o                         
   4  -6  12         44.49         36.29         6.10 o                         
   5  -6  12         28.84         14.77         8.84 o                         
   6  -6  12          2.99         -4.38         7.49 o                         
  -5  -5  12          1.10          2.35        12.44 o                         
  -4  -5  12         75.49         79.94         7.08 o                         
  -3  -5  12          2.69         -2.74         5.45 o                         
  -2  -5  12        182.99        211.73        22.40 o                         
  -1  -5  12         97.19         94.41         7.02 o                         
   0  -5  12        164.40        146.95        14.07 o                         
   1  -5  12        168.39        155.38         9.56 o                         
   2  -5  12        391.55        342.22        23.44 o                         
   3  -5  12         61.62         65.72         9.62 o                         
   4  -5  12         11.15         16.06         5.24 o                         
   5  -5  12         11.18          8.98         6.05 o                         
   6  -5  12          0.96          2.11        15.46 o                         
  -5  -4  12         10.24         -7.84         7.84 o                         
  -4  -4  12         29.24         42.50         7.21 o                         
  -3  -4  12         43.64         53.78         5.44 o                         
  -2  -4  12          5.75         10.74         5.20 o                         
  -1  -4  12        135.37        123.97         5.56 o                         
   0  -4  12          0.88          3.04         3.37 o                         
   1  -4  12        164.45        163.23        16.11 o                         
   2  -4  12         48.13         53.95         6.03 o                         
   3  -4  12         53.74         66.93        14.16 o                         
   4  -4  12          9.55         -1.45         5.40 o                         
   5  -4  12         96.06        102.78        12.21 o                         
   6  -4  12          1.92         19.92        14.68 o                         
  -6  -3  12          0.13         12.00         8.82 o                         
  -5  -3  12         70.65         66.90        15.90 o                         
  -4  -3  12         69.48         69.78         8.56 o                         
  -3  -3  12          4.36          3.70         4.01 o                         
  -2  -3  12        142.28        126.93         6.29 o                         
  -1  -3  12          3.88         10.87         4.57 o                         
   0  -3  12         23.97         33.81        15.79 o                         
   1  -3  12         93.81         89.04         6.04 o                         
   2  -3  12         60.25         68.83         5.76 o                         
   3  -3  12         64.85         59.65         6.76 o                         
   4  -3  12         60.35         69.99         6.79 o                         
   5  -3  12          0.44         -3.12        12.50 o                         
   6  -3  12         24.15         26.22         7.35 o                         
  -6  -2  12         53.82         57.98         8.91 o                         
  -5  -2  12         25.00         18.92         5.63 o                         
  -4  -2  12         17.70         15.71         4.91 o                         
  -3  -2  12          1.20         -3.17         3.55 o                         
  -2  -2  12         80.06         89.39         6.45 o                         
  -1  -2  12         12.96         13.20         4.74 o                         
   0  -2  12        208.74        239.91        17.49 o                         
   1  -2  12         45.91         55.68         8.28 o                         
   2  -2  12         77.04         88.61         9.86 o                         
   3  -2  12         87.40         75.33         6.53 o                         
   4  -2  12         13.01         12.16         7.72 o                         
   5  -2  12         38.27         45.77         7.56 o                         
   6  -2  12         31.70         51.32        19.28 o                         
  -6  -1  12          4.83          8.86        14.29 o                         
  -5  -1  12          1.01         -3.51         4.95 o                         
  -4  -1  12         84.43         76.24         5.35 o                         
  -3  -1  12        530.36        550.61        13.34 o                         
  -2  -1  12         90.93        119.26        11.69 o                         
  -1  -1  12        159.34        177.85        21.48 o                         
   0  -1  12         57.89         57.07         9.32 o                         
   1  -1  12         31.65         30.97         6.67 o                         
   2  -1  12         12.56         16.28         6.38 o                         
   3  -1  12        172.92        181.13        16.30 o                         
   4  -1  12        155.26        199.96        11.22 o                         
   5  -1  12         25.00          9.69         8.10 o                         
  -6   0  12          9.83         13.19        10.34 o                         
  -5   0  12         27.56         20.85         6.00 o                         
  -4   0  12          1.93         -1.72         5.74 o                         
  -3   0  12        481.19        518.71        13.72 o                         
  -2   0  12          0.49         -4.52         5.32 o                         
  -1   0  12         65.46         58.78         7.35 o                         
   0   0  12        135.39        122.97         9.40 o                         
   1   0  12          2.86         10.91         7.12 o                         
   2   0  12         28.57         43.25         7.61 o                         
   3   0  12        139.91        155.48         9.83 o                         
   4   0  12        109.15        129.25         8.94 o                         
   5   0  12         44.86         31.53        10.15 o                         
  -6   1  12         53.42         38.70        11.10 o                         
  -5   1  12         60.68         51.42         6.86 o                         
  -4   1  12         12.03         15.26        11.50 o                         
  -3   1  12        124.81        146.44        15.73 o                         
  -2   1  12         18.06         20.85         6.99 o                         
  -1   1  12        122.81        112.14         7.47 o                         
   0   1  12        304.94        319.76        12.71 o                         
   1   1  12          0.56         -5.46         5.46 o                         
   2   1  12         67.58         65.71         7.23 o                         
   3   1  12          0.74          3.47         6.60 o                         
   4   1  12        177.09        201.40        13.98 o                         
  -6   2  12         30.95          7.70        10.34 o                         
  -5   2  12         83.51         79.84         7.88 o                         
  -4   2  12          7.02         -0.17         6.60 o                         
  -3   2  12        100.65        100.67        12.07 o                         
  -2   2  12          0.29         -6.00         6.00 o                         
  -1   2  12          2.71         10.36         9.63 o                         
   0   2  12          1.82          8.20         8.24 o                         
   1   2  12          8.70          2.97        16.16 o                         
   2   2  12          1.35         13.43         6.86 o                         
   3   2  12         31.32         40.25        16.88 o                         
  -6   3  12         46.35          2.70        11.61 o                         
  -5   3  12          0.85          6.57         7.96 o                         
  -4   3  12         11.53         15.27        11.86 o                         
  -3   3  12          1.27         -7.22         7.97 o                         
  -2   3  12        110.81         89.62        10.30 o                         
  -1   3  12          2.46         -1.92         6.82 o                         
   0   3  12         35.32         38.65         7.67 o                         
   1   3  12         34.67         38.70         7.86 o                         
   2   3  12          2.23         -2.96         8.09 o                         
  -4   4  12          6.46        -13.24        13.24 o                         
  -3   4  12          0.14          4.80         7.98 o                         
  -2   4  12         67.79         64.58         9.56 o                         
  -1   4  12         69.33         55.31         8.74 o                         
   0   4  12         48.72         39.13         8.48 o                         
  -1  -8  13         21.10         11.52        12.61 o                         
   0  -8  13          4.56          3.43         7.95 o                         
   1  -8  13         17.24         30.54        11.86 o                         
   2  -8  13         18.88         35.03        13.12 o                         
   3  -8  13          1.93         13.68         7.29 o                         
   4  -8  13         97.89        100.10        14.23 o                         
  -2  -7  13          4.42         14.90         7.45 o                         
  -1  -7  13         81.34         80.95         9.70 o                         
   0  -7  13         52.36         48.09         7.25 o                         
   1  -7  13          6.40          0.30         6.38 o                         
   2  -7  13         73.80         77.38        13.22 o                         
   3  -7  13         32.23         31.38         6.65 o                         
   4  -7  13        173.53        182.79        30.08 o                         
   5  -7  13         24.59         25.48        14.03 o                         
  -3  -6  13          6.11         -6.76         7.70 o                         
  -2  -6  13         94.67        104.82         8.73 o                         
  -1  -6  13        156.16        190.61        36.48 o                         
   0  -6  13          8.45          5.90         5.03 o                         
   1  -6  13         23.87         28.76         4.92 o                         
   2  -6  13        170.57        144.08        13.19 o                         
   3  -6  13          1.10          0.89         5.55 o                         
   4  -6  13         55.57         51.95         9.35 o                         
   5  -6  13          1.93        -13.17        19.39 o                         
  -4  -5  13         33.56         35.95         8.94 o                         
  -3  -5  13          7.11          8.70         6.13 o                         
  -2  -5  13        111.68        116.12        11.46 o                         
  -1  -5  13         50.79         60.74        11.15 o                         
   0  -5  13         37.58         38.08         4.76 o                         
   1  -5  13         97.03         85.38         7.19 o                         
   2  -5  13         33.50         32.95         5.27 o                         
   3  -5  13         17.42         12.11         5.65 o                         
   4  -5  13         17.73         18.03         8.63 o                         
   5  -5  13         48.04         33.18         9.32 o                         
  -5  -4  13         32.40         17.01         9.59 o                         
  -4  -4  13         66.35         58.02         6.78 o                         
  -3  -4  13         47.22         58.76         5.93 o                         
  -2  -4  13         43.25         48.83         5.30 o                         
  -1  -4  13          3.40          7.54         4.92 o                         
   0  -4  13         38.39         47.48         6.43 o                         
   1  -4  13         23.36         19.65         5.55 o                         
   2  -4  13        122.78        139.43         9.12 o                         
   3  -4  13         60.46         75.50        11.51 o                         
   4  -4  13         26.95         47.90        18.33 o                         
   5  -4  13         45.04         74.96        10.55 o                         
  -5  -3  13         23.09         14.98        10.66 o                         
  -4  -3  13         21.79         25.17         5.91 o                         
  -3  -3  13         15.33          2.40         5.09 o                         
  -2  -3  13          0.32          9.70         5.89 o                         
  -1  -3  13         14.58         15.64         5.82 o                         
   0  -3  13        173.02        182.91        18.18 o                         
   1  -3  13         28.54         42.66         5.83 o                         
   2  -3  13          0.38         -5.21         6.72 o                         
   3  -3  13         10.18         12.52         5.91 o                         
   4  -3  13          3.65         -9.58         9.58 o                         
   5  -3  13         16.16          8.99         8.93 o                         
  -6  -2  13         11.32         19.52        16.82 o                         
  -5  -2  13          3.77         -8.16         9.73 o                         
  -4  -2  13         10.28         -1.47         6.47 o                         
  -3  -2  13        104.88        103.95         7.68 o                         
  -2  -2  13         32.21         35.04         6.12 o                         
  -1  -2  13        187.89        188.57        15.43 o                         
   0  -2  13         12.66         12.03        13.82 o                         
   1  -2  13          1.86          2.33         5.48 o                         
   2  -2  13          2.48         11.64         6.07 o                         
   3  -2  13         60.18         66.05        11.97 o                         
   4  -2  13          8.90         18.73         7.00 o                         
   5  -2  13        125.53        148.13        17.81 o                         
  -6  -1  13          6.09         10.68        11.17 o                         
  -5  -1  13          4.90         -9.39         9.39 o                         
  -4  -1  13         17.50         24.36         7.52 o                         
  -3  -1  13         62.95         75.50         7.20 o                         
  -2  -1  13          1.69          3.11         7.05 o                         
  -1  -1  13         71.37         80.74         6.65 o                         
   0  -1  13        114.93        116.62        15.84 o                         
   1  -1  13        160.76        158.32        14.69 o                         
   2  -1  13         71.50         79.47         7.46 o                         
   3  -1  13         75.60         91.03         8.23 o                         
   4  -1  13         76.08         81.63         8.58 o                         
  -6   0  13         23.71         46.67        30.84 o                         
  -5   0  13          1.41         -8.93         8.93 o                         
  -4   0  13          1.39          3.03         8.38 o                         
  -3   0  13          2.86          3.60         6.91 o                         
  -2   0  13         82.23        100.03        25.12 o                         
  -1   0  13         99.31         92.22         7.58 o                         
   0   0  13        136.81        145.34        15.52 o                         
   1   0  13         21.02         19.52         6.45 o                         
   2   0  13         26.53         40.99         7.00 o                         
   3   0  13         19.09         10.38        12.03 o                         
   4   0  13          0.30          3.67         7.98 o                         
  -5   1  13         74.29         75.00        15.46 o                         
  -4   1  13         21.40         34.84         7.53 o                         
  -3   1  13         55.31         60.84         7.53 o                         
  -2   1  13         11.71         11.95         6.63 o                         
  -1   1  13          0.24          2.11         8.66 o                         
   0   1  13          2.62         11.78         6.75 o                         
   1   1  13        125.42        144.93        27.49 o                         
   2   1  13         50.96         50.34        10.16 o                         
   3   1  13          1.63         -7.61         7.61 o                         
  -5   2  13         87.78         95.13        12.75 o                         
  -4   2  13          4.34          8.90         9.53 o                         
  -3   2  13         24.96         29.71        10.78 o                         
  -2   2  13          7.18         11.94         7.31 o                         
  -1   2  13          1.78         -7.04         7.04 o                         
   0   2  13         40.70         39.28         8.13 o                         
   1   2  13         69.39         69.26         8.81 o                         
   2   2  13         60.15         78.73        10.36 o                         
  -4   3  13          0.17          3.05         9.22 o                         
  -3   3  13         12.86          1.22         8.23 o                         
  -2   3  13         12.14         19.74        10.53 o                         
  -1   3  13          8.17          3.06        10.41 o                         
   0   3  13          6.68         -4.34        10.78 o                         
   1  -8  14        115.35        113.01         9.98 o                         
   2  -8  14          6.25         19.49        27.18 o                         
  -1  -7  14          2.26          4.42         8.36 o                         
   0  -7  14         58.58         68.81        23.13 o                         
   1  -7  14          7.09         16.91         9.46 o                         
   2  -7  14         78.25         94.97        23.48 o                         
   3  -7  14          6.95         25.53         9.54 o                         
   4  -7  14         77.13         80.50        14.03 o                         
  -2  -6  14         53.94         58.87         9.10 o                         
  -1  -6  14          5.56          7.14         7.55 o                         
   0  -6  14         37.09         44.05         9.32 o                         
   1  -6  14         21.07         24.09         6.92 o                         
   2  -6  14        177.09        218.51        15.79 o                         
   3  -6  14          0.66         -8.27         8.27 o                         
   4  -6  14          0.23          4.45         9.21 o                         
  -3  -5  14        101.47        121.34         9.72 o                         
  -2  -5  14          2.46         12.86         7.66 o                         
  -1  -5  14          3.15         13.95         6.91 o                         
   0  -5  14         80.06         81.81         9.55 o                         
   1  -5  14         29.47         37.59         6.62 o                         
   2  -5  14         91.49         77.93        10.87 o                         
   3  -5  14          4.18          1.14         8.16 o                         
   4  -5  14          1.07          2.97         9.45 o                         
  -4  -4  14         59.40         40.94        11.62 o                         
  -3  -4  14        113.67        132.50         9.25 o                         
  -2  -4  14         27.12         26.65         7.23 o                         
  -1  -4  14        123.82        121.02         8.26 o                         
   0  -4  14        114.34        121.70        10.87 o                         
   1  -4  14         10.22         23.03         7.95 o                         
   2  -4  14        166.89        162.06        24.05 o                         
   3  -4  14          5.88         31.06        10.13 o                         
   4  -4  14         12.34         25.32        12.43 o                         
  -4  -3  14         56.97         51.43         8.38 o                         
  -3  -3  14          2.31         -8.03         9.34 o                         
  -2  -3  14          2.85          1.33         9.01 o                         
  -1  -3  14         18.54         22.99         6.62 o                         
   0  -3  14         44.67         66.37        12.83 o                         
   1  -3  14          8.91         10.80         6.74 o                         
   2  -3  14         52.91         60.93         7.96 o                         
   3  -3  14         78.23         81.97         8.32 o                         
   4  -3  14          8.84         23.93         8.58 o                         
  -5  -2  14         17.82         -3.11        11.18 o                         
  -4  -2  14          8.01          3.37        10.82 o                         
  -3  -2  14          8.90         -0.76        11.14 o                         
  -2  -2  14          1.55          7.42         9.18 o                         
  -1  -2  14         21.90         28.57         7.05 o                         
   0  -2  14          5.09          8.96        10.93 o                         
   1  -2  14          6.21         16.69         6.35 o                         
   2  -2  14          9.94          5.94        13.47 o                         
   3  -2  14         36.38         60.66        12.15 o                         
   4  -2  14         17.10         29.61         9.06 o                         
  -5  -1  14          0.73         -6.22        11.47 o                         
  -4  -1  14         35.68         33.36        11.46 o                         
  -3  -1  14         45.09         52.30         7.75 o                         
  -2  -1  14         48.24         43.57         7.49 o                         
  -1  -1  14          2.75         11.62         7.09 o                         
   0  -1  14          6.98         13.19         6.82 o                         
   1  -1  14         11.70         18.36        22.33 o                         
   2  -1  14          1.56          6.52         7.29 o                         
   3  -1  14         77.44         78.34         9.03 o                         
  -5   0  14         83.10         60.47        12.07 o                         
  -4   0  14         22.93         35.86        13.07 o                         
  -3   0  14         62.42         59.43        12.73 o                         
  -2   0  14         24.36         35.97         7.71 o                         
  -1   0  14         17.42         25.48         7.57 o                         
   0   0  14         13.82         14.42         8.76 o                         
   1   0  14         41.23         52.89         8.08 o                         
   2   0  14         47.54         62.02         8.70 o                         
  -4   1  14          0.32          5.11        15.59 o                         
  -3   1  14         52.19         68.84        17.50 o                         
  -2   1  14         48.45         48.97         8.42 o                         
  -1   1  14         22.67         25.32         7.89 o                         
   0   1  14         22.53         34.13         8.40 o                         
   1   1  14         54.64         80.62         9.28 o                         
  -3   2  14         27.28         25.90        11.20 o                         
  -2   2  14         31.97         42.85         8.95 o                         
  -1   2  14         15.19         -6.96        15.51 o                         
   0   2  14         24.86         33.27        13.59 o                         
  -1  -6  15        142.97        128.26        11.25 o                         
   0  -6  15          0.29         11.06         8.95 o                         
   1  -6  15         40.18         48.01        10.70 o                         
   2  -6  15        114.03        112.43        11.64 o                         
   3  -6  15         75.56        152.96        54.37 o                         
  -2  -5  15         52.26         79.89         9.61 o                         
  -1  -5  15         14.55         16.48         8.19 o                         
   0  -5  15         53.72         70.84        14.58 o                         
   1  -5  15          9.67          3.23         7.64 o                         
   2  -5  15         86.62         69.17        10.56 o                         
   3  -5  15          2.45          6.18        10.08 o                         
  -3  -4  15         19.21         17.56         8.96 o                         
  -2  -4  15         71.70         58.55         8.99 o                         
  -1  -4  15         43.10         39.83        11.79 o                         
   0  -4  15         73.21         77.20         8.20 o                         
   1  -4  15          4.79         26.11        10.51 o                         
   2  -4  15          6.33         10.85         8.45 o                         
   3  -4  15         11.92          8.34         8.09 o                         
  -3  -3  15         18.60         22.87         8.75 o                         
  -2  -3  15         38.03         40.49         8.33 o                         
  -1  -3  15         52.68         73.39        13.32 o                         
   0  -3  15         76.59         99.17        17.42 o                         
   1  -3  15          4.97          2.63         8.29 o                         
   2  -3  15          8.86         15.63         7.99 o                         
   3  -3  15         27.48         17.71         8.62 o                         
  -3  -2  15          8.43         21.96         8.54 o                         
  -2  -2  15         15.75         16.14         8.60 o                         
  -1  -2  15         10.10         14.50        10.95 o                         
   0  -2  15         74.11         82.98         8.99 o                         
   1  -2  15          1.19          3.05        10.88 o                         
   2  -2  15         11.98         27.70         8.46 o                         
  -3  -1  15          7.50         31.00        26.32 o                         
  -2  -1  15          2.49         -6.74         8.32 o                         
  -1  -1  15          2.03         19.98         8.49 o                         
   0  -1  15         33.63         54.91        10.65 o                         
   1  -1  15         11.08         17.87        12.59 o                         
   2  -1  15          6.34         31.81        12.90 o                         
  -3   0  15          7.92         -3.38         8.98 o                         
  -2   0  15          3.05         18.43         9.23 o                         
  -1   0  15         27.72         45.90        10.60 o                         
   0   0  15         24.11         35.71         9.04 o                         
   1   0  15         88.92        106.66        16.47 o                         
   0  -4  16         35.87         31.51        14.65 o                         
  -1  -3  16          2.67          4.78        10.94 o                         
   0  -3  16        124.65        116.19        24.76 o                         
                                                                                
